# Supplementary material for: Neural circuitry of a polycystin-mediated hydrodynamic startle response for predator avoidance
Source: eLife. 2018 Dec 14;7:e36262. doi: 10.7554/eLife.36262 (PMC6294549; doi:10.7554/eLife.36262)
Supplement: Figure 1—source data 1. [file elife-36262-fig1-data1.xlsx]

## Sheet: SourceData_Fig1G-J
Startle response kynematics analysis of WT nectochaete larvae. Values were calculated from manually annotated videos. NA= not analyzed/not applicable
Experiment_ID	Larva_ID	Time per frame (ms)	Probe speed (um/ms)	Relative Elevation	Closure Prototroch	Latency Closure Prototroch (ms)	Latency Closure Bodytrochs (ms)	Delay Elevation to prototroch (frames)	Delay Elevation to bodytrochs (frames)	Elevation Parapodia	Latency Elevation (ms)	Delay L<->R 1sg (frames)	Delay 1sg->2sg (frames)	Delay 1sg->3sg (frames)	Duration Rest to maxElevation (ms)	Response type	Rounded stim. distance (um)	Stimulation side
Experiment-56.czi	L200217	3.07882	72.4629	0.638489	Closure	40.0246	40.0246	1	1	Elevation	43.1034	NA	0	2	92.3645	ClosureWideE	100	Anterior
Experiment-57.czi	L200217	3.07882	5.8464	0	NoClosure	NA	NA	NA	NA	NoElevation	NA	NA	NA	NA	NA	NoResponse	100	Anterior
Experiment-58.czi	L200217	3.07882	12.3424	0.0395683	Closure	36.9458	30.7882	21	23	Elevation	101.601	NA	21	NA	966.749	ClosureLowE	100	Anterior
Experiment-60.czi	L200217	3.07882	13.2194	0.0665468	Closure	36.9458	36.9458	46	46	Elevation	178.571	NA	NA	NA	424.877	ClosureLowE	100	Anterior
Experiment-61.czi	L200217	3.07882	37.4494	0.320144	Closure	40.0246	43.1034	7	6	Elevation	61.5764	NA	10	42	89.2857	ClosureLowE	100	Anterior
Experiment-62.czi	L200217	3.07882	22.8334	0	Closure	21.5517	21.5517	NA	NA	NoElevation	NA	NA	NA	NA	NA	ClosureNoElev	100	Anterior
Experiment-63.czi	L200217	3.07882	17.8965	0.104317	Closure	30.7882	21.5517	38	41	Elevation	147.783	NA	0	NA	591.133	ClosureLowE	100	Anterior
Experiment-64.czi	L200217	3.07882	59.3085	1	Closure	24.6305	24.6305	2	2	Elevation	30.7882	NA	1	4	157.02	ClosureWideE	100	Anterior
Experiment-66.czi	L200217	3.07882	20.365	0.911871	Closure	30.7882	30.7882	0	0	Elevation	30.7882	NA	1	3	89.2857	ClosureWideE	100	Anterior
Experiment-67.czi	L200217	3.07882	12.115	0	Closure	18.4729	24.6305	NA	NA	NoElevation	NA	NA	NA	NA	NA	ClosureNoElev	100	Anterior
Experiment-68.czi	L200217	3.07882	14.4861	0.676259	Closure	18.4729	18.4729	3	3	Elevation	27.7094	NA	0	1	64.6552	ClosureWideE	100	Anterior
Experiment-69.czi	L200217	3.07882	13.3818	0.784173	Closure	24.6305	24.6305	0	0	Elevation	24.6305	NA	1	2	80.0493	ClosureWideE	100	Anterior
Experiment-70.czi	L200217	3.07882	13.2518	0.67446	Closure	30.7882	30.7882	-3	-3	Elevation	21.5517	NA	1	2	80.0493	ClosureWideE	100	Anterior
Experiment-71.czi	L200217	3.07882	11.2381	0.0773381	Closure	21.5517	21.5517	14	14	Elevation	64.6552	NA	13	NA	163.177	ClosureLowE	100	Anterior
Experiment-72.czi	L200217	4.20956	24.3968	0	NoClosure	NA	NA	NA	NA	NoElevation	NA	NA	NA	NA	NA	NoResponse	500	Anterior
Experiment-73.czi	L200217	4.20956	25.3708	0	NoClosure	NA	NA	NA	NA	NoElevation	NA	NA	NA	NA	NA	NoResponse	500	Anterior
Experiment-74.czi	L200217	4.20956	20.2871	0	NoClosure	NA	NA	NA	NA	NoElevation	NA	NA	NA	NA	NA	NoResponse	500	Anterior
Experiment-75.czi	L200217	4.20956	72.7154	0.645683	Closure	46.3052	46.3052	9	9	Elevation	84.1913	NA	1	2	75.7721	ClosureWideE	400	Anterior
Experiment-77.czi	L200217	4.20956	75.1622	0.0629496	Closure	46.3052	54.7243	26	24	Elevation	155.754	NA	16	NA	378.861	ClosureLowE	400	Anterior
Experiment-78.czi	L200217	4.20956	61.289	0	Closure	50.5148	50.5148	NA	NA	NoElevation	NA	NA	NA	NA	NA	ClosureNoElev	400	Anterior
Experiment-79.czi	L200217	4.20956	48.9362	0.0305755	Closure	37.8861	29.4669	16	18	Elevation	105.239	NA	78	140	193.64	ClosureLowE	300	Anterior
Experiment-80.czi	L200217	4.20956	66.6815	0.706835	Closure	37.8861	50.5148	-1	-4	Elevation	33.6765	NA	0	5	101.03	ClosureWideE	300	Anterior
Experiment-81.czi	L200217	4.20956	67.0141	0.638489	Closure	46.3052	42.0956	-1	0	Elevation	42.0956	NA	0	4	79.9817	ClosureWideE	300	Anterior
Experiment-83.czi	L200217	4.20956	46.1806	0.122302	Closure	42.0956	37.8861	10	11	Elevation	84.1913	NA	9	NA	113.658	ClosureLowE	200	Anterior
Experiment-84.czi	L200217	4.20956	68.2256	0.0989209	Closure	33.6765	33.6765	8	8	Elevation	67.353	NA	19	NA	71.5626	ClosureLowE	200	Anterior
Experiment-85.czi	L200217	4.20956	65.1374	0.773381	Closure	37.8861	37.8861	-2	-2	Elevation	29.4669	NA	0	1	79.9817	ClosureWideE	200	Anterior
Experiment-86.czi	L200217	4.20956	67.5129	0.845324	Closure	29.4669	33.6765	8	7	Elevation	63.1435	NA	1	3	105.239	ClosureWideE	100	Anterior
Experiment-87.czi	L200217	4.20956	56.1341	0.955036	Closure	25.2574	25.2574	1	1	Elevation	29.4669	NA	0	2	88.4008	ClosureWideE	100	Anterior
Experiment-88.czi	L200217	4.20956	38.7451	0.0881295	Closure	33.6765	37.8861	11	10	Elevation	79.9817	NA	52	NA	63.1435	ClosureLowE	100	Anterior
Experiment-04.czi	L230217	2.84495	8.2251	0	NoClosure	NA	NA	NA	NA	NoElevation	NA	NA	NA	NA	NA	NoResponse	100	Anterior
Experiment-05.czi	L230217	2.84495	5.23735	0	NoClosure	NA	NA	NA	NA	NoElevation	NA	NA	NA	NA	NA	NoResponse	100	Anterior
Experiment-06.czi	L230217	2.84495	6.78395	0.498152	NoClosure	NA	NA	NA	NA	Elevation	17.0697	NA	0	NA	91.0384	NoClosureWideE	100	Anterior
Experiment-07.czi	L230217	2.84495	5.09675	0	NoClosure	NA	NA	NA	NA	NoElevation	NA	NA	NA	NA	NA	NoResponse	100	Anterior
Experiment-08.czi	L230217	2.84495	8.96325	0.0720887	Closure	34.1394	34.1394	4	4	Elevation	45.5192	NA	NA	NA	167.852	ClosureLowE	100	Anterior
Experiment-09.czi	L230217	2.84495	48.7531	0.801294	Closure	39.8293	39.8293	1	1	Elevation	42.6743	NA	1	3	82.5036	ClosureWideE	100	Anterior
Experiment-10.czi	L230217	2.84495	7.20575	0	NoClosure	NA	NA	NA	NA	NoElevation	NA	NA	NA	NA	NA	NoResponse	100	Anterior
Experiment-11.czi	L230217	2.84495	18.2077	0.830869	Closure	42.6743	48.3642	-3	-5	Elevation	34.1394	NA	1	4	82.5036	ClosureWideE	100	Anterior
Experiment-12.czi	L230217	2.84495	46.1168	0.915896	Closure	45.5192	45.5192	-5	-5	Elevation	31.2945	NA	1	NA	82.5036	ClosureWideE	100	Anterior
Experiment-13.czi	L230217	2.84495	17.4696	0.891867	Closure	31.2945	31.2945	-2	-2	Elevation	25.6046	NA	0	2	96.7283	ClosureWideE	100	Anterior
Experiment-14.czi	L230217	2.84495	15.3957	0.92329	Closure	45.5192	42.6743	-4	-3	Elevation	34.1394	NA	1	2	93.8834	ClosureWideE	100	Anterior
Experiment-15.czi	L230217	2.84495	9.0687	0	NoClosure	NA	NA	NA	NA	NoElevation	NA	NA	NA	NA	NA	NoResponse	100	Anterior
Experiment-16.czi	L230217	2.84495	5.58885	0	NoClosure	NA	NA	NA	NA	NoElevation	NA	NA	NA	NA	NA	NoResponse	100	Anterior
Experiment-17.czi	L230217	2.84495	21.7579	0.787431	Closure	42.6743	42.6743	-5	-5	Elevation	28.4495	NA	1	3	91.0384	ClosureWideE	100	Anterior
Experiment-18.czi	L230217	2.84495	8.9281	0.788355	Closure	25.6046	25.6046	-2	-2	Elevation	19.9147	NA	0	3	93.8834	ClosureWideE	100	Anterior
Experiment-19.czi	L230217	2.84495	42.3909	0	NoClosure	NA	NA	NA	NA	NoElevation	NA	NA	NA	NA	NA	NoResponse	500	Anterior
Experiment-21.czi	L230217	2.84495	49.5264	0	NoClosure	NA	NA	NA	NA	NoElevation	NA	NA	NA	NA	NA	NoResponse	500	Anterior
Experiment-23.czi	L230217	2.84495	43.1291	0	NoClosure	NA	NA	NA	NA	NoElevation	NA	NA	NA	NA	NA	NoResponse	500	Anterior
Experiment-24.czi	L230217	2.84495	58.6654	0.823475	Closure	51.2091	45.5192	1	3	Elevation	54.0541	NA	0	1	62.5889	ClosureWideE	400	Anterior
Experiment-25.czi	L230217	2.84495	32.7598	0	Closure	71.1238	73.9687	NA	NA	NoElevation	NA	NA	NA	NA	NA	ClosureNoElev	400	Anterior
Experiment-26.czi	L230217	2.84495	42.8479	0	Closure	68.2788	68.2788	NA	NA	NoElevation	NA	NA	NA	NA	NA	ClosureNoElev	400	Anterior
Experiment-28.czi	L230217	2.84495	63.9027	0.96488	Closure	45.5192	45.5192	1	1	Elevation	48.3642	NA	0	1	68.2788	ClosureWideE	300	Anterior
Experiment-30.czi	L230217	3.11721	50.0448	0.855823	Closure	46.7581	49.8753	0	-1	Elevation	46.7581	NA	0	2	68.5786	ClosureWideE	300	Anterior
Experiment-31.czi	L230217	3.11721	41.5115	0.924214	Closure	46.7581	49.8753	3	2	Elevation	56.1097	NA	0	1	62.3441	ClosureWideE	300	Anterior
Experiment-32.czi	L230217	3.11721	48.12	0.885397	Closure	40.5237	46.7581	0	-2	Elevation	40.5237	NA	0	1	59.2269	ClosureWideE	200	Anterior
Experiment-33.czi	L230217	3.11721	54.2152	0.937153	Closure	34.2893	40.5237	1	-1	Elevation	37.4065	NA	0	1	59.2269	ClosureWideE	200	Anterior
Experiment-34.czi	L230217	3.11721	48.3446	0.839187	Closure	43.6409	46.7581	-1	-2	Elevation	40.5237	NA	0	NA	62.3441	ClosureWideE	200	Anterior
Experiment-38.czi	L230217	3.11721	56.8137	0.909427	Closure	24.9377	21.8204	-3	-2	Elevation	15.586	NA	1	1	56.1097	ClosureWideE	100	Anterior
Experiment-39.czi	L230217	3.11721	61.6257	0.901109	Closure	28.0549	28.0549	-1	-1	Elevation	24.9377	NA	0	0	62.3441	ClosureWideE	100	Anterior
Experiment-41.czi	L230217	3.11721	57.6798	1	Closure	18.7032	21.8204	-2	-3	Elevation	12.4688	NA	0	1	46.7581	ClosureWideE	100	Anterior
Experiment-102.czi	L030317	2.84535	27.7294	0.447087	Closure	39.8349	45.5256	5	3	Elevation	54.0617	2	0	NA	133.732	ClosureWideE	100	Anterior
Experiment-62.czi	L030317	3.38983	4.543	0	NoClosure	NA	NA	NA	NA	NoElevation	NA	NA	NA	NA	NA	NoResponse	100	Anterior
Experiment-63.czi	L030317	3.38983	5.133	0	NoClosure	NA	NA	NA	NA	NoElevation	NA	NA	NA	NA	NA	NoResponse	100	Anterior
Experiment-64.czi	L030317	3.38983	3.8055	0	NoClosure	NA	NA	NA	NA	NoElevation	NA	NA	NA	NA	NA	NoResponse	100	Anterior
Experiment-65.czi	L030317	3.38983	9.2925	0	Closure	57.6271	61.0169	NA	NA	NoElevation	NA	NA	NA	NA	NA	ClosureNoElev	100	Anterior
Experiment-68.czi	L030317	3.38983	8.1125	0.0686176	Closure	47.4576	54.2373	27	25	Elevation	138.983	NA	NA	NA	284.746	ClosureLowE	100	Anterior
Experiment-69.czi	L030317	3.38983	21.712	0.0393542	Closure	57.6271	54.2373	19	20	Elevation	122.034	5	0	NA	200	ClosureLowE	100	Anterior
Experiment-70.czi	L030317	3.38983	6.077	0.0524722	Closure	50.8475	54.2373	38	37	Elevation	179.661	NA	NA	NA	305.085	ClosureLowE	100	Anterior
Experiment-71.czi	L030317	3.38983	34.515	1	Closure	37.2881	44.0678	5	3	Elevation	54.2373	1	1	3	105.085	ClosureWideE	100	Anterior
Experiment-73.czi	L030317	3.38983	7.6405	0.0635721	Closure	61.0169	61.0169	22	22	Elevation	135.593	2	NA	NA	216.949	ClosureLowE	100	Anterior
Experiment-74.czi	L030317	3.38983	15.045	0.15439	Closure	30.5085	37.2881	16	14	Elevation	84.7458	0	5	11	169.492	ClosureLowE	100	Anterior
Experiment-75.czi	L030317	3.38983	17.995	0	Closure	47.4576	57.6271	NA	NA	NoElevation	NA	NA	NA	NA	NA	ClosureNoElev	100	Anterior
Experiment-77.czi	L030317	3.38983	25.016	0.651867	Closure	47.4576	47.4576	8	8	Elevation	74.5763	2	0	4	105.085	ClosureWideE	100	Anterior
Experiment-78.czi	L030317	3.38983	11.269	0.0534813	Closure	61.0169	64.4068	26	25	Elevation	149.153	20	NA	NA	196.61	ClosureLowE	100	Anterior
Experiment-79.czi	L030317	3.54695	31.2663	0.180626	Closure	42.5634	46.1103	11	10	Elevation	81.5798	6	1	NA	173.8	ClosureLowE	100	Anterior
Experiment-80.czi	L030317	3.54695	60.2772	0.874874	Closure	31.9225	39.0164	5	3	Elevation	49.6573	0	0	1	74.4859	ClosureWideE	100	Anterior
Experiment-82.czi	L030317	2.80662	39.9056	0	NoClosure	NA	NA	NA	NA	NoElevation	NA	NA	NA	NA	NA	NoResponse	500	Anterior
Experiment-83.czi	L030317	2.80662	30.2855	0	NoClosure	NA	NA	NA	NA	NoElevation	NA	NA	NA	NA	NA	NoResponse	500	Anterior
Experiment-84.czi	L030317	2.80662	35.0599	0	NoClosure	NA	NA	NA	NA	NoElevation	NA	NA	NA	NA	NA	NoResponse	500	Anterior
Experiment-85.czi	L030317	2.96121	40.5915	0	Closure	59.2242	62.1854	NA	NA	NoElevation	NA	NA	NA	NA	NA	ClosureNoElev	400	Anterior
Experiment-88.czi	L030317	2.96121	24.2131	0	NoClosure	NA	NA	NA	NA	NoElevation	NA	NA	NA	NA	NA	NoResponse	400	Anterior
Experiment-89.czi	L030317	2.96121	28.5019	0.966706	Closure	71.069	71.069	-2	-2	Elevation	65.1466	1	0	0	71.069	ClosureWideE	400	Anterior
Experiment-90.czi	L030317	2.96121	35.1546	0.342449	Closure	62.1854	65.1466	13	12	Elevation	100.681	2	0	9	142.138	ClosureLowE	300	Anterior
Experiment-91.czi	L030317	2.96121	31.9126	0.770511	Closure	47.3793	59.2242	1	-3	Elevation	50.3405	0	2	6	88.8362	ClosureWideE	300	Anterior
Experiment-92.czi	L030317	2.96121	28.5019	0	Closure	59.2242	68.1078	NA	NA	NoElevation	NA	NA	NA	NA	NA	ClosureNoElev	300	Anterior
Experiment-93.czi	L030317	2.96121	21.0387	1	Closure	41.4569	44.4181	4	3	Elevation	53.3017	0	1	1	85.875	ClosureWideE	200	Anterior
Experiment-94.czi	L030317	2.96121	19.6541	0.794147	Closure	53.3017	53.3017	-2	-2	Elevation	47.3793	0	1	1	79.9526	ClosureWideE	200	Anterior
Experiment-95.czi	L030317	2.96121	23.4364	0.966706	Closure	50.3405	53.3017	3	2	Elevation	59.2242	0	1	2	91.7975	ClosureWideE	200	Anterior
Experiment-96.czi	L030317	2.96121	25.0573	0.906064	Closure	35.5345	38.4957	3	2	Elevation	44.4181	1	1	1	74.0302	ClosureWideE	100	Anterior
Experiment-98.czi	L030317	2.96121	22.2544	0.859691	Closure	35.5345	41.4569	2	0	Elevation	41.4569	0	1	2	97.7199	ClosureWideE	100	Anterior
Experiment-121.czi	L140317	2.72777	28.1915	0	Closure	30.0055	35.461	NA	NA	NoElevation	NA	NA	NA	NA	NA	ClosureNoElev	100	Anterior
Experiment-123.czi	L140317	2.72777	63.8251	0.918857	Closure	40.9165	43.6443	-2	-3	Elevation	35.461	0	1	NA	106.383	ClosureWideE	100	Anterior
Experiment-124.czi	L140317	2.72777	23.829	0	Closure	40.9165	49.0998	NA	NA	NoElevation	NA	NA	NA	NA	NA	ClosureNoElev	100	Anterior
Experiment-125.czi	L140317	2.72777	30.4278	0.714286	Closure	40.9165	40.9165	-1	-1	Elevation	38.1888	2	0	0	106.383	ClosureWideE	100	Anterior
Experiment-127.czi	L140317	2.72777	48.5378	0.652571	Closure	35.461	38.1888	2	1	Elevation	40.9165	2	1	1	90.0164	ClosureWideE	100	Anterior
Experiment-128.czi	L140317	2.72777	12.0978	0	Closure	35.461	43.6443	NA	NA	NoElevation	NA	NA	NA	NA	NA	ClosureNoElev	100	Anterior
Experiment-129.czi	L140317	2.72777	43.2955	0.592	Closure	27.2777	30.0055	-2	-3	Elevation	21.8221	0	0	2	109.111	ClosureWideE	100	Anterior
Experiment-131.czi	L140317	2.72777	51.7639	0.728	Closure	32.7332	35.461	-3	-4	Elevation	24.5499	0	1	2	100.927	ClosureWideE	100	Anterior
Experiment-133.czi	L140317	2.72777	50.4808	0.820571	Closure	38.1888	38.1888	-2	-2	Elevation	32.7332	3	1	7	114.566	ClosureWideE	100	Anterior
Experiment-134.czi	L140317	2.72777	41.5724	0.621714	Closure	30.0055	35.461	1	-1	Elevation	32.7332	0	0	4	106.383	ClosureWideE	100	Anterior
Experiment-135.czi	L140317	2.72777	41.7191	0.795429	Closure	30.0055	32.7332	4	3	Elevation	40.9165	0	0	1	98.1997	ClosureWideE	100	Anterior
Experiment-136.czi	L140317	2.72777	33.4706	0.610286	Closure	27.2777	27.2777	-1	-1	Elevation	24.5499	0	0	0	95.4719	ClosureWideE	100	Anterior
Experiment-137.czi	L140317	2.72777	43.1122	0.105143	Closure	24.5499	24.5499	18	18	Elevation	73.6498	2	1	NA	248.227	ClosureLowE	100	Anterior
Experiment-139.czi	L140317	2.72777	29.2913	0.834286	Closure	35.461	38.1888	-4	-5	Elevation	24.5499	0	0	1	98.1997	ClosureWideE	100	Anterior
Experiment-140.czi	L140317	2.72777	26.3585	0.787429	Closure	27.2777	30.0055	-2	-3	Elevation	21.8221	0	0	0	98.1997	ClosureWideE	100	Anterior
Experiment-141.czi	L140317	2.72777	24.3789	0.661714	Closure	27.2777	21.8221	-4	-2	Elevation	16.3666	1	0	1	103.655	ClosureWideE	100	Anterior
Experiment-142.czi	L140317	2.72777	27.7883	0.882286	Closure	30.0055	30.0055	1	1	Elevation	32.7332	0	0	1	90.0164	ClosureWideE	100	Anterior
Experiment-143.czi	L140317	2.72777	16.607	0.779429	Closure	30.0055	32.7332	-1	-2	Elevation	27.2777	0	1	2	120.022	ClosureWideE	100	Anterior
Experiment-144.czi	L140317	2.72777	45.0551	1	Closure	30.0055	32.7332	-3	-4	Elevation	21.8221	0	1	1	95.4719	ClosureWideE	100	Anterior
Experiment-146.czi	L140317	2.72777	50.8108	0	NoClosure	NA	NA	NA	NA	NoElevation	NA	NA	NA	NA	NA	NoResponse	500	Anterior
Experiment-147.czi	L140317	2.72777	38.6396	0	NoClosure	NA	NA	NA	NA	NoElevation	NA	NA	NA	NA	NA	NoResponse	500	Anterior
Experiment-148.czi	L140317	2.72777	44.7619	0	NoClosure	NA	NA	NA	NA	NoElevation	NA	NA	NA	NA	NA	NoResponse	500	Anterior
Experiment-149.czi	L140317	2.72777	40.9126	0	NoClosure	NA	NA	NA	NA	NoElevation	NA	NA	NA	NA	NA	NoResponse	400	Anterior
Experiment-150.czi	L140317	2.72777	41.6824	0	NoClosure	NA	NA	NA	NA	NoElevation	NA	NA	NA	NA	NA	NoResponse	400	Anterior
Experiment-151.czi	L140317	2.72777	40.436	0	NoClosure	NA	NA	NA	NA	NoElevation	NA	NA	NA	NA	NA	NoResponse	400	Anterior
Experiment-152.czi	L140317	2.72777	50.8841	0	NoClosure	NA	NA	NA	NA	NoElevation	NA	NA	NA	NA	NA	NoResponse	300	Anterior
Experiment-153.czi	L140317	2.72777	38.8596	0.627429	Closure	38.1888	40.9165	12	11	Elevation	70.922	1	0	1	90.0164	ClosureWideE	300	Anterior
Experiment-155.czi	L140317	2.72777	48.3179	0.254857	Closure	46.3721	46.3721	17	17	Elevation	92.7441	0	6	NA	196.399	ClosureLowE	300	Anterior
Experiment-156.czi	L140317	2.72777	38.2364	0.784	Closure	40.9165	46.3721	1	-1	Elevation	43.6443	1	0	2	81.8331	ClosureWideE	200	Anterior
Experiment-158.czi	L140317	2.72777	31.9309	0.620571	Closure	38.1888	38.1888	3	3	Elevation	46.3721	1	0	1	84.5608	ClosureWideE	200	Anterior
Experiment-159.czi	L140317	2.72777	44.212	0.822857	Closure	35.461	35.461	-2	-2	Elevation	30.0055	1	0	1	79.1053	ClosureWideE	200	Anterior
Experiment-160.czi	L140317	2.72777	39.7028	0.98364	Closure	35.461	35.461	-2	-2	Elevation	30.0055	0	0	4	84.5608	ClosureWideE	100	Anterior
Experiment-161.czi	L140317	2.72777	64.8149	1	Closure	21.8221	21.8221	0	0	Elevation	21.8221	0	1	2	87.2886	ClosureWideE	100	Anterior
Experiment-162.czi	L140317	2.72777	21.3728	0.852761	Closure	35.461	30.0055	-2	0	Elevation	30.0055	1	0	1	79.1053	ClosureWideE	100	Anterior
Experiment-171.czi	L150317	3.4188	18.4567	0.871938	Closure	37.6068	41.0256	-2	-3	Elevation	30.7692	1	0	2	88.8889	ClosureWideE	100	Anterior
Experiment-172.czi	L150317	3.4188	12.3142	0.0334076	Closure	44.4444	47.8632	17	16	Elevation	102.564	12	NA	NA	290.598	ClosureLowE	100	Anterior
Experiment-173.czi	L150317	3.4188	8.97975	0	NoClosure	NA	NA	NA	NA	NoElevation	NA	NA	NA	NA	NA	NoResponse	100	Anterior
Experiment-174.czi	L150317	3.4188	39.663	0.261693	Closure	34.188	37.6068	18	17	Elevation	95.7265	1	6	NA	181.197	ClosureLowE	100	Anterior
Experiment-175.czi	L150317	3.4188	60.8985	0.757238	Closure	30.7692	27.3504	5	6	Elevation	47.8632	1	3	4	85.4701	ClosureWideE	100	Anterior
Experiment-176.czi	L150317	3.4188	20.709	0	Closure	27.3504	27.3504	NA	NA	NoElevation	NA	NA	NA	NA	NA	ClosureNoElev	100	Anterior
Experiment-177.czi	L150317	3.4188	28.548	0.0289532	Closure	41.0256	41.0256	30	30	Elevation	143.59	58	46	NA	287.179	ClosureLowE	100	Anterior
Experiment-178.czi	L150317	3.4188	14.976	0	Closure	30.7692	34.188	NA	NA	NoElevation	NA	NA	NA	NA	NA	ClosureNoElev	100	Anterior
Experiment-179.czi	L150317	3.4188	16.2337	0	Closure	23.9316	27.3504	NA	NA	NoElevation	NA	NA	NA	NA	NA	ClosureNoElev	100	Anterior
Experiment-180.czi	L150317	3.4188	12.87	0	Closure	30.7692	30.7692	NA	NA	NoElevation	NA	NA	NA	NA	NA	ClosureNoElev	100	Anterior
Experiment-181.czi	L150317	3.4188	25.7985	0.0501114	Closure	30.7692	37.6068	10	8	Elevation	64.9573	9	-2	9	218.803	ClosureLowE	100	Anterior
Experiment-182.czi	L150317	3.4188	8.424	0	Closure	17.094	17.094	NA	NA	NoElevation	NA	NA	NA	NA	NA	ClosureNoElev	100	Anterior
Experiment-183.czi	L150317	3.4188	27.1732	0.654788	Closure	27.3504	27.3504	-1	-1	Elevation	23.9316	0	0	1	85.4701	ClosureWideE	100	Anterior
Experiment-184.czi	L150317	3.4188	16.9942	0	Closure	30.7692	30.7692	NA	NA	NoElevation	NA	NA	NA	NA	NA	ClosureNoElev	100	Anterior
Experiment-185.czi	L150317	3.4188	6.81525	0	NoClosure	NA	NA	NA	NA	NoElevation	NA	NA	NA	NA	NA	NoResponse	100	Anterior
Experiment-186.czi	L150317	3.4188	54.4927	0.900891	Closure	34.188	34.188	2	2	Elevation	41.0256	0	1	4	88.8889	ClosureWideE	100	Anterior
Experiment-187.czi	L150317	3.4188	20.2117	0.122494	Closure	23.9316	23.9316	5	5	Elevation	41.0256	1	9	9	133.333	ClosureLowE	100	Anterior
Experiment-188.czi	L150317	3.4188	67.626	0.496659	Closure	13.6752	23.9316	8	5	Elevation	41.0256	1	3	7	75.2137	ClosureWideE	100	Anterior
Experiment-189.czi	L150317	3.4188	38.0542	0.917595	Closure	10.2564	13.6752	7	6	Elevation	34.188	1	2	2	85.4701	ClosureWideE	100	Anterior
Experiment-192.czi	L150317	3.4188	68.7667	0	NoClosure	NA	NA	NA	NA	NoElevation	NA	NA	NA	NA	NA	NoResponse	500	Anterior
Experiment-193.czi	L150317	3.4188	69.1762	0	NoClosure	NA	NA	NA	NA	NoElevation	NA	NA	NA	NA	NA	NoResponse	500	Anterior
Experiment-194.czi	L150317	3.4188	59.904	0	NoClosure	NA	NA	NA	NA	NoElevation	NA	NA	NA	NA	NA	NoResponse	500	Anterior
Experiment-195.czi	L150317	3.4188	63.2385	0.888641	Closure	44.4444	47.8632	0	-1	Elevation	44.4444	0	1	2	85.4701	ClosureWideE	400	Anterior
Experiment-197.czi	L150317	3.4188	68.679	0	Closure	44.4444	41.0256	NA	NA	NoElevation	NA	NA	NA	NA	NA	ClosureNoElev	400	Anterior
Experiment-198.czi	L150317	3.4188	75.2017	0.893096	Closure	37.6068	44.4444	2	0	Elevation	44.4444	0	1	2	75.2137	ClosureWideE	400	Anterior
Experiment-201.czi	L150317	3.4188	71.5747	0.952116	Closure	41.0256	44.4444	-1	-2	Elevation	37.6068	0	0	1	64.9573	ClosureWideE	300	Anterior
Experiment-202.czi	L150317	3.4188	72.657	0.943207	Closure	41.0256	41.0256	-2	-2	Elevation	34.188	1	1	1	88.8889	ClosureWideE	300	Anterior
Experiment-203.czi	L150317	3.4188	53.3812	0.713808	Closure	44.4444	44.4444	0	0	Elevation	44.4444	0	1	1	71.7949	ClosureWideE	300	Anterior
Experiment-204.czi	L150317	3.4188	64.8765	0.905345	Closure	23.9316	23.9316	-1	-1	Elevation	20.5128	0	0	3	88.8889	ClosureWideE	200	Anterior
Experiment-205.czi	L150317	3.4188	71.9842	0.986637	Closure	41.0256	37.6068	-3	-2	Elevation	30.7692	0	1	2	78.6325	ClosureWideE	200	Anterior
Experiment-206.czi	L150317	3.4188	81.1102	0.895323	Closure	34.188	30.7692	0	1	Elevation	34.188	0	1	3	68.3761	ClosureWideE	200	Anterior
Experiment-207.czi	L150317	3.4188	60.0795	1	Closure	20.5128	23.9316	5	4	Elevation	37.6068	1	3	5	92.3077	ClosureWideE	100	Anterior
Experiment-210.czi	L150317	3.4188	75.8452	0.904232	Closure	13.6752	17.094	-1	-2	Elevation	10.2564	0	0	3	85.4701	ClosureWideE	100	Anterior
Experiment-211.czi	L150317	3.4188	77.0737	0.958797	Closure	17.094	17.094	-2	-2	Elevation	10.2564	0	1	3	68.3761	ClosureWideE	100	Anterior
Experiment-357.czi	L220317	3.6036	20.8402	0.866346	Closure	36.036	36.036	1	1	Elevation	39.6396	1	1	2	115.315	ClosureWideE	100	Anterior
Experiment-362.czi	L220317	3.6036	78.477	0.939423	Closure	32.4324	39.6396	9	7	Elevation	64.8649	1	0	2	93.6937	ClosureWideE	100	Anterior
Experiment-364.czi	L220317	3.6036	25.2802	0.2375	Closure	25.2252	28.8288	3	2	Elevation	36.036	31	27	71	230.631	ClosureLowE	100	Anterior
Experiment-365.czi	L220317	3.6036	17.4547	0.232692	Closure	28.8288	32.4324	3	2	Elevation	39.6396	1	16	NA	273.874	ClosureLowE	100	Anterior
Experiment-366.czi	L220317	3.6036	35.0205	0.714423	Closure	43.2432	46.8468	-2	-3	Elevation	36.036	1	0	1	72.0721	ClosureWideE	100	Anterior
Experiment-368.czi	L220317	3.6036	29.1097	0.718269	Closure	39.6396	39.6396	-1	-1	Elevation	36.036	0	0	1	93.6937	ClosureWideE	100	Anterior
Experiment-369.czi	L220317	3.6036	49.3117	0.792308	Closure	28.8288	36.036	8	6	Elevation	57.6577	0	0	2	144.144	ClosureWideE	100	Anterior
Experiment-370.czi	L220317	3.6036	28.2772	0.775962	Closure	28.8288	36.036	-1	-3	Elevation	25.2252	0	1	3	93.6937	ClosureWideE	100	Anterior
Experiment-371.czi	L220317	3.6036	20.2852	0.739423	Closure	21.6216	25.2252	-2	-3	Elevation	14.4144	0	0	2	108.108	ClosureWideE	100	Anterior
Experiment-372.czi	L220317	3.6036	10.434	0.735577	Closure	28.8288	28.8288	4	4	Elevation	43.2432	0	1	1	187.387	ClosureWideE	100	Anterior
Experiment-373.czi	L220317	3.6036	30.9967	0.825	Closure	32.4324	39.6396	-2	-4	Elevation	25.2252	1	0	0	97.2973	ClosureWideE	100	Anterior
Experiment-374.czi	L220317	3.6036	25.6965	0.864423	Closure	25.2252	25.2252	2	2	Elevation	32.4324	1	0	1	136.937	ClosureWideE	100	Anterior
Experiment-375.czi	L220317	3.6036	33.7717	0.781731	Closure	32.4324	36.036	4	3	Elevation	46.8468	1	1	2	133.333	ClosureWideE	100	Anterior
Experiment-376.czi	L220317	3.6036	13.6807	0.238462	Closure	18.018	25.2252	5	3	Elevation	36.036	3	22	98	356.757	ClosureLowE	100	Anterior
Experiment-377.czi	L220317	3.6036	21.9225	0.190385	Closure	28.8288	28.8288	11	11	Elevation	68.4685	17	NA	NA	594.595	ClosureLowE	100	Anterior
Experiment-378.czi	L220317	3.6036	20.0077	0.0682692	Closure	25.2252	28.8288	7	6	Elevation	50.4505	4	12	NA	281.081	ClosureLowE	100	Anterior
Experiment-379.czi	L220317	3.6036	30.7747	0.976923	Closure	21.6216	21.6216	-2	-2	Elevation	14.4144	1	0	2	97.2973	ClosureWideE	100	Anterior
Experiment-380.czi	L220317	3.6036	8.7135	0.183654	Closure	32.4324	36.036	2	1	Elevation	39.6396	22	NA	NA	385.586	ClosureLowE	100	Anterior
Experiment-383.czi	L220317	3.4188	47.0047	0	NoClosure	NA	NA	NA	NA	NoElevation	NA	NA	NA	NA	NA	NoResponse	500	Anterior
Experiment-384.czi	L220317	3.4188	58.1782	0	NoClosure	NA	NA	NA	NA	NoElevation	NA	NA	NA	NA	NA	NoResponse	500	Anterior
Experiment-385.czi	L220317	3.4188	56.3647	0	NoClosure	NA	NA	NA	NA	NoElevation	NA	NA	NA	NA	NA	NoResponse	500	Anterior
Experiment-386.czi	L220317	3.4188	75.582	0	NoClosure	NA	NA	NA	NA	NoElevation	NA	NA	NA	NA	NA	NoResponse	400	Anterior
Experiment-387.czi	L220317	3.4188	65.0227	0	NoClosure	NA	NA	NA	NA	NoElevation	NA	NA	NA	NA	NA	NoResponse	400	Anterior
Experiment-388.czi	L220317	3.4188	56.2477	0	NoClosure	NA	NA	NA	NA	NoElevation	NA	NA	NA	NA	NA	NoResponse	400	Anterior
Experiment-389.czi	L220317	3.4188	69.264	0.971154	Closure	44.4444	44.4444	0	0	Elevation	44.4444	0	1	2	75.2137	ClosureWideE	300	Anterior
Experiment-390.czi	L220317	3.4188	64.4962	0.916346	Closure	41.0256	41.0256	0	0	Elevation	41.0256	1	0	0	95.7265	ClosureWideE	300	Anterior
Experiment-391.czi	L220317	3.4188	59.7285	0.8875	Closure	37.6068	37.6068	2	2	Elevation	44.4444	300	0	302	88.8889	ClosureWideE	300	Anterior
Experiment-392.czi	L220317	3.4188	63.1507	1	Closure	23.9316	23.9316	3	3	Elevation	34.188	0	0	1	64.9573	ClosureWideE	200	Anterior
Experiment-393.czi	L220317	3.4188	78.8287	0.986538	Closure	27.3504	34.188	1	-1	Elevation	30.7692	0	0	2	85.4701	ClosureWideE	200	Anterior
Experiment-394.czi	L220317	3.4188	59.085	0.947115	Closure	30.7692	34.188	-2	-3	Elevation	23.9316	NA	1	NA	78.6325	ClosureWideE	200	Anterior
Experiment-396.czi	L220317	3.4188	61.5712	0.817308	Closure	17.094	17.094	-1	-1	Elevation	13.6752	0	1	1	82.0513	ClosureWideE	100	Anterior
Experiment-397.czi	L220317	3.4188	60.84	0.994231	Closure	27.3504	27.3504	0	0	Elevation	27.3504	1	0	0	85.4701	ClosureWideE	100	Anterior
Experiment-398.czi	L220317	3.4188	65.169	0.939423	Closure	23.9316	23.9316	-2	-2	Elevation	17.094	0	0	2	92.3077	ClosureWideE	100	Anterior
Experiment-410.czi	L230317	3.6036	5.55	0.198327	Closure	39.6396	43.2432	-1	-2	Elevation	36.036	1	13	9	223.423	ClosureLowE	100	Anterior
Experiment-412.czi	L230317	3.6036	9.79575	0.192354	Closure	36.036	36.036	0	0	Elevation	36.036	1	NA	11	259.459	ClosureLowE	100	Anterior
Experiment-413.czi	L230317	3.6036	12.4042	0.243728	Closure	32.4324	32.4324	0	0	Elevation	32.4324	2	NA	NA	266.667	ClosureLowE	100	Anterior
Experiment-414.czi	L230317	3.6036	64.38	0.900836	Closure	32.4324	36.036	4	3	Elevation	46.8468	0	1	4	104.505	ClosureWideE	100	Anterior
Experiment-415.czi	L230317	3.6036	70.9012	0.953405	Closure	28.8288	28.8288	1	1	Elevation	32.4324	1	3	6	111.712	ClosureWideE	100	Anterior
Experiment-417.czi	L230317	3.6036	16.5667	0.772999	Closure	25.2252	28.8288	9	8	Elevation	57.6577	1	0	1	90.0901	ClosureWideE	100	Anterior
Experiment-418.czi	L230317	3.6036	8.96325	0.127838	Closure	36.036	36.036	0	0	Elevation	36.036	0	40	NA	223.423	ClosureLowE	100	Anterior
Experiment-420.czi	L230317	3.6036	8.74125	0.200717	Closure	32.4324	32.4324	1	1	Elevation	36.036	1	127	NA	212.613	ClosureLowE	100	Anterior
Experiment-421.czi	L230317	3.6036	19.092	0.953405	Closure	36.036	39.6396	3	2	Elevation	46.8468	1	2	2	86.4865	ClosureWideE	100	Anterior
Experiment-422.czi	L230317	3.6036	11.6272	0.943847	Closure	28.8288	25.2252	-2	-1	Elevation	21.6216	1	0	2	93.6937	ClosureWideE	100	Anterior
Experiment-423.czi	L230317	3.6036	37.4625	0.985663	Closure	36.036	39.6396	0	-1	Elevation	36.036	0	0	2	100.901	ClosureWideE	100	Anterior
Experiment-424.czi	L230317	3.6036	14.4855	0.643967	Closure	28.8288	28.8288	-1	-1	Elevation	25.2252	0	1	2	90.0901	ClosureWideE	100	Anterior
Experiment-425.czi	L230317	3.6036	9.35175	0.65233	Closure	32.4324	32.4324	-2	-2	Elevation	25.2252	0	1	3	100.901	ClosureWideE	100	Anterior
Experiment-426.czi	L230317	3.6049	6.87952	0.102748	Closure	28.8392	28.8392	8	8	Elevation	57.6784	1	NA	NA	191.06	ClosureLowE	100	Anterior
Experiment-427.czi	L230317	3.6049	16.755	0.127838	Closure	28.8392	28.8392	1	1	Elevation	32.4441	1	NA	NA	252.343	ClosureLowE	100	Anterior
Experiment-428.czi	L230317	3.6049	36.9219	0.829152	Closure	32.4441	32.4441	8	8	Elevation	61.2833	1	2	3	111.752	ClosureWideE	100	Anterior
Experiment-429.czi	L230317	3.4188	75.8452	0.0967742	Closure	54.7009	64.9573	11	8	Elevation	92.3077	3	NA	NA	164.103	ClosureLowE	500	Anterior
Experiment-430.czi	L230317	3.4188	57.6517	0	Closure	47.8632	47.8632	NA	NA	NoElevation	NA	NA	NA	NA	NA	ClosureNoElev	500	Anterior
Experiment-431.czi	L230317	3.4188	63.2092	0.148148	Closure	51.2821	47.8632	25	26	Elevation	136.752	13	NA	NA	126.496	ClosureLowE	500	Anterior
Experiment-432.czi	L230317	3.4188	69.6442	0.0896057	Closure	61.5385	47.8632	2	6	Elevation	68.3761	6	NA	NA	85.4701	ClosureLowE	500	Anterior
Experiment-433.czi	L230317	3.4188	79.209	0.0382318	Closure	44.4444	44.4444	12	12	Elevation	85.4701	6	NA	NA	85.4701	ClosureLowE	400	Anterior
Experiment-434.czi	L230317	3.4188	63.0045	0.844683	Closure	47.8632	61.5385	8	4	Elevation	75.2137	1	1	3	99.1453	ClosureWideE	400	Anterior
Experiment-435.czi	L230317	3.4188	86.5507	0.767025	Closure	54.7009	54.7009	10	10	Elevation	88.8889	1	1	2	105.983	ClosureWideE	400	Anterior
Experiment-437.czi	L230317	3.4188	86.6385	0.249701	Closure	47.8632	51.2821	24	23	Elevation	129.915	10	NA	NA	150.427	ClosureLowE	300	Anterior
Experiment-438.czi	L230317	3.4188	63.297	0.0334528	Closure	54.7009	54.7009	4	4	Elevation	68.3761	1	NA	NA	140.171	ClosureLowE	300	Anterior
Experiment-442.czi	L230317	3.4188	64.4962	0	Closure	47.8632	44.4444	NA	NA	NoElevation	NA	NA	NA	NA	NA	ClosureNoElev	300	Anterior
Experiment-443.czi	L230317	3.4188	41.0962	0.192354	Closure	41.0256	41.0256	6	6	Elevation	61.5385	1	NA	NA	215.385	ClosureLowE	200	Anterior
Experiment-448.czi	L230317	4.27716	19.5924	0.191159	Closure	59.8802	64.1574	8	7	Elevation	94.0975	1	19	NA	278.015	ClosureLowE	200	Anterior
Experiment-449.czi	L230317	3.4188	64.1745	0.862605	Closure	23.9316	23.9316	4	4	Elevation	37.6068	0	0	1	105.983	ClosureWideE	100	Anterior
Experiment-450.czi	L230317	3.4188	39.312	1	Closure	17.094	20.5128	0	-1	Elevation	17.094	0	0	1	116.239	ClosureWideE	100	Anterior
Experiment-451.czi	L230317	3.4188	55.0777	0.596177	Closure	20.5128	23.9316	8	7	Elevation	47.8632	2	9	NA	218.803	ClosureWideE	100	Anterior
Experiment-465.czi	L240317	4.45633	41.7833	0.962359	Closure	44.5633	49.0196	10	9	Elevation	89.1266	0	1	3	102.496	ClosureWideE	100	Anterior
Experiment-466.czi	L240317	4.45633	9.49212	0.0627353	Closure	66.8449	53.4759	17	20	Elevation	142.602	4	7	NA	329.768	ClosureLowE	100	Anterior
Experiment-468.czi	L240317	4.45633	27.3768	0.996236	Closure	44.5633	49.0196	4	3	Elevation	62.3886	1	0	1	102.496	ClosureWideE	100	Anterior
Experiment-469.czi	L240317	4.45633	9.8736	0.0614806	Closure	49.0196	49.0196	7	7	Elevation	80.2139	4	43	63	472.371	ClosureLowE	100	Anterior
Experiment-470.czi	L240317	4.45633	7.24812	0	Closure	44.5633	44.5633	NA	NA	NoElevation	NA	NA	NA	NA	NA	ClosureNoElev	100	Anterior
Experiment-471.czi	L240317	4.45633	18.9842	0.0441656	Closure	31.1943	40.107	18	16	Elevation	111.408	3	-3	-1	NA	ClosureLowE	100	Anterior
Experiment-472.czi	L240317	4.45633	8.7516	0.0414053	Closure	44.5633	44.5633	18	18	Elevation	124.777	3	NA	NA	316.399	ClosureLowE	100	Anterior
Experiment-474.czi	L240317	4.45633	6.26076	0	Closure	44.5633	44.5633	NA	NA	NoElevation	NA	NA	NA	NA	NA	ClosureNoElev	100	Anterior
Experiment-475.czi	L240317	4.45633	6.64224	0	Closure	49.0196	49.0196	NA	NA	NoElevation	NA	NA	NA	NA	NA	ClosureNoElev	100	Anterior
Experiment-476.czi	L240317	4.45633	12.6562	0	Closure	44.5633	49.0196	NA	NA	NoElevation	NA	NA	NA	NA	NA	ClosureNoElev	100	Anterior
Experiment-477.czi	L240317	4.45633	58.2094	0.82936	Closure	35.6506	44.5633	3	1	Elevation	49.0196	0	1	2	120.321	ClosureWideE	100	Anterior
Experiment-478.czi	L240317	4.45633	7.69692	0	Closure	40.107	49.0196	NA	NA	NoElevation	NA	NA	NA	NA	NA	ClosureNoElev	100	Anterior
Experiment-479.czi	L240317	4.45633	8.43744	0.0727729	Closure	44.5633	49.0196	6	5	Elevation	71.3012	14	29	NA	926.916	ClosureLowE	100	Anterior
Experiment-480.czi	L240317	4.45633	11.3995	0.0564617	Closure	49.0196	44.5633	4	5	Elevation	66.8449	11	NA	NA	378.788	ClosureLowE	100	Anterior
Experiment-482.czi	L240317	4.45633	66.5795	0.828105	Closure	35.6506	35.6506	14	14	Elevation	98.0392	1	1	2	120.321	ClosureWideE	100	Anterior
Experiment-483.czi	L240317	4.45633	28.9252	0.782936	Closure	40.107	44.5633	1	0	Elevation	44.5633	0	0	1	106.952	ClosureWideE	100	Anterior
Experiment-485.czi	L240317	3.4188	47.1217	0	Closure	51.2821	51.2821	NA	NA	NoElevation	NA	NA	NA	NA	NA	ClosureNoElev	500	Anterior
Experiment-486.czi	L240317	3.4188	42.4417	0	Closure	64.9573	68.3761	NA	NA	NoElevation	NA	NA	NA	NA	NA	ClosureNoElev	500	Anterior
Experiment-487.czi	L240317	3.4188	43.2607	0	Closure	64.9573	58.1197	NA	NA	NoElevation	NA	NA	NA	NA	NA	ClosureNoElev	500	Anterior
Experiment-488.czi	L240317	3.4188	56.5402	0	Closure	54.7009	51.2821	NA	NA	NoElevation	NA	NA	NA	NA	NA	ClosureNoElev	400	Anterior
Experiment-489.czi	L240317	3.4188	46.9755	0	Closure	51.2821	54.7009	NA	NA	NoElevation	NA	NA	NA	NA	NA	ClosureNoElev	400	Anterior
Experiment-491.czi	L240317	3.4188	52.4452	0	Closure	58.1197	61.5385	NA	NA	NoElevation	NA	NA	NA	NA	NA	ClosureNoElev	400	Anterior
Experiment-492.czi	L240317	3.4188	48.2625	0.844417	Closure	47.8632	44.4444	-2	-1	Elevation	41.0256	1	0	2	85.4701	ClosureWideE	300	Anterior
Experiment-493.czi	L240317	3.4188	43.5825	0.0941029	Closure	47.8632	51.2821	10	9	Elevation	82.0513	4	1	NA	194.872	ClosureLowE	300	Anterior
Experiment-494.czi	L240317	3.4188	63.2385	0.0652447	Closure	51.2821	47.8632	43	44	Elevation	198.291	5	2	NA	229.06	ClosureLowE	300	Anterior
Experiment-495.czi	L240317	3.4188	44.7525	0.991217	Closure	44.4444	41.0256	-5	-4	Elevation	27.3504	0	1	1	95.7265	ClosureWideE	200	Anterior
Experiment-497.czi	L240317	3.4188	48.555	0.927227	Closure	34.188	41.0256	1	-1	Elevation	37.6068	1	0	0	47.8632	ClosureWideE	200	Anterior
Experiment-498.czi	L240317	3.4188	39.4875	0.749059	Closure	41.0256	34.188	16	18	Elevation	95.7265	1	0	1	82.0513	ClosureWideE	200	Anterior
Experiment-500.czi	L240317	3.4188	37.2352	1	Closure	30.7692	37.6068	0	-2	Elevation	30.7692	0	1	2	129.915	ClosureWideE	100	Anterior
Experiment-502.czi	L240317	4.27533	41.681	0.91468	Closure	42.7533	34.2027	7	9	Elevation	72.6806	4	1	12	158.187	ClosureWideE	100	Anterior
Experiment-503.czi	L240317	4.27533	35.5294	0.76537	Closure	38.478	38.478	-1	-1	Elevation	34.2027	NA	0	0	119.709	ClosureWideE	100	Anterior
Experiment-615.czi	L130417	4.30478	4.39047	0.0380762	Closure	25.8287	25.8287	3	3	Elevation	38.743	1	4	NA	253.982	ClosureLowE	100	Anterior
Experiment-616.czi	L130417	4.30478	33.6603	0.958918	Closure	25.8287	25.8287	-2	-2	Elevation	17.2191	0	1	2	124.839	ClosureWideE	100	Anterior
Experiment-617.czi	L130417	4.30478	44.2996	0.932866	Closure	21.5239	25.8287	2	1	Elevation	30.1334	0	1	5	107.619	ClosureWideE	100	Anterior
Experiment-618.czi	L130417	4.30478	14.5652	0.563126	Closure	30.1334	30.1334	-1	-1	Elevation	25.8287	0	0	1	68.8765	ClosureWideE	100	Anterior
Experiment-619.czi	L130417	4.30478	11.5453	0.0741483	Closure	25.8287	30.1334	5	4	Elevation	47.3526	0	15	NA	443.392	ClosureLowE	100	Anterior
Experiment-620.czi	L130417	4.30478	3.46127	0	NoClosure	NA	NA	NA	NA	NoElevation	NA	NA	NA	NA	NA	NoResponse	100	Anterior
Experiment-622.czi	L130417	4.30478	6.38825	0.104396	Closure	34.4382	34.4382	12	12	Elevation	86.0956	2	5	NA	486.44	ClosureLowE	100	Anterior
Experiment-623.czi	L130417	4.30478	64.1148	0.981964	Closure	25.8287	25.8287	0	0	Elevation	25.8287	0	0	1	68.8765	ClosureWideE	100	Anterior
Experiment-624.czi	L130417	4.30478	30.7333	0.96994	Closure	21.5239	25.8287	5	4	Elevation	43.0478	0	0	1	99.0099	ClosureWideE	100	Anterior
Experiment-627.czi	L130417	4.30478	6.66701	0.0393888	Closure	25.8287	30.1334	13	12	Elevation	81.7908	11	-1	NA	202.325	ClosureLowE	100	Anterior
Experiment-628.czi	L130417	4.30478	8.89709	0.0460922	Closure	25.8287	25.8287	3	3	Elevation	38.743	0	12	NA	266.896	ClosureLowE	100	Anterior
Experiment-629.czi	L130417	4.30478	9.80306	0.089011	Closure	21.5239	21.5239	6	6	Elevation	47.3526	0	6	NA	107.619	ClosureLowE	100	Anterior
Experiment-630.czi	L130417	4.30478	5.66812	0.130769	Closure	30.1334	30.1334	7	7	Elevation	60.2669	0	8	NA	90.4003	ClosureLowE	100	Anterior
Experiment-631.czi	L130417	4.30478	6.55086	0	Closure	25.8287	30.1334	NA	NA	NoElevation	NA	NA	NA	NA	NA	ClosureNoElev	100	Anterior
Experiment-632.czi	L130417	4.30478	10.2677	0.0846154	Closure	25.8287	25.8287	5	5	Elevation	47.3526	0	1	NA	90.4003	ClosureLowE	100	Anterior
Experiment-633.czi	L130417	4.30478	23.6017	1	Closure	25.8287	25.8287	-1	-1	Elevation	21.5239	0	1	2	90.4003	ClosureWideE	100	Anterior
Experiment-635.czi	L130417	4.01445	42.4965	0	NoClosure	NA	NA	NA	NA	NoElevation	NA	NA	NA	NA	NA	NoResponse	500	Anterior
Experiment-636.czi	L130417	4.01445	48.3503	0	NoClosure	NA	NA	NA	NA	NoElevation	NA	NA	NA	NA	NA	NoResponse	500	Anterior
Experiment-637.czi	L130417	4.01445	51.4392	0	NoClosure	NA	NA	NA	NA	NoElevation	NA	NA	NA	NA	NA	NoResponse	500	Anterior
Experiment-639.czi	L130417	4.01445	53.0334	0.376754	Closure	44.159	48.1734	-1	-2	Elevation	40.1445	0	1	1	64.2312	ClosureLowE	400	Anterior
Experiment-640.czi	L130417	4.01445	26.0808	0.0480962	Closure	60.2168	60.2168	25	25	Elevation	160.578	12	-6	NA	172.621	ClosureLowE	400	Anterior
Experiment-641.czi	L130417	4.01445	53.7309	0.798597	Closure	52.1879	52.1879	-1	-1	Elevation	48.1734	0	1	1	84.3035	ClosureWideE	400	Anterior
Experiment-642.czi	L130417	4.01445	59.1862	0.0811623	Closure	40.1445	40.1445	12	12	Elevation	88.3179	5	7	NA	493.778	ClosureLowE	300	Anterior
Experiment-643.czi	L130417	4.01445	52.8092	0.679359	Closure	44.159	44.159	-2	-2	Elevation	36.1301	1	1	1	88.3179	ClosureWideE	300	Anterior
Experiment-644.czi	L130417	4.01445	55.7237	0.149451	Closure	40.1445	44.159	18	17	Elevation	112.405	11	-2	NA	156.564	ClosureLowE	300	Anterior
Experiment-646.czi	L130417	4.01445	50.368	0.681363	Closure	40.1445	40.1445	-1	-1	Elevation	36.1301	0	1	2	60.2168	ClosureWideE	200	Anterior
Experiment-647.czi	L130417	4.01445	41.5499	0.0681363	Closure	36.1301	40.1445	26	25	Elevation	140.506	14	-11	NA	232.838	ClosureLowE	200	Anterior
Experiment-648.czi	L130417	4.01445	60.6808	0.0561122	Closure	32.1156	40.1445	6	4	Elevation	56.2023	1	5	NA	92.3324	ClosureLowE	200	Anterior
Experiment-649.czi	L130417	4.01445	66.6592	0.968938	Closure	32.1156	36.1301	-1	-2	Elevation	28.1012	0	0	1	84.3035	ClosureWideE	100	Anterior
Experiment-651.czi	L130417	4.01445	65.1147	0.983968	Closure	24.0867	24.0867	0	0	Elevation	24.0867	NA	0	1	88.3179	ClosureWideE	100	Anterior
Experiment-652.czi	L130417	4.01445	43.1192	1	Closure	28.1012	28.1012	-2	-2	Elevation	20.0723	0	0	1	80.289	ClosureWideE	100	Anterior
Experiment-101.czi	L200217	2.84495	32.2677	0	NoClosure	NA	NA	NA	NA	NoElevation	NA	NA	NA	NA	NA	NoResponse	100	Posterior
Experiment-107.czi	L200217	2.84495	43.34	1	Closure	76.8137	71.1238	-9	-7	Elevation	51.2091	NA	0	2	85.3485	ClosureWideE	100	Posterior
Experiment-108.czi	L200217	2.84495	88.5429	0.707469	Closure	82.5036	79.6586	-4	-3	Elevation	71.1238	NA	0	1	105.263	ClosureWideE	100	Posterior
Experiment-109.czi	L200217	2.84495	25.4486	0	NoClosure	NA	NA	NA	NA	NoElevation	NA	NA	NA	NA	NA	NoResponse	100	Posterior
Experiment-110.czi	L200217	2.84495	25.3783	0	Closure	54.0541	51.2091	NA	NA	NoElevation	NA	NA	NA	NA	NA	ClosureNoElev	100	Posterior
Experiment-92.czi	L200217	2.84495	35.7827	0.875519	Closure	34.1394	34.1394	1	1	Elevation	36.9844	NA	0	2	59.744	ClosureWideE	100	Posterior
Experiment-93.czi	L200217	2.84495	8.47115	0	NoClosure	NA	NA	NA	NA	NoElevation	NA	NA	NA	NA	NA	NoResponse	100	Posterior
Experiment-94.czi	L200217	2.84495	13.2867	0	NoClosure	NA	NA	NA	NA	NoElevation	NA	NA	NA	NA	NA	NoResponse	100	Posterior
Experiment-95.czi	L200217	2.84495	10.8965	0	NoClosure	NA	NA	NA	NA	NoElevation	NA	NA	NA	NA	NA	NoResponse	100	Posterior
Experiment-96.czi	L200217	2.84495	84.4303	0.757261	NoClosure	NA	71.1238	NA	-5	Elevation	56.899	NA	0	7	62.5889	NoClosureWideE	100	Posterior
Experiment-97.czi	L200217	2.84495	41.4419	0	NoClosure	NA	NA	NA	NA	NoElevation	NA	NA	NA	NA	NA	NoResponse	100	Posterior
Experiment-98.czi	L200217	2.84495	34.201	0	NoClosure	NA	NA	NA	NA	NoElevation	NA	NA	NA	NA	NA	NoResponse	100	Posterior
Experiment-99.czi	L200217	2.84495	56.5915	0	NoClosure	NA	NA	NA	NA	NoElevation	NA	NA	NA	NA	NA	NoResponse	100	Posterior
Experiment-45.czi	L230217	3.0003	35.8298	0	NoClosure	NA	NA	NA	NA	NoElevation	NA	NA	NA	NA	NA	NoResponse	100	Posterior
Experiment-46.czi	L230217	3.0003	14.6652	0	NoClosure	NA	NA	NA	NA	NoElevation	NA	NA	NA	NA	NA	NoResponse	100	Posterior
Experiment-47.czi	L230217	3.0003	25.9974	0	NoClosure	NA	NA	NA	NA	NoElevation	NA	NA	NA	NA	NA	NoResponse	100	Posterior
Experiment-56.czi	L230217	3.0003	68.1599	0.683237	Closure	45.0045	27.0027	5	11	Elevation	60.006	NA	1	3	84.0084	ClosureWideE	100	Posterior
Experiment-59.czi	L230217	3.0003	89.991	1	Closure	51.0051	45.0045	5	7	Elevation	66.0066	NA	-1	1	66.0066	ClosureWideE	100	Posterior
Experiment-103.czi	L030317	3.38983	19.352	0	NoClosure	NA	NA	NA	NA	NoElevation	NA	NA	NA	NA	NA	NoResponse	100	Posterior
Experiment-106.czi	L030317	3.38983	28.7625	0.92725	Closure	81.3559	37.2881	-12	1	Elevation	40.678	0	0	1	105.085	ClosureWideE	100	Posterior
Experiment-107.czi	L030317	3.04024	20.2944	0.824908	Closure	79.0463	57.7646	-7	0	Elevation	57.7646	0	0	2	100.328	ClosureWideE	100	Posterior
Experiment-108.czi	L030317	3.04024	24.702	1	Closure	66.8853	57.7646	-6	-3	Elevation	48.6438	0	1	1	124.65	ClosureWideE	100	Posterior
Experiment-110.czi	L030317	3.04024	9.57161	0	NoClosure	NA	NA	NA	NA	NoElevation	NA	NA	NA	NA	NA	NoResponse	100	Posterior
Experiment-111.czi	L030317	3.04024	10.9202	0	NoClosure	NA	NA	NA	NA	NoElevation	NA	NA	NA	NA	NA	NoResponse	100	Posterior
Experiment-112.czi	L030317	3.04024	24.077	0.868064	Closure	66.8853	45.6036	-7	0	Elevation	45.6036	0	0	0	106.408	ClosureWideE	100	Posterior
Experiment-114.czi	L030317	3.04024	19.8997	0.909988	Closure	51.6841	45.6036	-7	-5	Elevation	30.4024	0	0	1	115.529	ClosureWideE	100	Posterior
Experiment-164.czi	L140317	2.72777	29.6213	0	NoClosure	NA	NA	NA	NA	NoElevation	NA	NA	NA	NA	NA	NoResponse	100	Posterior
Experiment-165.czi	L140317	2.72777	53.157	0	NoClosure	NA	NA	NA	NA	NoElevation	NA	NA	NA	NA	NA	NoResponse	100	Posterior
Experiment-166.czi	L140317	2.72777	118.082	1	Closure	65.4664	68.1942	-5	-6	Elevation	51.8276	0	0	4	62.7387	ClosureWideE	100	Posterior
Experiment-167.czi	L140317	2.72777	35.0103	0	NoClosure	NA	NA	NA	NA	NoElevation	NA	NA	NA	NA	NA	NoResponse	100	Posterior
Experiment-168.czi	L140317	2.72777	56.5664	0	NoClosure	NA	NA	NA	NA	NoElevation	NA	NA	NA	NA	NA	NoResponse	100	Posterior
Experiment-169.czi	L140317	2.72777	77.0227	0.625207	NoClosure	NA	NA	NA	NA	Elevation	46.3721	1	0	2	76.3775	NoClosureWideE	100	Posterior
Experiment-170.czi	L140317	2.72777	40.8759	0	NoClosure	NA	NA	NA	NA	NoElevation	NA	NA	NA	NA	NA	NoResponse	100	Posterior
Experiment-213.czi	L150317	3.4188	43.9627	1	Closure	51.2821	51.2821	-3	-3	Elevation	41.0256	0	0	1	88.8889	ClosureWideE	100	Posterior
Experiment-214.czi	L150317	3.4188	21.6157	0	NoClosure	NA	NA	NA	NA	NoElevation	NA	NA	NA	NA	NA	NoResponse	100	Posterior
Experiment-215.czi	L150317	3.4188	23.8387	0	NoClosure	NA	NA	NA	NA	NoElevation	NA	NA	NA	NA	NA	NoResponse	100	Posterior
Experiment-216.czi	L150317	3.38409	26.004	0	NoClosure	NA	NA	NA	NA	NoElevation	NA	NA	NA	NA	NA	NoResponse	100	Posterior
Experiment-218.czi	L150317	3.4188	78.5655	0.971613	Closure	44.4444	44.4444	-1	-1	Elevation	41.0256	1	1	1	92.3077	ClosureWideE	100	Posterior
Experiment-219.czi	L150317	3.4188	51.4507	0.970323	Closure	41.0256	34.188	-2	0	Elevation	34.188	0	1	4	82.0513	ClosureWideE	100	Posterior
Experiment-220.czi	L150317	3.4188	46.917	0.949677	Closure	54.7009	51.2821	-6	-5	Elevation	34.188	1	1	3	85.4701	ClosureWideE	100	Posterior
Experiment-399.czi	L220317	3.6036	20.0632	0.7251	Closure	205.405	32.4324	-52	-4	Elevation	18.018	1	0	1	79.2793	ClosureWideE	100	Posterior
Experiment-400.czi	L220317	3.6036	26.5845	0.7251	Closure	273.874	50.4505	-65	-3	Elevation	39.6396	0	0	2	97.2973	ClosureWideE	100	Posterior
Experiment-401.czi	L220317	3.6036	13.209	0	NoClosure	NA	NA	NA	NA	NoElevation	NA	NA	NA	NA	NA	NoResponse	100	Posterior
Experiment-402.czi	L220317	3.6036	38.3782	0.958167	Closure	61.2613	32.4324	-6	2	Elevation	39.6396	1	0	2	79.2793	ClosureWideE	100	Posterior
Experiment-403.czi	L220317	3.6036	25.6687	1	Closure	39.6396	18.018	-6	0	Elevation	18.018	1	0	2	108.108	ClosureWideE	100	Posterior
Experiment-404.czi	L220317	3.6036	16.2337	0	NoClosure	NA	NA	NA	NA	NoElevation	NA	NA	NA	NA	NA	NoResponse	100	Posterior
Experiment-405.czi	L220317	3.6036	26.9175	0.827689	Closure	64.8649	36.036	-10	-2	Elevation	28.8288	1	0	2	79.2793	ClosureWideE	100	Posterior
Experiment-406.czi	L220317	3.6036	22.5607	0	NoClosure	NA	NA	NA	NA	NoElevation	NA	NA	NA	NA	NA	NoResponse	100	Posterior
Experiment-452.czi	L230317	3.6036	12.2377	0	NoClosure	NA	NA	NA	NA	NoElevation	NA	NA	NA	NA	NA	NoResponse	100	Posterior
Experiment-453.czi	L230317	3.6036	44.844	1	Closure	72.0721	43.2432	-10	-2	Elevation	36.036	0	0	1	111.712	ClosureWideE	100	Posterior
Experiment-454.czi	L230317	3.6036	45.4822	0	NoClosure	NA	NA	NA	NA	NoElevation	NA	NA	NA	NA	NA	NoResponse	100	Posterior
Experiment-455.czi	L230317	3.6036	4.995	0	NoClosure	NA	NA	NA	NA	NoElevation	NA	NA	NA	NA	NA	NoResponse	100	Posterior
Experiment-456.czi	L230317	3.6036	7.8255	0	NoClosure	NA	NA	NA	NA	NoElevation	NA	NA	NA	NA	NA	NoResponse	100	Posterior
Experiment-506.czi	L240317	4.45633	9.96336	0	NoClosure	NA	NA	NA	NA	NoElevation	NA	NA	NA	NA	NA	NoResponse	100	Posterior
Experiment-507.czi	L240317	4.45633	49.9066	1	NoClosure	NA	31.1943	NA	4	Elevation	49.0196	1	0	2	115.865	NoClosureWideE	100	Posterior
Experiment-509.czi	L240317	4.45633	9.60432	0	NoClosure	NA	NA	NA	NA	NoElevation	NA	NA	NA	NA	NA	NoResponse	100	Posterior
Experiment-510.czi	L240317	4.45633	40.6164	0.972586	NoClosure	NA	NA	NA	NA	Elevation	53.4759	1	0	1	115.865	NoClosureWideE	100	Posterior
Experiment-511.czi	L240317	4.45633	4.66752	0	NoClosure	NA	NA	NA	NA	NoElevation	NA	NA	NA	NA	NA	NoResponse	100	Posterior
Experiment-656.czi	L130417	4.30478	19.0718	0.970264	Closure	73.1812	34.4382	-6	3	Elevation	47.3526	0	1	1	86.0956	ClosureWideE	100	Posterior
Experiment-657.czi	L130417	4.30478	5.48228	0	NoClosure	NA	NA	NA	NA	NoElevation	NA	NA	NA	NA	NA	NoResponse	100	Posterior
Experiment-658.czi	L130417	4.30478	12.2422	0	NoClosure	NA	NA	NA	NA	NoElevation	NA	NA	NA	NA	NA	NoResponse	100	Posterior
Experiment-660.czi	L130417	4.30478	5.5752	0	NoClosure	NA	NA	NA	NA	NoElevation	NA	NA	NA	NA	NA	NoResponse	100	Posterior
Experiment-661.czi	L130417	4.30478	67.6458	1	NoClosure	NA	NA	NA	NA	Elevation	43.0478	0	0	0	81.7908	NoClosureWideE	100	Posterior
Experiment-662.czi	L130417	4.30478	15.6338	0	NoClosure	NA	NA	NA	NA	NoElevation	NA	NA	NA	NA	NA	NoResponse	100	Posterior
