# Supplementary material for: Neural circuitry of a polycystin-mediated hydrodynamic startle response for predator avoidance
Source: eLife. 2018 Dec 14;7:e36262. doi: 10.7554/eLife.36262 (PMC6294549; doi:10.7554/eLife.36262)
Supplement: Figure 1—figure supplement 1—source data 1. [file elife-36262-fig1-figsupp1-data1.xlsx]

## Sheet: Speed
time (sec)	Experiment_ID normalized speed (mm/sec)																					Mean speed (mm/sec)
	Experiment-75_ROI1	Experiment-75_ROI2	Experiment-77_ROI1	Experiment-77_ROI2	Experiment-79_ROI1	Experiment-80_ROI1	Experiment-81_ROI1	Experiment-81_ROI3	Experiment-87_ROI1	Experiment-87_ROI2	Experiment-87_ROI3	Experiment-87_ROI4	Experiment-87_ROI5	Experiment-87_ROI6	Experiment-87_ROI7	Experiment-87_ROI8	Experiment-89_ROI2	Experiment-92_ROI1	Experiment-92_ROI2	Experiment-93_ROI1	Experiment-115_ROI1
-0.54	0.0739255	0.0760292	0.165583	NA	NA	0.0475367	NA	0.264919	0.0784582	0.0695517	0.0655292	0.0518268	0.0148781	0.0770497	-0.0153117	-0.0576575	-0.0196551	-0.0307636	-0.096095	0.0471529	-0.025269	0.0437605
-0.48	-0.11089	-0.125784	-0.103542	0.011737	-0.625734	-0.0296346	-0.306003	-0.101437	0.0313224	-0.000595655	-0.0145325	-0.084227	-0.0338756	0.00743344	0.0293905	-0.0209702	0.0338539	0.0914081	0.0411974	-0.0147417	0.116979	-0.0575545
-0.42	0.071284	0.12837	-0.10528	0.0939051	0.394819	0.0410142	0.207355	0.178358	0.0859181	0.0722882	0.0179663	-0.0074417	0.0500288	-0.0373163	0.0242703	0.0619696	-0.137383	-0.109318	0.0291198	0.0456531	-0.0798555	0.0488441
-0.36	-0.157647	-0.17764	0.132407	0.25623	-0.0353929	0.0152612	-0.154609	-0.0606782	-0.046171	-0.0808998	-0.111983	-0.0478795	-0.0655234	-0.0218338	-0.0444017	-0.104419	0.103845	-0.00128963	0.0772327	-0.145927	0.320114	-0.0167241
-0.3	-0.0192687	-0.0720124	0.0426597	0.0810737	0.294254	0.0633722	0.264278	0.22559	0.235485	0.196504	0.233466	0.148831	0.0697663	0.147071	0.122309	0.0250056	-0.0534495	-0.0997509	-0.0557038	-0.0186216	-0.253031	0.0751346
-0.24	-0.0470626	-0.0493464	0.0836711	0.103201	-0.277313	-0.0874028	-0.22063	-0.253061	-0.262904	-0.203341	-0.268645	-0.151772	-0.0933256	-0.135724	-0.19376	-0.119821	-0.0372506	0.190457	0.144649	-0.00349768	0.0555086	-0.0870176
-0.18	0.0828451	0.0974919	-0.314837	-0.370131	0.187617	0.130317	0.0862372	-0.0775109	-0.0806537	-0.0351767	-0.0188891	-0.000269405	-0.0258065	0.00806377	0.0198019	0.0274877	0.057876	-0.053941	-0.155955	0.126963	0.0349114	-0.0130266
-0.12	-0.00538398	-0.00703491	0.000784704	-0.0974731	-0.0559089	-0.228541	0.0513088	-0.126029	0.00417613	0.000229674	0.0273517	0.0568272	0.0624194	-0.0555316	0.00761685	0.0883144	0.0643676	-0.0194351	-0.0172063	-0.0667634	-0.0127953	-0.0156527
-0.06	0.112198	0.129927	0.0985526	-0.0785417	0.11766	0.0480777	0.0720638	-0.0501514	-0.0456311	-0.0185605	0.069737	0.0341044	0.0214384	0.0107876	0.0500857	0.10009	-0.0122048	0.032633	0.0327606	0.0297822	-0.156562	0.0284879
0	0.0361166	-0.127441	0.0301351	-0.159329	0.293327	0.0247434	0.0488569	0.0751751	0.0167366	-0.018091	0.0625562	-0.0156789	-0.016186	-0.0856308	-0.0821203	0.0301536	-0.360635	0.0763611	0.232167	-0.225231	0.155974	-0.000382967
0.06	-0.660855	-0.128391	-0.618013	0.248024	-1.05302	-0.276695	-0.271285	-0.279973	-0.341572	0.0620222	-0.0330951	-0.161724	0.143051	-0.114051	-0.19291	0.0830369	0.460703	-0.111362	-0.0682533	-0.681065	-0.479499	-0.213092
0.12	-0.473667	-0.220447	-0.557928	-0.465429	-1.28873	-0.53931	-0.638176	-0.0954357	-0.121184	-0.0715214	0.219196	-0.277055	0.202908	-0.273858	-0.412072	0.316128	0.652464	-0.30526	-0.0257396	-0.649912	-0.445782	-0.260515
0.18	-0.478478	-0.465053	-0.952739	-0.864587	-1.75235	-0.657028	-1.17415	-1.02144	-0.795906	-0.272664	-0.233033	-0.627321	0.298413	-0.185626	-0.578344	-0.143185	-0.0976099	-0.254645	-0.905288	-0.636118	-1.3024	-0.623788
0.24	-0.547065	-0.859614	-0.938226	-0.858019	-1.7131	-0.754979	-1.21159	-0.966672	-0.869455	-0.537582	-0.618268	-0.462701	-0.343544	-0.570548	-0.700363	-0.227455	-0.328806	-0.386372	-0.926273	-0.862412	-1.23922	-0.758203
0.3	-0.620351	-0.770057	-0.883128	-0.937866	-1.58982	-0.673657	-1.19141	-0.987113	-0.894369	-0.580144	-0.981788	-0.487975	-0.151912	-0.308034	-0.634097	-0.413438	-0.334278	-0.72767	-0.999722	-0.961205	-1.23632	-0.779255
0.36	-0.664466	-0.87786	-0.847089	-0.842299	-1.59288	-0.65378	-1.16691	-0.999326	-1.0042	-0.402485	-0.905625	-0.447065	-0.313109	-0.451995	-0.55107	-0.335053	-0.285186	-0.656424	-1.00704	-0.843753	-1.37354	-0.772436
0.42	-0.683198	-0.855911	-0.880489	-0.944936	-1.48679	-0.717844	-1.22324	-0.983399	-0.971921	-0.473981	-0.992632	-0.519695	-0.367695	-0.483472	-0.535125	-0.279233	-0.330941	-0.698662	-1.04694	-0.847725	-1.01511	-0.778045
0.48	-0.700236	-0.779983	-0.969201	-0.914499	-1.61736	-0.622182	-1.16186	-0.902367	-0.949216	-0.611529	-0.996906	-0.586652	-0.311778	-0.537639	-0.592455	-0.363701	-0.296915	-0.654486	-1.0887	-0.83495	-1.16244	-0.793098
0.54	-0.651667	-0.902298	-0.974963	-0.85569	-1.67761	-0.759405	-1.20661	-0.941308	-1.03655	-0.539739	-0.968956	-0.551827	-0.381457	-0.5176	-0.642474	-0.320886	-0.295642	-0.714992	-1.03947	-0.88353	-1.29664	-0.81711
0.6	-0.605693	-0.847568	-1.00076	-0.950687	-1.84737	-0.829579	-1.21376	-0.83199	-1.00989	-0.498589	-0.958117	-0.612202	-0.329366	-0.519021	-0.60322	-0.284705	-0.292606	-0.698914	-1.10064	-0.841689	-1.40326	-0.822839
0.66	-0.664753	-0.909036	-0.914151	-0.871473	-1.75851	-0.81605	-1.1737	-0.704748	-0.962168	-0.655853	-0.998047	-0.532554	-0.37011	-0.455579	-0.673762	-0.341498	-0.198389	-0.553226	-1.07281	-0.725235	-1.25352	-0.790723
0.72	-0.723299	-0.889126	-1.0433	-0.931764	-1.64294	-0.777293	-1.20829	-0.674336	-0.995186	-0.729304	-0.992567	-0.589677	-0.392956	-0.507049	-0.487611	-0.389737	-0.173556	-0.608074	-1.07959	-0.835928	-1.25396	-0.805978
0.78	-0.73117	-0.908505	-1.04541	-0.91096	-1.7783	-0.709003	-1.23642	-0.686947	-1.0077	-0.688485	-0.954987	-0.596453	-0.363319	-0.447365	-0.477863	-0.355295	-0.203934	-0.382843	-1.1164	-0.833216	-1.29622	-0.796704
0.84	-0.735551	-0.860027	-1.07061	-0.890992	-1.82811	-0.654988	-1.24066	-0.571776	-1.0267	-0.655632	-1.02042	-0.637851	-0.372353	-0.508483	-0.512892	-0.381094	-0.112891	-0.630031	-1.08488	-0.866055	-1.32599	-0.808951
0.9	-0.626152	-0.763292	-1.04007	-0.844323	-1.79343	-0.645907	-1.23179	-0.715381	-1.03104	-0.666646	-1.0082	-0.624984	-0.368481	-0.506944	-0.458092	-0.414132	-0.166559	-0.827739	-1.08525	-0.931473	-1.39768	-0.816551
0.96	-0.71267	-0.860631	-1.06027	-0.916265	-1.89813	-0.744843	-1.1736	-0.58312	-1.02716	-0.661207	-0.920638	-0.620457	-0.363389	-0.473375	-0.499147	-0.390802	-0.225117	-0.800237	-1.04772	-0.86386	-1.42007	-0.822034
1.02	-0.627505	-0.821017	-1.05356	-0.913799	-1.88949	-0.781903	-1.23294	-0.628842	-0.940615	-0.706764	-1.01378	-0.545531	-0.387293	-0.325813	-0.515475	-0.370653	-0.141918	-0.830558	-1.10403	-0.925096	-1.31486	-0.812926
1.08	-0.714937	-0.786448	-1.03047	-0.903414	-1.78212	-0.799784	-1.20793	-0.542364	-1.02801	-0.738034	-0.986227	-0.645323	-0.350429	-0.457282	-0.52418	-0.432054	-0.190904	-0.856951	-1.11289	-0.849907	-1.33055	-0.822391
1.14	-0.682305	-0.786713	-0.963542	-0.921343	-1.7719	-0.716869	-1.19378	-0.735122	-1.02404	-0.719535	-1.03619	-0.643238	-0.373609	-0.503514	-0.431799	-0.409276	-0.18777	-0.887155	-1.10841	-0.75377	-1.35228	-0.81915
1.2	-0.675	-0.878728	-0.962823	-0.86325	-1.87328	-0.801567	-1.19171	-0.468276	-0.999367	-0.716637	-0.94743	-0.606478	-0.368247	-0.585663	-0.324273	-0.386813	-0.181534	-0.875366	-1.10319	-0.846939	-1.29804	-0.807363
1.26	-0.711519	-0.860901	-0.876111	-0.815316	-1.85559	-0.667401	-1.18228	-0.600074	-0.99899	-0.738355	-1.00221	-0.63546	-0.342506	-0.607914	-0.401163	-0.449876	-0.185983	-0.78811	-1.03346	-0.814592	-1.27711	-0.802139
1.32	-0.732885	-0.855966	-0.775772	-0.754522	-1.76082	-0.814268	-1.15646	-0.581101	-0.96912	-0.724636	-1.01264	-0.569901	-0.343018	-0.589402	-0.483812	-0.429134	-0.11405	-0.862576	-1.0875	-0.856279	-1.34906	-0.801091
1.38	-0.681248	-0.862532	-0.756318	-0.796151	-1.76921	-0.767956	-1.13416	-0.618038	-1.00546	-0.645369	-0.952207	-0.599396	-0.284961	-0.578368	-0.633442	-0.416483	-0.281728	-0.854349	-1.00164	-0.849063	-1.28686	-0.798806
1.44	-0.716107	-0.884749	-0.839402	-0.774403	-1.87518	-0.765792	-1.11097	-0.562002	-0.935098	-0.603142	-1.02192	-0.546788	-0.248815	-0.459984	-0.613983	-0.443268	-0.0885711	-0.809263	-1.07207	-0.844167	-1.13924	-0.778805
1.5	-0.713495	-0.854426	-0.896606	-0.661321	-1.89168	-0.668675	-1.08763	-0.562327	-1.01511	-0.712999	-0.984912	-0.603825	-0.300269	-0.594537	-0.694203	-0.458932	-0.202176	-0.858344	-0.936586	-0.812911	-1.24204	-0.797762
1.56	-0.710089	-0.868301	-0.867612	-0.715159	-1.63776	-0.648258	-1.1304	-0.683683	-0.977434	-0.731489	-1.01982	-0.51401	-0.127436	-0.594223	-0.690979	-0.421621	-0.134687	-0.788071	-0.906182	-0.761234	-1.09505	-0.763024
1.62	-0.628666	-0.877378	-0.737465	-0.60774	-1.80063	-0.73903	-0.998142	-0.51276	-1.00104	-0.734468	-1.00604	-0.541576	-0.213417	-0.565848	-0.679861	-0.47735	-0.136844	-0.653219	-0.950411	-0.792969	-1.17883	-0.753984
1.68	-0.689565	-0.839729	-0.70896	-0.62162	-1.83254	-0.630381	-1.06452	-0.751237	-0.970764	-0.745888	-1.01382	-0.495898	-0.0700938	-0.55257	-0.614038	-0.432428	-0.184263	-0.76091	-0.83472	-0.908841	-1.12284	-0.754553
1.74	-0.622975	-0.850768	-0.720747	-0.598017	-1.86895	-0.724643	-1.00537	-0.507425	-0.895672	-0.674784	-0.986011	-0.495545	-0.211593	-0.521618	-0.706892	-0.462201	-0.105827	-0.603161	-0.727297	-0.790011	-1.02611	-0.719315
1.8	-0.614411	-0.776494	-0.747546	-0.559285	-1.88536	-0.600592	-1.0953	-0.739956	-0.972019	-0.672958	-1.01182	-0.412873	-0.0885664	-0.583398	-0.670965	-0.436188	-0.167158	-0.638299	-0.678432	-0.751942	-1.15055	-0.726386
1.86	-0.625714	-0.790743	-0.78082	-0.565359	-1.88059	-0.615966	-1.06063	-0.674069	-0.939482	-0.738748	-1.0322	-0.412163	-0.13091	-0.556295	-0.715353	-0.4367	-0.13101	-0.622932	-0.646982	-0.791494	-0.877262	-0.715496
1.92	-0.694318	-0.814192	-0.708973	-0.455209	-1.85273	-0.64632	-1.08899	-0.641508	-1.02967	-0.526745	-0.915422	-0.342961	-0.108542	-0.559644	-0.696926	-0.417196	-0.132306	-0.830044	-0.512137	-0.800711	-1.02912	-0.704937
1.98	-0.621428	-0.775163	-0.805874	-0.603271	-1.76838	-0.737962	-1.00937	-0.551892	-0.994646	-0.618759	-1.01221	-0.353045	-0.116139	-0.584195	-0.711723	-0.417463	-0.0556384	-0.737935	-0.667179	-0.824248	-0.975512	-0.711526
2.04	-0.628623	-0.735705	-0.709899	-0.497295	-1.83434	-0.695242	-1.05067	-0.659372	-1.00806	-0.545796	-0.974198	-0.366547	-0.18124	-0.612391	-0.694607	-0.441277	-0.125548	-0.733805	-0.642932	-0.890688	-0.924288	-0.712025
2.1	-0.587967	-0.676189	-0.71571	-0.449476	-1.83035	-0.878363	-1.02788	-0.571855	-1.00232	-0.724401	-1.00807	-0.391273	-0.147455	-0.586507	-0.699072	-0.422418	-0.171141	-0.877992	-0.690998	-0.91441	-0.830209	-0.724003
2.16	-0.666508	-0.66003	-0.712904	-0.4925	-1.87795	-0.846073	-1.17672	-0.568829	-1.00867	-0.68958	-0.943946	-0.651467	-0.147307	-0.623916	-0.703071	-0.37091	-0.115216	-0.800701	-0.755314	-0.832929	-0.899761	-0.740205
2.22	-0.652702	-0.625855	-0.687459	-0.418548	-1.7496	-0.87424	-1.10573	-0.549202	-1.0155	-0.726855	-0.952363	-0.664322	-0.105993	-0.492045	-0.697873	-0.407523	-0.105553	-0.778535	-0.69198	-0.842082	-0.769792	-0.710179
2.28	-0.629585	-0.674601	-0.82862	-0.519507	-1.82028	-0.845399	-1.03299	-0.512707	-0.966221	-0.616882	-1.02224	-0.64471	-0.138707	-0.572132	-0.699514	-0.36582	-0.0729988	-0.615822	-0.669962	-0.832723	-0.961518	-0.716331
2.34	-0.582553	-0.510421	-0.691247	-0.387852	-1.81007	-0.838773	-1.14434	-0.663553	-0.986392	-0.551026	-1.03458	-0.571814	-0.0932425	-0.574059	-0.660876	-0.401289	-0.0929371	-0.821564	-0.567578	-0.73809	-0.734092	-0.688397
2.4	-0.532281	-0.606082	-0.681652	-0.427722	-1.84562	-0.734311	-1.07584	-0.587322	-0.993323	-0.72141	-0.89338	-0.546433	-0.153211	-0.570401	-0.605519	-0.432469	-0.17824	-0.586657	-0.758807	-0.807834	-0.71284	-0.68816
2.46	-0.448312	-0.58752	-0.712538	-0.535638	-1.75346	-0.688184	-1.09027	-0.637587	-1.04157	-0.699947	-0.891687	-0.522555	-0.102341	-0.494769	-0.537573	-0.389035	-0.122034	-0.754075	-0.518913	-0.581209	-0.811068	-0.662871
2.52	-0.468237	-0.583791	-0.656965	-0.366213	-1.77614	-0.751934	-1.08133	-0.640103	-0.988402	-0.703742	-1.0138	-0.451246	-0.0990418	-0.554512	-0.497739	-0.404285	-0.226854	-0.850085	-0.794005	-0.864852	-0.659587	-0.687279
2.58	-0.520792	-0.512247	-0.868348	-0.507738	-1.72258	-0.808659	-1.08507	-0.553331	-1.02188	-0.687242	-0.906255	-0.487826	-0.108093	-0.558958	-0.689267	-0.376316	-0.165628	-0.820593	-0.547297	-0.731711	-0.656419	-0.682679
2.64	-0.425343	-0.560754	-0.839595	-0.354276	-1.86542	-0.771406	-1.05362	-0.586257	-1.02294	-0.679587	-0.922579	-0.413524	-0.0320313	-0.608492	-0.687403	-0.36941	-0.206937	-0.782464	-0.618557	-0.81628	-0.674193	-0.680527
2.7	-0.348166	-0.742788	-0.892311	-0.438744	-1.85974	-0.776243	-0.9924	-0.560123	-1.02213	-0.730825	-1.0464	-0.457754	-0.114786	-0.483219	-0.70773	-0.387832	-0.265761	-0.542369	-0.597387	-0.665346	-0.773032	-0.685956
2.76	-0.290468	-0.645701	-0.71359	-0.461029	-1.88625	-0.752915	-0.943371	-0.554102	-1.00281	-0.6814	-1.00034	-0.381334	-0.00984718	-0.450476	-0.652975	-0.279107	-0.307925	-0.618896	-0.603353	-0.94971	-0.538852	-0.653545
2.82	-0.430709	-0.698324	-0.713159	-0.397599	-1.79043	-0.7026	-0.985151	-0.692315	-0.999219	-0.689512	-0.920855	-0.43293	-0.143358	-0.610747	-0.610726	-0.361361	-0.322948	-0.595028	-0.610642	-0.8306	-0.850021	-0.685154
2.88	-0.403528	-0.44387	-0.762006	-0.403343	-1.87179	-0.722445	-0.945096	-0.58489	-0.999528	-0.677236	-0.909024	-0.379231	-0.061315	-0.544369	-0.474956	-0.316419	-0.210165	-0.698502	-0.574155	-0.863157	-0.503217	-0.635631
2.94	-0.339161	-0.429649	-0.72408	-0.375495	-1.79967	-0.740142	-0.903757	-0.492552	-1.01535	-0.68775	-1.02213	-0.380706	-0.0674742	-0.445312	-0.604912	-0.312466	-0.280103	-0.582794	-0.536218	-0.956069	-0.753831	-0.640458
3	-0.314203	-0.528078	-0.797351	-0.464784	-1.90485	-0.704253	-0.868019	-0.549642	-1.02655	-0.678843	-0.983183	-0.309524	-0.0258002	-0.542947	-0.60089	-0.241886	-0.186534	-0.829149	-0.620084	-0.701985	-0.521411	-0.638094
3.06	-0.197104	-0.368191	-0.932151	-0.430039	-1.7885	-0.657617	-0.757861	-0.631445	-1.0325	-0.756601	-1.0221	-0.302152	-0.0684766	-0.596091	-0.580366	-0.254597	-0.231884	-0.815837	-0.568056	-0.744317	-0.699633	-0.639787
3.12	-0.390025	-0.456683	-0.895768	-0.400173	-1.72758	-0.660275	-0.699514	-0.661201	-0.980529	-0.719271	-1.02381	-0.282222	-0.0407843	-0.585473	-0.415298	-0.187671	-0.221168	-0.791212	-0.520209	-0.776179	-0.377204	-0.610107
3.18	-0.307057	-0.336587	-0.841829	-0.426031	-1.7367	-0.430368	-0.68771	-0.662206	-1.03128	-0.743989	-1.00651	-0.314859	-0.0804271	-0.596908	-0.36814	-0.257277	-0.370763	-0.874	-0.510162	-0.870571	-0.788099	-0.630547
3.24	-0.357703	-0.516668	-0.851853	-0.313787	-1.81719	-0.373832	-0.659824	-0.606636	-0.970951	-0.723098	-0.985644	-0.168742	0.0128476	-0.542544	-0.28888	-0.162432	-0.319061	-0.799462	-0.64201	-0.76584	-0.552851	-0.59077
3.3	-0.276466	-0.389679	-1.02345	-0.350817	-1.83828	-0.429314	-0.743174	-0.625032	-0.984752	-0.692611	-0.932436	-0.364029	-0.0878322	-0.569263	-0.652061	-0.25234	-0.273243	-0.868058	-0.505698	-0.791833	-0.469643	-0.624762
3.36	-0.141886	-0.378824	-1.00741	-0.395784	-1.86379	-0.357574	-0.659029	-0.600543	-0.921489	-0.73942	-1.01047	-0.19881	-0.0336892	-0.59137	-0.70468	-0.230062	-0.325539	-0.795689	-0.482509	-0.823642	-0.656443	-0.615174
3.42	0.014015	-0.361653	-1.05255	-0.405122	-1.83784	-0.4161	-0.57302	-0.55609	-0.987356	-0.667921	-1.00624	-0.260055	-0.0326388	-0.458263	-0.708656	-0.228738	-0.26603	-0.739549	-0.468981	-0.835084	-0.343515	-0.580542
3.48	-0.0510536	-0.434934	-1.00652	-0.242495	-1.7979	-0.298819	-0.641412	-0.616518	-0.850255	-0.608659	-1.05146	-0.212356	-0.0249617	-0.421116	-0.711898	-0.19287	-0.165904	-0.742033	-0.455765	-0.784387	-0.677314	-0.570887
3.54	0.314877	-0.138416	-1.02394	-0.424361	-1.85907	-0.519425	-0.581159	-0.605754	-0.947212	-0.717992	-1.02735	-0.332662	-0.112773	-0.606803	-0.710981	-0.298302	-0.147172	-0.759011	-0.670457	-0.847564	-0.526175	-0.597224
3.6	0.0465257	-0.377487	-0.828414	-0.342757	-1.75504	-0.280838	-0.633685	-0.695713	-0.932998	-0.695543	-0.991071	-0.197576	0.0171914	-0.601324	-0.610909	-0.131855	-0.209617	-0.654738	-0.314237	-0.951942	-0.435439	-0.551308
3.66	-0.00468777	-0.418969	-0.728535	-0.270335	-1.68702	-0.232222	-0.488845	-0.537318	-0.829295	-0.680153	-0.94359	-0.226996	-0.00348382	-0.569636	-0.65209	-0.173035	-0.0524023	-0.524588	-0.306314	-0.930838	-0.436956	-0.509395
3.72	-0.0569335	-0.392019	-0.746893	-0.403791	-1.79107	-0.432357	-0.735241	-0.694538	-0.802832	-0.628319	-0.961313	-0.218638	0.00270347	-0.594624	-0.462697	-0.156892	-0.147667	-0.700795	-0.64425	-0.971805	-0.48198	-0.572474
3.78	-0.0957292	-0.392215	-0.711834	-0.234652	-1.68515	-0.285705	-0.556673	-0.62591	-0.684208	-0.582334	-0.924409	-0.179965	3.44812e-05	-0.524612	-0.23837	-0.145918	-0.113109	-0.46903	-0.30261	-0.887717	-0.396651	-0.477941
3.84	-0.134875	-0.482757	-0.946816	-0.403034	-1.79723	-0.230545	-0.56132	-0.644943	-0.836026	-0.663393	-0.961957	-0.344927	-0.140468	-0.525389	-0.353908	-0.274975	-0.102973	-0.681821	-0.520286	-0.998136	-0.515297	-0.577194
3.9	0.10877	-0.290909	-1.0091	-0.248484	-1.85839	-0.380301	-0.538962	-0.531075	-0.574617	-0.656347	-0.941824	-0.0815201	0.115854	-0.515549	-0.326915	-0.0722473	-0.126364	-0.750657	-0.3809	-0.836471	-0.281243	-0.48463
3.96	-0.213043	-0.471559	-1.02235	-0.437129	-1.8274	-0.201655	-0.61029	-0.612613	-0.721875	-0.684057	-0.996414	-0.287477	-0.0638608	-0.584906	-0.67514	-0.133703	-0.04113	-0.85711	-0.387618	-0.887041	-0.608911	-0.586918
4.02	-0.0309086	-0.355343	-0.95261	-0.350106	-1.80891	-0.409559	-0.396818	-0.472974	-0.654832	-0.586286	-1.04154	-0.199533	-0.0123912	-0.566693	-0.665479	-0.176619	-0.157347	-0.726531	-0.366938	-0.866683	-0.288297	-0.527924
4.08	0.106822	-0.273376	-0.890475	-0.340098	-1.84278	-0.0367647	-0.679204	-0.670135	-0.734436	-0.692292	-0.936203	-0.241808	-0.0269516	-0.478057	-0.705255	-0.112032	-0.040787	-0.835582	-0.484682	-0.863231	-0.383919	-0.531488
4.14	-0.174269	-0.449259	-0.790426	-0.2704	-1.73725	-0.307327	-0.529946	-0.597834	-0.750464	-0.65769	-0.903297	-0.166893	0.0288119	-0.458444	-0.667386	-0.119612	-0.108547	-0.841117	-0.37065	-0.860292	-0.266683	-0.52376
Mean speed prior to stimulation (mm/s)*	0.749347	0.912942	1.07657	0.987251	1.91108	0.905788	1.27369	1.04431	1.05625	0.765264	1.06796	0.688971	0.409702	0.636579	0.724847	0.48439	0.449002	0.890098	1.12961	1.00602	1.43946
*Add this value to each element in the table to recover the original speeds.

## Sheet: Area
time (sec)	Experiment_ID normalized Area (um2)																					mean relative Area (um2)
	Experiment-75_ROI1	Experiment-75_ROI2	Experiment-77_ROI1	Experiment-77_ROI2	Experiment-79_ROI1	Experiment-80_ROI1	Experiment-81_ROI1	Experiment-81_ROI3	Experiment-87_ROI1	Experiment-87_ROI2	Experiment-87_ROI3	Experiment-87_ROI4	Experiment-87_ROI5	Experiment-87_ROI6	Experiment-87_ROI7	Experiment-87_ROI8	Experiment-89_ROI2	Experiment-92_ROI1	Experiment-92_ROI2	Experiment-93_ROI1	Experiment-115_ROI1
-0.54	3698.07	-1015.53	1657.43	2184.35	NA	1638.27	-632.313	-4866.89	1101.76	-1053.86	3650.17	-1599.94	1446.66	-95.8052	1312.53	402.381	450.283	-2165.19	383.219	2107.71	-747.278	392.8
-0.48	2922.05	-1360.43	1657.43	1322.11	-862.245	1465.82	-114.966	-3745.97	411.96	-1743.65	3132.82	-996.372	929.308	-526.929	881.406	1868.2	536.509	-2682.54	814.34	1331.69	-919.727	205.752
-0.42	1887.36	-1964	1398.75	718.537	-1293.37	1638.27	-977.212	-3487.3	-19.161	-1916.1	3046.6	469.444	1015.53	-440.703	881.406	574.83	277.834	-2078.97	555.669	1331.69	-1092.18	25.0919
-0.36	1283.79	-756.861	191.608	287.416	-2155.61	862.242	488.605	-1849.04	325.737	153.288	2787.92	1073.02	411.96	76.6448	967.628	747.279	105.384	-785.598	728.118	986.791	-661.055	250.918
-0.3	-440.705	-239.514	-584.411	-1437.08	-344.897	776.02	402.382	-383.221	670.636	670.635	1322.11	1417.91	498.186	76.6448	191.609	-114.967	277.834	-95.8053	728.118	641.892	287.413	205.752
-0.24	-1302.95	795.181	-843.083	-1523.3	172.45	-86.2256	919.729	2462.19	1101.76	1877.78	-402.38	814.342	-450.282	249.094	191.609	229.932	19.1621	1542.46	296.997	210.771	890.988	341.249
-0.18	-2251.42	1484.98	-1360.43	-1092.18	1293.37	-948.468	833.503	3238.21	-708.958	1791.55	-2644.22	469.444	-881.407	249.094	-584.411	-977.209	-325.737	1283.79	-220.351	-1255.05	890.988	-81.6621
-0.12	-2510.09	1312.53	-929.309	-229.931	1983.16	-2155.61	574.831	3928.01	-622.731	843.084	-4368.71	38.3226	-1398.75	249.094	-1532.88	-977.209	-843.084	2146.03	-1341.27	-1858.62	977.21	-319.806
-0.06	-3286.11	1743.65	-1187.98	-229.931	1207.14	-3190.31	-1494.56	4704.02	-2261	-622.732	-6524.32	-1686.17	-1571.2	162.867	-2308.9	-1753.23	-498.186	2835.83	-1944.84	-3496.88	373.64	-1001.39
0	-3803.46	1743.65	-1532.88	-919.728	-2155.61	-6897.96	-1753.23	5135.15	-3209.47	-1829.88	-6782.99	-2979.53	-2174.77	766.438	-4464.51	-2270.58	24420.7	1111.34	-3238.21	-3928	2874.15	-566.162
0.06	15424.6	7262.02	-3645.38	6754.25	11899	-603.574	-804.763	9015.25	12310.9	-622.732	-4886.06	3918.42	7482.37	3180.73	-843.082	-2270.58	-4205.84	1111.34	-220.351	10126.6	-1609.52	3274.93
0.12	9647.56	6830.9	9848.75	9082.31	23108.2	15348	19371.8	20914.2	-10711	16794.6	2443.03	25991.9	31194.1	-1475.4	8124.26	22562.1	21144.2	10251.1	14955.2	6763.83	7271.6	12831.5
0.18	8612.87	9762.53	10279.9	8651.19	19228.1	11985.2	17819.7	16775.5	7654.82	17915.5	-1954.42	18145.5	584.409	13269	7348.24	16267.7	11055.9	21546.5	9091.89	5901.59	8651.19	11361.6
0.24	9733.79	9331.4	12780.4	8651.19	18193.4	6553.06	17302.4	16689.2	6965.02	16622.2	-1868.2	19697.5	7741.04	9906.23	8469.16	19026.9	13470.2	9388.89	9178.12	6850.06	8047.62	11082.4
0.3	10337.4	9762.53	12607.9	10720.6	17589.8	9743.37	16957.5	14533.6	8689.51	15242.6	-57.4814	19611.3	4723.19	14476.1	8986.51	18250.9	9934.98	5853.69	9695.47	8574.55	8047.62	11156.3
0.36	10940.9	10711	12694.2	11841.5	16727.5	8622.45	17474.8	15223.4	8948.19	14035.4	632.312	18145.5	4119.61	13269	7520.69	18078.4	10279.9	6112.36	10902.6	9695.47	8392.51	11160.4
0.42	10251.1	10279.9	12263	10720.6	15692.9	6725.51	16698.8	15568.3	7741.04	12052.3	1494.56	16162.3	4809.41	10423.6	6830.89	18595.8	10193.7	6284.81	9954.14	8402.1	6926.7	10384.3
0.48	10164.9	10366.1	12349.3	12100.2	13795.9	6553.06	15405.4	15309.6	8689.51	9465.53	2011.9	15989.9	4119.61	10854.7	6658.45	18940.6	9762.53	5595.01	11161.3	7367.4	7357.82	10191.4
0.54	9733.79	10624.8	12952.8	11841.5	12933.7	4914.79	16871.3	14964.7	8430.84	7827.27	2098.13	15472.5	3602.27	11199.6	5882.43	19199.3	9848.75	4215.42	10040.4	8574.55	6840.48	9908.06
0.6	10164.9	10021.2	13039.1	11927.7	13019.9	3966.33	15750.3	14619.8	8258.39	5671.66	1925.68	14696.5	3171.14	11630.7	5451.3	17733.5	8555.38	2663.38	9954.14	7970.98	7012.92	9390.71
0.66	9906.24	10021.2	12694.2	12358.8	14571.9	4138.77	15491.7	14878.5	7568.59	3860.94	977.21	13403.1	2567.57	10940.9	5278.86	17129.9	9503.85	-699.376	10126.6	8143.42	7099.15	9045.82
0.72	9216.44	9590.08	12694.2	12531.3	13192.3	4138.77	14801.9	14447.4	7913.49	3602.27	1753.23	12540.9	3084.92	10337.4	5020.18	17561.1	7779.37	-3113.66	10040.4	7108.73	8478.74	8700.92
0.78	9130.21	10107.4	12090.6	13134.9	12933.7	3793.88	14715.6	14447.4	7654.82	2998.7	3219.05	13920.5	3084.92	10596	5623.75	17819.7	7003.35	-4234.58	9954.14	6936.28	7271.6	8676.28
0.84	9216.44	9245.18	11659.5	13134.9	13106.1	3793.88	14457	14102.5	7568.59	4033.39	2356.8	12885.8	3688.49	10164.9	4502.84	17733.5	7520.69	-4751.93	10299	6763.83	8478.74	8569.53
0.9	9043.99	8986.51	12349.3	13566	11381.6	3535.2	14801.9	14792.3	7396.14	3860.94	2960.37	13316.9	2653.8	10251.1	4071.71	17906	7262.02	-4493.25	10126.6	6418.94	8133.84	8491.52
0.96	9561.34	9245.18	12349.3	13393.5	12071.4	3362.75	15577.9	14016.3	8603.29	2998.7	2615.48	12540.9	2998.69	9130.21	3037.02	17733.5	6486	-4493.25	10988.8	6505.16	8564.96	8442.24
1.02	9647.56	8814.06	12607.9	13566	12416.3	3966.33	14370.7	14102.5	8085.94	3084.92	3908.84	12282.2	2912.47	9475.11	2778.34	18164.6	6658.45	-4579.48	10557.7	6763.83	9340.99	8520.26
1.08	9388.89	7520.69	13039.1	14342	10519.4	3448.98	14370.7	13930	7999.72	2395.12	4339.97	11678.6	3084.92	9475.11	1829.88	17388.6	7089.57	-5355.5	11420	6505.16	9772.11	8294.43
1.14	8871.54	7262.02	13039.1	13910.9	9915.81	3793.88	14715.6	14792.3	7482.37	1877.78	4598.64	11420	3171.14	9043.99	2088.55	16957.5	7003.35	-5872.84	10040.4	5039.34	8909.86	8002.91
1.2	7923.07	6486	12866.6	13910.9	9398.47	4311.22	14025.9	15827	7309.92	929.307	5115.99	11678.6	2395.12	8699.09	1571.2	16612.6	5451.3	-5959.07	9867.92	4953.12	8478.74	7707.28
1.26	7750.62	6572.22	13039.1	14428.2	9398.47	5259.69	13939.6	14878.5	6620.12	1187.98	5374.66	11075.1	2395.12	9388.89	-67.0626	16181.5	5451.3	-8200.91	9954.14	4349.55	9513.44	7547.15
1.32	8354.19	6486	12090.6	14773.1	9915.81	7415.31	13163.6	14102.5	7396.14	1877.78	5719.56	10643.9	2222.68	10423.6	-756.86	16612.6	7003.35	-8373.36	10643.9	3487.3	9168.54	7731.92
1.38	6802.16	6572.22	11918.1	14428.2	9829.59	6466.84	13594.7	14619.8	7827.27	2308.9	5115.99	10126.6	2222.68	9561.34	-584.411	15233	7003.35	-9321.83	10040.4	3659.75	9685.88	7481.46
1.44	7147.05	7348.24	12090.6	15204.3	10088.3	6121.94	12473.8	14964.7	8258.39	3257.37	4771.09	9091.89	1015.53	8785.32	-1187.98	15060.5	7434.47	-10615.2	10816.4	2193.93	10203.2	7358.28
1.5	7233.28	8038.04	13384	15290.5	9053.57	6466.84	12387.6	14619.8	8603.29	4205.84	5633.33	8833.22	1187.98	8785.32	-2481.35	15146.8	7606.92	-10184.1	9781.69	2107.71	10117	7419.87
1.56	7147.05	9072.73	13815.1	15118	7932.65	6639.29	12560	15223.4	7741.04	3774.72	6064.46	8833.22	843.085	8354.19	-3343.59	14629.4	6313.55	-11046.3	10040.4	2021.49	9599.66	7206.36
1.62	6543.48	10883.4	13384	15204.3	7329.08	7156.63	11870.2	15395.9	7654.82	3343.59	5115.99	7626.08	1705.33	8871.54	-3171.14	14974.3	7262.02	-10615.2	10299	2107.71	10289.5	7296.69
1.68	5336.34	11228.3	12694.2	17187.4	7329.08	6897.96	12301.4	15223.4	8603.29	3171.14	4684.86	7798.53	2481.35	9302.66	-2481.35	14629.4	7089.57	-11908.6	9609.24	1935.26	10289.5	7304.9
1.74	5077.66	8986.51	12952.8	17359.9	6725.51	6121.94	12128.9	14619.8	8517.07	2998.7	3736.39	7970.97	2481.35	9388.89	-2222.68	14284.5	7348.24	-12512.1	10212.8	900.568	11065.5	7054.44
1.8	4560.32	8986.51	13728.9	17015	6897.96	7760.2	12473.8	15568.3	7913.49	2998.7	3736.39	6850.06	2308.9	8871.54	-2308.9	14198.3	7089.57	-12943.3	9867.92	296.998	10720.6	6980.53
1.86	4560.32	9072.73	13556.4	16670.1	7587.75	8881.12	12387.6	14619.8	7827.27	2308.9	4684.86	6850.06	1877.78	8440.42	-3257.37	13594.7	5882.43	-13115.7	10816.4	-1772.39	11582.8	6812.19
1.92	4301.64	8814.06	13297.7	16928.7	6553.06	9829.59	12215.1	15137.2	6878.8	1705.33	2701.7	7108.73	1791.55	7664.4	-3774.71	13422.3	5278.85	-13633	10643.9	-2979.53	11755.3	6459.08
1.98	4301.64	9072.73	13642.6	16842.5	6725.51	9657.14	12473.8	14533.6	6706.35	1791.55	4253.74	6763.83	2653.8	9043.99	-5585.43	13163.6	4675.28	-13891.7	11161.3	-3238.21	12445.1	6532.99
2.04	3956.75	9590.08	15022.2	17446.1	7329.08	10346.9	12128.9	14792.3	6706.35	2050.23	3477.72	7281.18	2653.8	8181.75	-6533.9	12991.2	5020.18	-14754	11420	-4445.35	12445.1	6528.88
2.1	3956.75	10021.2	15625.8	17532.3	7156.63	9829.59	13336.1	14878.5	7051.25	1532.88	3391.49	7798.53	3171.14	8526.64	-7309.92	12215.1	5796.2	-16219.8	12368.4	-5393.82	12876.2	6578.15
2.16	4301.64	10107.4	15194.7	17791	7415.31	9915.82	13077.4	14706.1	6965.02	411.959	3046.6	7194.96	3084.92	8785.32	-7913.49	12646.3	5278.85	-16650.9	12454.6	-5997.39	12876.2	6413.92
2.22	4560.32	11314.6	14849.8	17015	7329.08	10174.5	12991.2	15482.1	6878.8	1187.98	2098.13	7281.18	3860.94	7750.62	-9293.08	12215.1	5709.98	-16478.5	13834.2	-7290.76	12617.5	6385.17
2.28	5250.11	11314.6	14677.3	17532.3	6811.73	9657.14	13853.4	15051	7223.7	1877.78	2098.13	7022.51	4205.84	8354.19	-9724.21	11870.2	6399.77	-15788.7	14179.1	-8670.35	12790	6475.5
2.34	4560.32	11055.9	14677.3	16497.6	7070.41	9915.82	13767.2	15137.2	6706.35	1705.33	1925.68	7108.73	4550.74	7664.4	-9982.88	10404.4	5968.65	-16133.6	14092.9	-10653.5	11841.5	6089.55
2.4	4818.99	11831.9	14504.9	16066.5	6553.06	9053.57	14198.3	15309.6	7137.47	1791.55	2787.92	7281.18	4895.64	7060.83	-10758.9	10921.8	6054.88	-17599.4	13920.5	-13757.6	11065.5	5863.72
2.46	4905.21	12004.4	14763.6	16238.9	6553.06	10691.8	14112.1	15913.2	7396.14	843.084	1839.46	6418.94	4636.96	7233.28	-10586.4	10232	5709.98	-19323.9	13834.2	-15223.4	12358.8	5740.54
2.52	4560.32	12694.2	13815.1	14255.8	6121.94	10346.9	14801.9	15827	7223.7	1619.1	2011.9	7108.73	5154.31	8009.3	-10069.1	10232	5020.18	-19927.4	14006.7	-18586.2	11324.1	5502.4
2.58	3611.85	13039.1	13556.4	14514.5	5777.04	11295.4	14888.1	16603	6706.35	1877.78	1667.01	7281.18	5154.31	7750.62	-10500.2	9628.4	5106.4	-19668.8	14006.7	-18155	10806.8	5473.66
2.64	3439.4	14504.9	12263	14169.6	4656.12	10778.1	16095.2	15482.1	7568.59	1446.66	3132.82	7453.63	4636.96	7491.95	-10500.2	9111.05	6658.45	-19927.4	14782.7	-16085.7	10117	5584.52
2.7	3353.17	14677.3	12004.4	14255.8	4397.45	10519.4	16440.1	15654.5	6533.9	1446.66	2787.92	7453.63	4895.64	6629.7	-10586.4	8852.38	8382.94	-18116.7	14265.4	-16085.7	9599.66	5588.62
2.76	3698.07	14936	11142.1	13824.7	4483.67	10174.5	16698.8	15999.4	6275.23	-191.611	3046.6	7626.08	5068.09	7147.05	-11362.5	9455.95	8038.04	-16823.4	14437.8	-17982.6	9599.66	5490.08
2.82	3698.07	13901.3	10711	13134.9	4397.45	10346.9	17561.1	15913.2	5757.88	-795.181	1667.01	7539.85	4809.41	7923.07	-9982.88	8938.61	7951.81	-15530	14006.7	-17206.6	9858.33	5457.24
2.88	3698.07	13211.5	10366.1	12531.3	4914.79	10950.5	NA	16344.3	6706.35	67.0652	1753.23	7712.3	5068.09	7147.05	-10500.2	9197.28	7089.57	-16306	14437.8	-17723.9	9427.21	4804.62
2.94	4301.64	13297.7	10107.4	12445.1	3966.32	11209.2	NA	15223.4	7051.25	-364.06	1408.33	7367.4	5585.43	7664.4	-10500.2	8938.61	7865.59	-17599.4	14868.9	-18155	9513.44	4709.77
3	5077.66	13384	9503.86	12100.2	4138.77	11554.1	NA	15827	6447.68	-105.384	1235.89	7626.08	5326.76	7664.4	-9810.43	9197.28	7175.79	-16909.6	13575.6	-18586.2	9340.99	4688.22
3.06	6974.6	12349.3	8900.28	11582.8	4052.55	11209.2	17043.7	15395.9	6965.02	-105.384	977.21	7539.85	4809.41	8009.3	-9465.53	9024.83	8124.26	-16737.1	13920.5	-18327.5	10117	5350.48
3.12	8785.32	12349.3	8124.27	10979.3	3362.75	11726.5	17129.9	14964.7	7568.59	-536.509	804.761	7022.51	5240.53	7836.85	-9293.08	9714.63	9072.73	-16995.8	13920.5	-18758.6	9944.56	5379.22
3.18	10682.3	11918.1	6917.12	9944.56	3104.08	10519.4	17474.8	15913.2	7482.37	153.288	890.987	7281.18	6016.55	7578.17	-8948.19	9197.28	7865.59	-17168.3	13661.8	-18413.7	9599.66	5317.63
3.24	12665.4	11659.5	5537.53	9082.31	3104.08	10950.5	17388.6	15137.2	6965.02	239.51	546.089	7712.3	5671.66	8181.75	-8258.39	10232	8641.61	-17340.7	13575.6	-17896.4	9944.56	5416.18
3.3	14389.9	11831.9	5278.86	8996.09	2759.18	10691.8	18854.4	15740.8	7137.47	411.959	287.413	7108.73	5844.1	6974.6	-8603.29	11352.9	9417.63	-17340.7	13575.6	-17465.2	9685.88	5568.09
3.36	15165.9	11918.1	3899.27	7875.17	2414.29	10433.2	19199.3	15568.3	7654.82	411.959	632.312	7281.18	5844.1	7491.95	-8689.51	11525.3	9590.08	-18289.2	13403.1	-17810.1	9254.76	5465.45
3.42	14648.6	12176.8	3381.92	8392.52	2500.51	10002	18337.1	16171.9	6878.8	498.186	28.7406	7367.4	5930.33	7836.85	-9034.41	11870.2	10624.8	-18547.8	14006.7	-16861.7	9772.11	5522.93
3.48	14045	11055.9	1398.75	6840.48	2069.39	10174.5	19285.5	16430.6	7223.7	1101.76	459.862	6936.28	5930.33	7836.85	-7913.49	12301.4	11055.9	-14926.4	13230.7	-15999.4	8823.64	5588.62
3.54	13613.9	11055.9	1657.43	6150.68	1810.71	9484.69	18595.7	16689.2	7051.25	-708.958	1149.66	7108.73	6102.78	7923.07	-8085.94	12215.1	10624.8	-12339.7	12627.1	-15568.3	8737.41	5518.82
3.6	14648.6	11314.6	2261	5460.88	2155.61	8450	18854.4	16085.7	6447.68	-191.611	1839.46	7194.96	6016.55	7578.17	-7827.27	12732.5	10711	-13460.6	12109.8	-15051	8478.74	5514.72
3.66	13958.8	11487	2605.9	4943.54	3190.31	7329.08	19716.7	16603	6706.35	-1571.2	1753.23	6850.06	6102.78	7319.5	-7654.82	13077.4	10452.3	-16392.2	11247.5	-14964.7	7875.17	5268.36
3.72	14045	12176.8	2347.22	4167.52	2931.63	7242.86	18595.7	16516.8	7309.92	-1140.08	2011.9	6591.38	5844.1	7750.62	-7482.37	12818.7	9848.75	-16823.4	11506.2	-15137.2	7616.49	5178.03
3.78	13355.2	11142.1	2692.12	3391.5	3966.32	6725.51	19113.1	17206.6	9206.86	-1484.98	2701.7	7194.96	6275.23	7578.17	-7051.25	13249.8	10711	-17944.3	10902.6	-14361.2	7530.27	5338.16
3.84	13010.3	NA	2347.22	2615.48	2069.39	6725.51	19371.8	16689.2	8603.29	-881.408	2270.58	6505.16	6792.57	7060.83	-7654.82	13336.1	11487	-18202.9	10730.2	-14964.7	7357.82	4763.42
3.9	12837.9	NA	1743.65	1322.11	2500.51	7242.86	18595.7	16171.9	11017.6	-191.611	2011.9	6332.71	6016.55	8612.87	-6792.57	13163.6	11142.1	-17685.6	9781.69	-10826	6840.48	4991.92
3.96	12406.7	NA	1053.86	1235.88	3362.75	6897.96	18940.6	16603	11190	-708.958	2529.25	5901.59	5930.33	8181.75	-6878.8	13681	11142.1	-17426.9	9350.57	-10481.1	7012.92	4996.23
4.02	11630.7	NA	-67.0626	114.967	3362.75	7070.41	18595.7	16516.8	11103.8	-364.06	2529.25	6763.83	6447.68	8354.19	-6878.8	13249.8	10711	-17254.5	9350.57	-11602	6323.13	4797.91
4.08	10768.5	NA	-1964	-229.931	3448.98	6294.39	17906	15827	10586.5	-795.181	2270.58	5556.69	5757.88	7750.62	-6878.8	12646.3	10624.8	-17513.2	9178.12	-11515.8	5460.88	4259.01
4.14	11027.2	NA	-929.309	-661.053	4828.57	NA	18423.3	15482.1	12138.5	-795.181	3132.82	5987.81	6016.55	7233.28	-6792.57	12560	10624.8	-18116.7	8057.2	-11688.2	5288.44	4306.18
Mean Area prior to stimulation (um2)*	43294.3	36453.8	40851.2	41014.1	58891.3	52855.6	52108.3	55739.3	43390.1	53305.9	44808	53593.3	57875.8	44673.9	56975.2	50125.2	54302.3	44415.2	48678.5	53076	42566.2
*Add this value to each element in the table to recover the original area.
