# Supplementary material for: Neural circuitry of a polycystin-mediated hydrodynamic startle response for predator avoidance
Source: eLife. 2018 Dec 14;7:e36262. doi: 10.7554/eLife.36262 (PMC6294549; doi:10.7554/eLife.36262)
Supplement: Figure 2—source data 1. [file elife-36262-fig2-data1.xlsx]

## Sheet: hCR1-MS1
dR/R-1 values calculated from GCamP6s and tdTomato signal ratio in hCR1 and MS1 neurons upon stimulation (start at time 0). In the table, the cells highlighted in yellow are interporlated values due to different recording speed.
Neuron recorded	Time relative to stimulus (sec)	Experiment_(dR-R)-1																		Mean (dR/R)-1
		X040517_startleL21_1x_LB04b1	X040517_startleL21_1x_LB04b3	X040517_startleL21_1x_LB04b4	X040517_startleL25_1x_LB04c1	X040517_startleL25_1x_LB04c3	X040517_startleL30_1x_LB04c12	X040517_startleL20_1x_LB04c5	X040517_startleL20_1x_LB04c11	V1300417_startleL21_2x_LB02a	V2300417_startleL21_2x_LB02a	X300417_startleL21_1x_LB02b	V1230417_Ts_500uMmecatL21stimul2x_LB01a	V2230417_Ts_500uMmecatL21stimul2x_LB01a	V1230417_Ts_500uMmecatL21stimul2x_LB01b	X220517_StartleL21.1x_LB01a3	X220517_StartleL21.1x_LB01a7	X300417_startleLevel21_1x_LB01d2	X300417_startleLevel21_1x_LB01d3
MS1	-1.95	NM	NM	NM	NM	NM	NM	NM	NM	NM	NM	NM	NM	NM	NM	NM	NM	0.00189209	-0.00340318	NM
	-1.56	NM	NM	NM	NM	NM	NM	NM	NM	NM	NM	NM	NM	NM	NM	NM	NM	0.00363222	0.00812052	NM
	-1.2	0.0172579	-0.0100646	-0.00916927	-0.0279058	0.00114493	-0.0126682	-0.00279451	-0.0120114	-0.0205244	0.0300923	-0.00136642	-0.0526926	0.00729476	0.0248747	-0.0275722	-0.00204144	0.0333468	-0.00764072	-0.00402445
	-1.17	NM	NM	NM	NM	NM	NM	NM	NM	NM	NM	NM	NM	NM	NM	NM	NM	0.035823	-0.00895415	NM
	-0.96	-0.00215129	-0.00368968	-0.0197287	-0.0266798	-0.0168854	0.00128189	0.0115176	0.00951294	-0.00901884	0.0104904	-0.0073777	-0.030674	-0.00712244	0.0128861	0.000151501	0.00100178	0.0167432	-0.00143581	-0.00339879
	-0.78	NM	NM	NM	NM	NM	NM	NM	NM	NM	NM	NM	NM	NM	NM	NM	NM	0.000389043	0.00500848	NM
	-0.72	-0.00827573	-0.0109649	-0.0222669	-0.0372117	-0.0331042	0.00287219	0.000805061	-0.0160596	-0.000277809	-0.00324465	-0.0264278	-0.012356	-0.0120252	-0.0038205	-0.0173297	0.00868037	-0.000105464	0.00195139	-0.010509
	-0.48	-0.00648992	0.00750176	-0.0138598	-0.0495733	-0.0373011	-0.0156756	-0.0125156	-0.0081997	-0.0263653	0.00329896	-0.0260798	-0.0257661	0.00302562	-0.00380091	0.0132239	-0.00873125	-0.00208349	-0.010277	-0.0122038
	-0.39	NM	NM	NM	NM	NM	NM	NM	NM	NM	NM	NM	NM	NM	NM	NM	NM	-0.00282525	-0.0148626	NM
	-0.24	-0.00944146	-0.023728	-0.0143714	-0.0606664	-0.0544476	-0.0186917	-0.0064382	-0.0138453	-0.0310272	0.00439081	-0.0135553	-0.0177457	-0.0246713	-0.00212166	-0.00191569	-0.0204616	-0.0132569	-0.0227905	-0.0191547
	0	-0.013679	-0.0175107	-0.0165028	-0.0657923	-0.0349099	0.0149819	-0.00676126	-0.0215037	-0.0249377	0.027414	0.00114139	-0.0530215	0.0264692	-0.0149124	-9.07504e-05	0.00198772	-0.0299476	-0.0354751	-0.0146139
	0.24	-0.0182695	-0.0110551	0.000423073	-0.0348904	-0.0169153	0.00358213	0.0290276	-0.00527097	-0.0390599	0.0274307	-0.0185485	-0.0178743	0.00185195	0.0044298	0.0148885	0.000944985	-0.0144748	0.00604782	-0.00487402
	0.39	NM	NM	NM	NM	NM	NM	NM	NM	NM	NM	NM	NM	NM	NM	NM	NM	-0.00480428	0.0319997	NM
	0.48	-0.00247006	0.00620063	0.00503302	-0.0463573	-0.0120366	0.0362323	0.0290665	-0.0228063	-0.0277813	0.0379437	-0.0159345	-0.0256379	0.0200241	0.0406037	0.0216956	0.00446192	0.00626689	0.0395555	0.00522555
	0.72	-0.012242	0.0185532	-0.00366092	-0.0388212	-0.0197565	0.0214147	0.0332252	-0.0208011	-0.0344977	0.0215274	0.0370055	0.0079551	0.0137167	0.0467771	0.0652336	-0.00347282	0.03579	0.0597043	0.0126473
	0.78	NM	NM	NM	NM	NM	NM	NM	NM	NM	NM	NM	NM	NM	NM	NM	NM	0.0431708	0.0647415	NM
	0.96	0.0084086	0.0454486	-0.0105391	-0.0553988	-0.014581	0.0266566	0.0277147	-0.0208256	-0.0277748	0.033323	0.0127074	-0.0578441	-0.00465996	0.0238149	0.0569894	0.0100333	0.0329738	0.0571876	0.0079797
	1.17	NM	NM	NM	NM	NM	NM	NM	NM	NM	NM	NM	NM	NM	NM	NM	NM	0.0210773	0.0483746	NM
	1.2	-0.0111162	0.0570912	0.00109821	-0.0400901	-0.0342452	0.0232377	0.0344549	-0.0205012	0.00505234	0.0632427	0.0520263	-0.0608244	0.0225506	0.0116657	0.059782	0.0189649	0.0212964	0.0492588	0.0140525
	1.44	-0.0110141	0.0501068	-0.00589146	-0.0474963	-0.0356554	0.0293761	0.00932283	-0.016289	0.0093649	0.0675659	0.0684193	-0.0372968	0.0182398	0.0293808	0.0132862	-0.00393625	0.0230485	0.0563324	0.012048
	1.56	NM	NM	NM	NM	NM	NM	NM	NM	NM	NM	NM	NM	NM	NM	NM	NM	0.0239246	0.0598692	NM
	1.68	-0.0172554	0.0382818	-0.0212731	-0.0624343	-0.0500777	0.0134903	0.0191857	-0.0185546	-0.00886352	0.0602915	0.0720651	-0.0555923	0.0113273	0.0344585	0.0531325	-0.0162209	0.0183707	0.0502595	0.00669949
	1.92	-0.0194157	0.0273293	-0.0193999	-0.063404	-0.0502659	0.037895	0.0173651	-0.0283038	0.0207145	0.0695992	0.0591062	-0.0667708	0.0255261	0.0240409	0.0187038	-0.00698852	0.00726284	0.0310399	0.00466857
	1.95	NM	NM	NM	NM	NM	NM	NM	NM	NM	NM	NM	NM	NM	NM	NM	NM	0.00587436	0.0286375	NM
	2.16	-0.0453899	0.0244073	-0.0111263	-0.0641135	-0.0541446	0.032041	0.0216443	-0.0372695	0.0222591	0.111095	0.0777538	-0.0588966	-0.0037771	0.0266138	0.0463918	-0.0172235	0.00040072	0.0333868	0.00578071
	2.34	NM	NM	NM	NM	NM	NM	NM	NM	NM	NM	NM	NM	NM	NM	NM	NM	-0.00429097	0.0374577	NM
	2.4	-0.0406767	0.0186265	-0.0175922	-0.0711396	-0.0564154	0.025632	0.0236139	-0.0508689	-0.0135692	0.0792498	0.121667	-0.0301668	0.000260336	0.0498646	0.0226234	-0.00348527	-0.00658158	0.0332129	0.0046808
	2.64	-0.0369676	0.0203822	-0.0269325	-0.0670446	-0.0593767	0.0175302	0.0204983	-0.0489742	0.00716479	0.0765417	0.0997494	-0.0649064	0.011704	0.0163192	0.0320301	0.00885401	-0.015744	0.0162335	0.000392304
	2.73	NM	NM	NM	NM	NM	NM	NM	NM	NM	NM	NM	NM	NM	NM	NM	NM	-0.0191799	0.00986629	NM
	2.88	-0.0233695	0.0174226	-0.0210087	-0.0713561	-0.0631659	0.0150047	0.0234758	-0.0253606	-0.00857165	0.0315769	0.0826314	-0.0873496	-0.00278581	0.00637121	0.0384442	0.0334368	-0.0332316	0.012486	-0.00418609
	3.12	-0.0340676	0.0147666	-0.0359869	-0.0778997	-0.0798513	0.033567	0.00452004	-0.0454268	0.00344065	0.0492306	0.110813	-0.108653	0.00591122	0.0134494	0.016036	0.00639018	-0.0557142	0.0166776	-0.00904428
	3.36	-0.0491186	0.00161289	-0.035096	-0.0787505	-0.0738372	0.00944678	0.0127783	-0.0574508	0.0160179	0.0492767	0.101815	-0.0619612	0.0274576	0.0139029	0.0435196	-0.00966761	-0.0403901	0.0308558	-0.00553272
	3.51	NM	NM	NM	NM	NM	NM	NM	NM	NM	NM	NM	NM	NM	NM	NM	NM	-0.0308125	0.0397172	NM
	3.6	-0.0439281	0.00952024	-0.0375709	-0.0717534	-0.0675387	0.0326196	-0.00491207	-0.062594	0.00352342	0.066785	0.115504	-0.0566509	0.012307	0.0344312	0.0461863	0.0242129	-0.0373497	0.0316504	-0.000308773
	3.84	-0.0479333	0.00263313	-0.0240651	-0.08411	-0.0716389	0.0299121	0.0165309	-0.0535084	0.00709651	0.0388345	0.133114	-0.00695388	0.029127	0.0297307	0.0450984	0.00126072	-0.0547822	0.0101389	2.69114e-05
	3.9	NM	NM	NM	NM	NM	NM	NM	NM	NM	NM	NM	NM	NM	NM	NM	NM	-0.0591403	0.00476098	NM
	4.08	-0.0445843	0.0070395	-0.0222396	-0.0690262	-0.0808422	0.013498	0.0064536	-0.0803952	0.0233375	0.0600485	0.124062	-0.0559244	0.0422192	0.0326438	0.0315315	-0.00164182	-0.0616587	-0.00192595	-0.00430025
	4.29	NM	NM	NM	NM	NM	NM	NM	NM	NM	NM	NM	NM	NM	NM	NM	NM	-0.0645968	-0.00972736	NM
	4.32	-0.0461837	0.00082171	-0.0334181	-0.0676166	-0.078331	0.0226871	0.0195496	-0.074445	0.00793263	0.0548326	0.153374	-0.0464966	-0.00757748	0.0211861	0.0464209	0.0156313	-0.0649803	-0.00946984	-0.00478236
	4.56	-0.0413107	0.000280953	-0.0213384	-0.0836774	-0.084577	-0.00292701	0.00658926	-0.0784937	0.0135867	0.0447324	0.124341	-0.0659187	-0.00762606	0.0455673	0.0371707	0.0166841	-0.0680482	-0.00740965	-0.00957635
	4.68	NM	NM	NM	NM	NM	NM	NM	NM	NM	NM	NM	NM	NM	NM	NM	NM	-0.0695822	-0.00637956	NM
	4.8	-0.0435947	-0.00799235	-0.0297212	-0.0702579	-0.0824443	0.0130157	-0.000152896	-0.0853017	0.0204516	0.0602572	0.14216	-0.00294779	-0.00642712	0.0311858	0.046455	-0.00666866	-0.0789295	-0.0079573	-0.00604833
	5.04	-0.063037	-0.00111314	-0.0385446	-0.0690327	-0.0849883	-0.0173959	-0.00254699	-0.0905028	-0.00295113	0.0631211	0.0859787	-0.03912	0.00404035	0.0110401	0.00950626	0.0144915	-0.0976241	-0.0111128	-0.0183217
	5.07	NM	NM	NM	NM	NM	NM	NM	NM	NM	NM	NM	NM	NM	NM	NM	NM	-0.0999609	-0.0115072	NM
	5.28	-0.0495561	-0.0165877	-0.0232939	-0.0677215	-0.100162	0.00150251	-0.0039362	-0.0787848	0.0247508	0.0631062	0.0799966	-0.00282957	0.00902282	0.0329322	0.0221408	0.00116829	-0.0963041	0.00287029	-0.0112048
	5.46	NM	NM	NM	NM	NM	NM	NM	NM	NM	NM	NM	NM	NM	NM	NM	NM	-0.0931698	0.0151938	NM
	5.85	NM	NM	NM	NM	NM	NM	NM	NM	NM	NM	NM	NM	NM	NM	NM	NM	-0.063337	0.0122572	NM
	6.24	NM	NM	NM	NM	NM	NM	NM	NM	NM	NM	NM	NM	NM	NM	NM	NM	-0.0949032	0.000226797	NM
	6.63	NM	NM	NM	NM	NM	NM	NM	NM	NM	NM	NM	NM	NM	NM	NM	NM	-0.0815837	0.00658099	NM
	7.02	NM	NM	NM	NM	NM	NM	NM	NM	NM	NM	NM	NM	NM	NM	NM	NM	-0.0706156	-0.00644398	NM
	7.41	NM	NM	NM	NM	NM	NM	NM	NM	NM	NM	NM	NM	NM	NM	NM	NM	-0.0858269	-0.0153148	NM
	7.8	NM	NM	NM	NM	NM	NM	NM	NM	NM	NM	NM	NM	NM	NM	NM	NM	-0.0938751	-0.0211922	NM
	8.19	NM	NM	NM	NM	NM	NM	NM	NM	NM	NM	NM	NM	NM	NM	NM	NM	-0.0940902	-0.0153546	NM
	8.58	NM	NM	NM	NM	NM	NM	NM	NM	NM	NM	NM	NM	NM	NM	NM	NM	-0.047877	-0.0406379	NM
hCR1l	-1.95	NM	NM	NM	NM	NM	NM	NM	NM	NM	NM	NM	NM	NM	NM	NM	NM	-0.0109108	-0.0109854	NM
	-1.56	NM	NM	NM	NM	NM	NM	NM	NM	NM	NM	NM	NM	NM	NM	NM	NM	-0.00320744	0.00491342	NM
	-1.2	-0.00109625	0.0042595	-0.00995288	-0.00888555	-0.000468232	-0.00592324	-0.0063379	-0.0123302	-0.00268798	0.0109503	-0.0106855	-0.0190921	0.0204316	0.00762221	NM	NM	0.00562263	0.00433761	-0.00151475
	-1.17	NM	NM	NM	NM	NM	NM	NM	NM	NM	NM	NM	NM	NM	NM	NM	NM	0.00635847	0.00428963	NM
	-0.96	0.0133313	0.00516469	-0.0135213	-0.0111234	-0.00791667	0.0111513	-0.0123625	-0.00329131	-0.0016383	0.00754429	-0.0165618	-0.0233795	0.00330709	0.00743642	NM	NM	0.00540014	-0.00242232	-0.00243012
	-0.78	NM	NM	NM	NM	NM	NM	NM	NM	NM	NM	NM	NM	NM	NM	NM	NM	0.00457872	-0.00817543	NM
	-0.72	0.0109682	-0.00596564	-0.00290043	-0.0149489	-0.00845008	0.000706118	0.00618447	-0.00354467	-0.0186243	0.00382712	-0.020509	-0.00668719	0.00223266	0.00041974	NM	NM	0.00340375	-0.00396094	-0.00361557
	-0.48	0.00238559	-0.0171304	0.00148705	-0.00360502	-0.0212167	-0.00286474	0.00174473	-0.00875582	-0.0149177	0.0103564	-0.0121392	-0.0216049	0.00823155	0.0109025	NM	NM	-0.00129614	0.012897	-0.00347036
	-0.39	NM	NM	NM	NM	NM	NM	NM	NM	NM	NM	NM	NM	NM	NM	NM	NM	-0.00305859	0.0192187	NM
	-0.24	-0.020933	0.000514667	-0.00689785	-0.0134602	-0.0122877	-0.00557742	0.0104217	-0.0191963	-0.0312234	0.0114047	-0.0138506	-0.0163806	-0.000322855	-0.00874898	NM	NM	-0.00476273	0.00927439	-0.00762663
	0	-0.0147619	-0.0143687	-0.0216176	-0.0172412	0.0754823	-0.0119917	-0.0261313	-0.0314455	-0.0177218	0.0161577	-0.031689	-0.00872738	-0.000123926	-0.00451334	NM	NM	-0.00748936	-0.00663653	-0.0076762
	0.24	0.13793	0.110418	0.255814	0.115319	0.408239	0.121001	0.237053	0.018929	0.0352852	0.0988094	0.165562	0.0443242	0.046344	0.0481314	NM	NM	0.244912	0.274695	0.147673
	0.39	NM	NM	NM	NM	NM	NM	NM	NM	NM	NM	NM	NM	NM	NM	NM	NM	0.402662	0.450527	NM
	0.48	0.495111	0.5201	0.427325	0.452053	0.494579	0.236464	0.444343	0.119521	0.127537	0.266311	0.281953	0.112148	0.159071	0.0930949	NM	NM	0.431961	0.459126	0.320044
	0.72	0.617543	0.598307	0.467039	0.545167	0.502576	0.266066	0.487424	0.12985	0.211203	0.356667	0.315477	0.154491	0.189102	0.140364	NM	NM	0.51009	0.482057	0.373339
	0.78	NM	NM	NM	NM	NM	NM	NM	NM	NM	NM	NM	NM	NM	NM	NM	NM	0.529622	0.48779	NM
	0.96	0.627112	0.641664	0.436391	0.545325	0.466391	0.264834	0.474362	0.131586	0.19062	0.366702	0.339811	0.141446	0.220042	0.157062	NM	NM	0.52287	0.460346	0.37416
	1.17	NM	NM	NM	NM	NM	NM	NM	NM	NM	NM	NM	NM	NM	NM	NM	NM	0.514993	0.428328	NM
	1.2	0.579647	0.656185	0.40381	0.488499	0.412157	0.23829	0.423791	0.101946	0.227797	0.386395	0.307738	0.136764	0.217423	0.175459	NM	NM	0.507799	0.422183	0.355368
	1.44	0.523449	0.606184	0.380225	0.453163	0.348792	0.194445	0.391898	0.0913016	0.222286	0.347978	0.288783	0.106837	0.20051	0.174394	NM	NM	0.45025	0.373028	0.322095
	1.56	NM	NM	NM	NM	NM	NM	NM	NM	NM	NM	NM	NM	NM	NM	NM	NM	0.421475	0.348451	NM
	1.68	0.482677	0.55149	0.327075	0.410261	0.293927	0.184341	0.324935	0.0541181	0.194763	0.32925	0.246295	0.106378	0.190865	0.166352	NM	NM	0.401126	0.329806	0.287104
	1.92	0.422578	0.481908	0.308731	0.348915	0.247643	0.125028	0.302648	0.0465161	0.184693	0.315545	0.217017	0.0881372	0.16398	0.138469	NM	NM	0.360427	0.292516	0.252797
	1.95	NM	NM	NM	NM	NM	NM	NM	NM	NM	NM	NM	NM	NM	NM	NM	NM	0.355339	0.287854	NM
	2.16	0.37688	0.408028	0.282541	0.297437	0.184795	0.120536	0.243716	0.0432767	0.169003	0.275834	0.215746	0.0679147	0.148876	0.143952	NM	NM	0.322041	0.265513	0.222881
	2.34	NM	NM	NM	NM	NM	NM	NM	NM	NM	NM	NM	NM	NM	NM	NM	NM	0.2935	0.246362	NM
	2.4	0.335311	0.379698	0.234669	0.256561	0.162685	0.0908724	0.222911	0.0195513	0.119533	0.265352	0.178735	0.0394007	0.145198	0.160921	NM	NM	0.281459	0.23855	0.195713
	2.64	0.287636	0.34719	0.17352	0.202743	0.126971	0.0788206	0.159087	0.0173889	0.10697	0.244356	0.156305	0.0414883	0.088014	0.111662	NM	NM	0.233298	0.2073	0.161422
	2.73	NM	NM	NM	NM	NM	NM	NM	NM	NM	NM	NM	NM	NM	NM	NM	NM	0.215237	0.195581	NM
	2.88	0.240294	0.28307	0.161741	0.192854	0.111624	0.0610402	0.127298	0.0030634	0.105998	0.211224	0.108922	0.0373334	0.0936452	0.118373	NM	NM	0.194255	0.183205	0.139621
	3.12	0.223723	0.256262	0.10493	0.136807	0.0607518	0.037047	0.104392	-0.00427509	0.0592163	0.177811	0.100501	0.0332962	0.090305	0.100756	NM	NM	0.160684	0.163405	0.112851
	3.36	0.186949	0.21444	0.0944309	0.128732	0.0377859	0.0425816	0.0815019	-0.0146127	0.0487711	0.179709	0.0858565	0.0203756	0.0822613	0.114106	NM	NM	0.150797	0.140416	0.0996313
	3.51	NM	NM	NM	NM	NM	NM	NM	NM	NM	NM	NM	NM	NM	NM	NM	NM	0.144617	0.126048	NM
	3.6	0.145416	0.172064	0.0752332	0.0969537	0.0213329	0.0351313	0.0743573	-0.0141058	0.0670768	0.127851	0.0397836	0.0269227	0.0758578	0.0983228	NM	NM	0.135972	0.118502	0.0810418
	3.84	0.147983	0.162862	0.0667144	0.0898448	0.0186608	0.0191528	0.0462467	-0.0264451	0.0571251	0.135202	0.0561386	0.0158198	0.0593077	0.0942155	NM	NM	0.112917	0.0983789	0.0721327
	3.9	NM	NM	NM	NM	NM	NM	NM	NM	NM	NM	NM	NM	NM	NM	NM	NM	0.107154	0.0933481	NM
	4.08	0.106771	0.135534	0.0418955	0.0593551	0.00419344	0.0338844	0.0324145	-0.0264195	0.0399928	0.128187	0.0386346	0.00919445	0.0611863	0.0886468	NM	NM	0.0912611	0.0945184	0.0587031
	4.29	NM	NM	NM	NM	NM	NM	NM	NM	NM	NM	NM	NM	NM	NM	NM	NM	0.0727199	0.0958837	NM
	4.32	0.0993168	0.108854	0.0231662	0.0457111	0.00469374	0.0137586	0.0288426	-0.0312298	0.035177	0.102435	0.038853	0.0111067	0.0590026	0.0785601	NM	NM	0.070223	0.0927415	0.0488258
	4.56	0.0696306	0.101952	0.0211952	0.0112262	-0.019115	0.00638351	0.00750677	-0.0359237	0.0241786	0.0778165	0.030995	0.0221159	0.0519212	0.0711897	NM	NM	0.0502473	0.0676038	0.0349327
	4.68	NM	NM	NM	NM	NM	NM	NM	NM	NM	NM	NM	NM	NM	NM	NM	NM	0.0402595	0.0550349	NM
	4.8	0.0635764	0.0688144	0.0130665	0.0393057	-0.0132498	0.0162868	0.0187492	-0.0577191	0.0299397	0.0955567	0.020887	0.00630942	0.0923784	0.0645096	NM	NM	0.0329113	0.0509727	0.0338934
	5.04	0.0587003	0.0863681	0.00797621	0.0335767	-0.00838361	0.0167143	-0.0109682	-0.0282119	0.0117948	0.0730171	0.0209824	0.0165165	0.0586285	0.0536047	NM	NM	0.0182148	0.0428482	0.0282112
	5.07	NM	NM	NM	NM	NM	NM	NM	NM	NM	NM	NM	NM	NM	NM	NM	NM	0.0163778	0.0418326	NM
	5.28	0.0399311	0.0699529	0.0165687	0.0251685	-0.0300642	-0.00262825	0.00623312	-0.052696	0.0602732	0.0862532	0.0102987	0.0103999	0.0629803	0.0917207	NM	NM	0.000158429	0.0384576	0.027063
	5.46	NM	NM	NM	NM	NM	NM	NM	NM	NM	NM	NM	NM	NM	NM	NM	NM	-0.0137439	0.0355647	NM
	5.85	NM	NM	NM	NM	NM	NM	NM	NM	NM	NM	NM	NM	NM	NM	NM	NM	-0.0203351	0.025509	NM
	6.24	NM	NM	NM	NM	NM	NM	NM	NM	NM	NM	NM	NM	NM	NM	NM	NM	-0.00416925	0.0187375	NM
	6.63	NM	NM	NM	NM	NM	NM	NM	NM	NM	NM	NM	NM	NM	NM	NM	NM	-0.00832683	0.0452827	NM
	7.02	NM	NM	NM	NM	NM	NM	NM	NM	NM	NM	NM	NM	NM	NM	NM	NM	0.00126004	0.00299484	NM
	7.41	NM	NM	NM	NM	NM	NM	NM	NM	NM	NM	NM	NM	NM	NM	NM	NM	-0.0390193	0.0130092	NM
	7.8	NM	NM	NM	NM	NM	NM	NM	NM	NM	NM	NM	NM	NM	NM	NM	NM	-0.0353248	0.0217874	NM
	8.19	NM	NM	NM	NM	NM	NM	NM	NM	NM	NM	NM	NM	NM	NM	NM	NM	-0.0398327	0.00715122	NM
	8.58	NM	NM	NM	NM	NM	NM	NM	NM	NM	NM	NM	NM	NM	NM	NM	NM	-0.0345045	-0.0098634	NM
hCR1r	-1.95	NM	NM	NM	NM	NM	NM	NM	NM	NM	NM	NM	NM	NM	NM	NM	NM	-0.00329556	-0.00199838	NM
	-1.56	NM	NM	NM	NM	NM	NM	NM	NM	NM	NM	NM	NM	NM	NM	NM	NM	-0.00276206	0.0216722	NM
	-1.2	0.00271158	0.00179333	-0.000499232	-0.0131942	-0.00293407	-0.0020531	-0.00170719	0.00178997	0.00591779	0.00176838	0.0173326	NM	NM	NM	-0.00415126	0.00980753	0.0184776	-0.000933987	0.00127555
	-1.17	NM	NM	NM	NM	NM	NM	NM	NM	NM	NM	NM	NM	NM	NM	NM	NM	0.0202476	-0.00281784	NM
	-0.96	0.00316672	0.00516728	-0.020073	-0.0175884	-0.00729301	0.00316159	-0.003818	-0.00406376	0.007795	0.000477772	-0.0286269	NM	NM	NM	-0.00326363	-0.0285273	0.014448	-0.00751915	-0.0071912
	-0.78	NM	NM	NM	NM	NM	NM	NM	NM	NM	NM	NM	NM	NM	NM	NM	NM	0.00947691	-0.0115488	NM
	-0.72	-0.00150635	0.001488	-0.00889131	-0.0195351	-0.0147512	-0.00322959	-0.00791807	-0.0210023	-0.00732467	0.0154425	-0.0301638	NM	NM	NM	-0.00279189	0.00060881	0.00582951	-0.0104983	-0.00765961
	-0.48	-0.00164779	-0.00740301	-0.0069299	-0.0174806	-0.00775029	-0.00969031	-0.0234441	-0.0211054	0.00995868	-0.0149792	-0.00492888	NM	NM	NM	-0.00982278	0.0109445	-0.00876008	-0.00629597	-0.00802147
	-0.39	NM	NM	NM	NM	NM	NM	NM	NM	NM	NM	NM	NM	NM	NM	NM	NM	-0.0142312	-0.00472011	NM
	-0.24	-0.00154427	0.00451919	-0.00786082	-0.0204518	-0.00895006	-0.00148249	-0.00820725	-0.013937	-0.00675825	0.00130059	-0.00958788	NM	NM	NM	-0.0152235	-0.017107	-0.0212903	-0.00159622	-0.00809927
	0	-0.0152086	-0.00932967	-0.0183544	-0.0111277	0.0653738	0.00465426	-0.0077548	-0.0167129	0.0105688	0.00662827	-0.00153951	NM	NM	NM	-0.000538501	-0.0109721	-0.032585	0.00340201	-0.000331775
	0.24	0.0746992	0.108482	0.182134	0.100353	0.252389	0.162462	0.165941	0.0489572	0.0500445	0.0399007	0.0343261	NM	NM	NM	0.0502411	0.0869542	0.0890317	0.169729	0.104376
	0.39	NM	NM	NM	NM	NM	NM	NM	NM	NM	NM	NM	NM	NM	NM	NM	NM	0.165042	0.273684	NM
	0.48	0.27659	0.315082	0.333029	0.332214	0.286412	0.324622	0.273379	0.1702	0.0736255	0.0651657	0.104853	NM	NM	NM	0.146096	0.153398	0.187819	0.309679	0.21959
	0.72	0.373021	0.37241	0.365244	0.411016	0.304928	0.338606	0.296186	0.180898	0.0954267	0.0850183	0.103985	NM	NM	NM	0.180593	0.138088	0.248559	0.405665	0.249648
	0.78	NM	NM	NM	NM	NM	NM	NM	NM	NM	NM	NM	NM	NM	NM	NM	NM	0.263744	0.429661	NM
	0.96	0.35929	0.380336	0.345071	0.419286	0.264064	0.32646	0.276699	0.152374	0.0881834	0.103309	0.123991	NM	NM	NM	0.206265	0.11821	0.250997	0.422831	0.243349
	1.17	NM	NM	NM	NM	NM	NM	NM	NM	NM	NM	NM	NM	NM	NM	NM	NM	0.236125	0.414862	NM
	1.2	0.336525	0.37637	0.349273	0.401429	0.246422	0.320515	0.261273	0.139932	0.109441	0.0719693	0.145372	NM	NM	NM	0.166567	0.12348	0.232524	0.408708	0.234505
	1.44	0.327737	0.336909	0.266783	0.384693	0.214068	0.261321	0.231018	0.120621	0.117992	0.0876756	0.110092	NM	NM	NM	0.161761	0.115434	0.203713	0.35948	0.21047
	1.56	NM	NM	NM	NM	NM	NM	NM	NM	NM	NM	NM	NM	NM	NM	NM	NM	0.189307	0.334865	NM
	1.68	0.294582	0.31087	0.265468	0.341156	0.18318	0.217269	0.193753	0.0933564	0.111167	0.0925399	0.112141	NM	NM	NM	0.127528	0.0802816	0.187849	0.322837	0.186407
	1.92	0.265922	0.281281	0.222282	0.302457	0.160366	0.199014	0.167519	0.0746474	0.122289	0.063553	0.0942167	NM	NM	NM	0.101633	0.0538928	0.184932	0.298781	0.162236
	1.95	NM	NM	NM	NM	NM	NM	NM	NM	NM	NM	NM	NM	NM	NM	NM	NM	0.184568	0.295774	NM
	2.16	0.214697	0.239257	0.188758	0.275785	0.117806	0.16069	0.123672	0.0460884	0.0903778	0.0678962	0.0894071	NM	NM	NM	0.0930324	0.0574716	0.152614	0.257243	0.135764
	2.34	NM	NM	NM	NM	NM	NM	NM	NM	NM	NM	NM	NM	NM	NM	NM	NM	0.125224	0.224216	NM
	2.4	0.173681	0.232387	0.133809	0.221719	0.0824927	0.116957	0.102842	0.0287569	0.0893541	0.0819896	0.0517613	NM	NM	NM	0.0872812	0.0449655	0.12446	0.215707	0.111384
	2.64	0.153497	0.193546	0.114436	0.181795	0.0810757	0.121519	0.0772264	0.0208453	0.0703539	0.0753073	0.052844	NM	NM	NM	0.0847957	0.0252458	0.121402	0.181669	0.0963451
	2.73	NM	NM	NM	NM	NM	NM	NM	NM	NM	NM	NM	NM	NM	NM	NM	NM	0.120255	0.168905	NM
	2.88	0.123759	0.165399	0.0941542	0.169806	0.0607926	0.091567	0.0679592	0.0214217	0.080117	0.0607578	0.0501457	NM	NM	NM	0.0418322	0.0255403	0.090976	0.148928	0.0810193
	3.12	0.105263	0.135859	0.0826053	0.13071	0.0479172	0.0857657	0.0427362	0.000262837	0.0644533	0.0807797	0.0391836	NM	NM	NM	0.0301725	0.00223126	0.0441297	0.116964	0.0652261
	3.36	0.106136	0.103444	0.0544003	0.121406	0.0292992	0.0585536	0.0356083	-0.0030502	0.0442262	0.0713609	0.0700782	NM	NM	NM	0.0610165	-0.00908452	0.0595406	0.111844	0.0571842
	3.51	NM	NM	NM	NM	NM	NM	NM	NM	NM	NM	NM	NM	NM	NM	NM	NM	0.0691724	0.108645	NM
	3.6	0.085089	0.100348	0.037901	0.0783146	0.0170826	0.0674257	0.0232123	-0.00364784	0.0686675	0.0719664	0.0421272	NM	NM	NM	0.0327389	0.0122561	0.0650922	0.100165	0.0487293
	3.84	0.066807	0.0949117	0.0353846	0.0742683	0.0153115	0.0524998	0.0177648	-0.0182383	0.0658245	0.0634526	0.00166594	NM	NM	NM	0.0323475	-0.0176374	0.0542116	0.0775538	0.0372587
	3.9	NM	NM	NM	NM	NM	NM	NM	NM	NM	NM	NM	NM	NM	NM	NM	NM	0.0514915	0.0719009	NM
	4.08	0.0582918	0.0660591	0.0339353	0.0574285	-0.00201026	0.0374446	0.0251353	-0.0277763	0.0411276	0.0429176	0.0231861	NM	NM	NM	0.0322855	-0.00972851	0.0328169	0.0690252	0.0290997
	4.29	NM	NM	NM	NM	NM	NM	NM	NM	NM	NM	NM	NM	NM	NM	NM	NM	0.0110299	0.0656703	NM
	4.32	0.0555794	0.0549379	-0.00235911	0.0307511	-0.00732828	0.0410287	0.00111589	-0.0347466	0.0579774	0.0489079	0.0292718	NM	NM	NM	0.0308704	-0.00239681	0.00763585	0.0655444	0.0233546
	4.56	0.0450579	0.0459448	0.000601715	0.0477817	-0.00894346	0.0348666	0.00455702	-0.0419699	0.0402837	0.0576555	0.0166162	NM	NM	NM	0.0202713	0.0100766	-0.0195167	0.0645369	0.0209846
	4.68	NM	NM	NM	NM	NM	NM	NM	NM	NM	NM	NM	NM	NM	NM	NM	NM	-0.033093	0.0640331	NM
	4.8	0.0285567	0.043816	0.00897125	0.0101938	-0.00928196	0.0438369	0.00161369	-0.038676	0.0536374	0.0475098	0.032777	NM	NM	NM	0.00292296	0.00970754	-0.0393443	0.0573775	0.0181219
	5.04	0.0352077	0.0326037	-0.00310092	0.00821189	-0.0145513	0.0295248	-0.010638	-0.0458913	0.0416872	0.0346408	0.00253507	NM	NM	NM	-0.0091673	-0.00466902	-0.0518469	0.0440662	0.00741488
	5.07	NM	NM	NM	NM	NM	NM	NM	NM	NM	NM	NM	NM	NM	NM	NM	NM	-0.0534097	0.0424023	NM
	5.28	0.0248813	0.0238701	0.00647333	0.0239348	-0.0236221	0.0103468	-0.00385818	-0.042694	0.0286672	0.0540714	0.00425513	NM	NM	NM	-0.01296	0.00974664	-0.0531776	0.0397468	0.00793172
	5.46	NM	NM	NM	NM	NM	NM	NM	NM	NM	NM	NM	NM	NM	NM	NM	NM	-0.0529787	0.0374707	NM
	5.85	NM	NM	NM	NM	NM	NM	NM	NM	NM	NM	NM	NM	NM	NM	NM	NM	-0.0663466	0.0294888	NM
	6.24	NM	NM	NM	NM	NM	NM	NM	NM	NM	NM	NM	NM	NM	NM	NM	NM	-0.08667	0.0343586	NM
	6.63	NM	NM	NM	NM	NM	NM	NM	NM	NM	NM	NM	NM	NM	NM	NM	NM	-0.0519386	0.0162168	NM
	7.02	NM	NM	NM	NM	NM	NM	NM	NM	NM	NM	NM	NM	NM	NM	NM	NM	-0.0356506	0.00606304	NM
	7.41	NM	NM	NM	NM	NM	NM	NM	NM	NM	NM	NM	NM	NM	NM	NM	NM	-0.0848864	-0.00820648	NM
	7.8	NM	NM	NM	NM	NM	NM	NM	NM	NM	NM	NM	NM	NM	NM	NM	NM	-0.0536463	-0.00170824	NM
	8.19	NM	NM	NM	NM	NM	NM	NM	NM	NM	NM	NM	NM	NM	NM	NM	NM	-0.0552595	-0.0214521	NM
	8.58	NM	NM	NM	NM	NM	NM	NM	NM	NM	NM	NM	NM	NM	NM	NM	NM	-0.0287059	-0.0218091	NM

## Sheet: hCR2
Neuron recorded	Time relative to stimulus (sec)	Experiment_(dR-R)-1							Mean (dR/R)-1
		V1230417_Ts_500uMmecatL21stimul3x_LB01h	V2230417_Ts_500uMmecatL21stimul3x_LB01h	V3230417_Ts_500uMmecatL21stimul3x_LB01h	V1230417_Ts_500uMmecatL21stimul2x_LB01g	V2230417_Ts_500uMmecatL21stimul2x_LB01g	X040517_startleL21_1x_LB04d2	X040517_startleL21_1x_LB04d3
hCR2l	-1.2	-0.00759058	-0.00331174	-0.00851537	NM	NM	-0.00963544	0.00464359	-0.00488191
	-0.96	0.00423516	0.00954213	0.0148921	NM	NM	0.00305142	-0.00740643	0.00486287
	-0.72	-0.00488379	-0.013798	0.00579253	NM	NM	0.00858135	0.00884386	0.000907184
	-0.48	0.00148421	0.00145537	0.0110172	NM	NM	-0.0132132	-0.00119787	-9.08607e-05
	-0.24	0.00678531	0.0038356	-0.0155405	NM	NM	0.00461734	-0.00494691	-0.00104983
	0	0.00232399	0.00724778	-0.00340453	NM	NM	0.00642949	-0.00478769	0.00156181
	0.24	0.0444077	0.0808912	0.0471832	NM	NM	0.105269	0.0694835	0.0694469
	0.48	0.121919	0.106685	0.0577874	NM	NM	0.116407	0.0793682	0.0964334
	0.72	0.13155	0.0909023	0.0510041	NM	NM	0.135173	0.0980816	0.101342
	0.96	0.111591	0.0785161	0.0403916	NM	NM	0.118807	0.0868677	0.0872347
	1.2	0.0962388	0.0714284	0.0446251	NM	NM	0.115435	0.077909	0.0811272
	1.44	0.0964193	0.0544773	0.0432628	NM	NM	0.0908193	0.0751362	0.072023
	1.68	0.0923607	0.049	0.0300415	NM	NM	0.0918624	0.0750663	0.0676662
	1.92	0.0842262	0.0583481	0.0533754	NM	NM	0.0696687	0.0577279	0.0646693
	2.16	0.0732079	0.0486795	0.0291537	NM	NM	0.0648004	0.0354694	0.0502622
	2.4	0.05501	0.0603383	0.049033	NM	NM	0.0513067	0.0299095	0.0491195
	2.64	0.0616109	0.055117	0.0623892	NM	NM	0.0501966	0.0424701	0.0543567
	2.88	0.0594623	0.0581631	0.0488865	NM	NM	0.0320494	0.0389535	0.047503
	3.12	0.0602207	0.054605	0.0584217	NM	NM	0.0304809	0.0297631	0.0466983
	3.36	0.0435239	0.0503727	0.0416228	NM	NM	0.0154115	0.033833	0.0369528
	3.6	0.0438285	0.0559902	0.0546534	NM	NM	0.0304555	0.0194876	0.040883
hCR2r	-1.2	NM	NM	NM	-9.31471e-05	0.00753127	-0.0066354	0.011582	0.00309619
	-0.96	NM	NM	NM	-0.0091721	0.0172266	0.00890148	-0.00376729	0.00329717
	-0.72	NM	NM	NM	-0.000684202	0.0111212	0.00261329	0.000387829	0.00335952
	-0.48	NM	NM	NM	-0.00148224	-0.00195487	0.00444768	-0.0132126	-0.00305051
	-0.24	NM	NM	NM	-0.0020194	-0.00740144	-0.00701163	0.0050309	-0.00285039
	0	NM	NM	NM	-0.0119679	-0.0102372	-0.00182458	-0.00594909	-0.00749469
	0.24	NM	NM	NM	0.0667477	0.072834	0.0867083	0.0806391	0.0767323
	0.48	NM	NM	NM	0.0769293	0.0979901	0.110261	0.0965467	0.0954318
	0.72	NM	NM	NM	0.0705634	0.0853897	0.106687	0.0872331	0.0874684
	0.96	NM	NM	NM	0.0590008	0.0824835	0.100812	0.084143	0.0816097
	1.2	NM	NM	NM	0.0645811	0.0605015	0.0907001	0.0878247	0.0759019
	1.44	NM	NM	NM	0.0586595	0.0632089	0.0597845	0.0754915	0.0642861
	1.68	NM	NM	NM	0.0461193	0.0483666	0.0642348	0.0639252	0.0556615
	1.92	NM	NM	NM	0.0285918	0.0391151	0.0496686	0.052353	0.0424321
	2.16	NM	NM	NM	0.0358642	0.00747416	0.0353199	0.0368623	0.0288801
	2.4	NM	NM	NM	0.0239024	0.0372963	0.053355	0.0267292	0.0353208
	2.64	NM	NM	NM	0.024257	0.0422157	0.038384	0.0472285	0.0380213
	2.88	NM	NM	NM	0.0170517	0.0510529	0.030034	0.0659845	0.0410308
	3.12	NM	NM	NM	0.0260671	0.0465452	0.0295211	0.0365125	0.0346615
	3.36	NM	NM	NM	0.00459312	0.0612455	0.0129154	0.0308691	0.0274058
	3.6	NM	NM	NM	0.0127361	0.0484183	0.0188479	0.0287177	0.02718
