# Supplementary material for: Neural circuitry of a polycystin-mediated hydrodynamic startle response for predator avoidance
Source: eLife. 2018 Dec 14;7:e36262. doi: 10.7554/eLife.36262 (PMC6294549; doi:10.7554/eLife.36262)
Supplement: Figure 3—figure supplement 1—source data 1. [file elife-36262-fig3-figsupp1-data1.zip]

Archive with 17 entries (16 files):
- SourceData_PKD_nt.fa
- __MACOSX/
- __MACOSX/._SourceData_PKD_nt.fa
- Newicktree_Figure3_figure_supplement1C.txt
- __MACOSX/._Newicktree_Figure3_figure_supplement1C.txt
- Newicktree_Figure3_figure_supplement1B.txt
- __MACOSX/._Newicktree_Figure3_figure_supplement1B.txt
- SeqsPKD2WMISH.fa
- __MACOSX/._SeqsPKD2WMISH.fa
- Newicktree_Figure3_figure_supplement1A.txt
- __MACOSX/._Newicktree_Figure3_figure_supplement1A.txt
- Alignment_Figure3_figure_supplement1A.phy
- __MACOSX/._Alignment_Figure3_figure_supplement1A.phy
- Alignment_Figure3_figure_supplement1C.phy
- __MACOSX/._Alignment_Figure3_figure_supplement1C.phy
- Alignment_Figure3_figure_supplement1B.phy
- __MACOSX/._Alignment_Figure3_figure_supplement1B.phy
