# Supplementary material for: Neural circuitry of a polycystin-mediated hydrodynamic startle response for predator avoidance
Source: eLife. 2018 Dec 14;7:e36262. doi: 10.7554/eLife.36262 (PMC6294549; doi:10.7554/eLife.36262)
Supplement: Figure 3—figure supplement 1—source data 1. [file elife-36262-fig3-figsupp1-data1.zip › SourceData_PKD_nt.fa]

>PdumPKD2-1_lclContig8524 Similar to SwissProt spQ4GZT3PKD2_BOVIN Polycystin-2 OS=Bos taurus GN=PKD2 PE=2 SV=1 E-value: 0.0 HSP-Length: 2430 identity: 53%
CCCGACTATGAAAGAAAATGGTGGCCCCATTATGATATGAGGAGCATGAATAATTCAGTAAAATTTGAACCGAGGCCAATGGAGCGTGACGCTTATCTTGACGTCAGACCTGTTGCCCGGCAGCCGCACCTTCTGAAACTGCCCAGCATCTCCGCTCCGCATCCCACACCTCAACGGCATCTTCAAGAGATTGACTTATTTGTAGAACGGACCACCAACCAACTTCTGGCTGATGTCACGCCCCGCAACGGCCCAACGGCCTATGTCGGCCATCTCGCGCAGGTCCAACAAGTCGGCATGGGAACCCGATGAGGGACGTCCCGACTCGCGACAACAGCCTTACGATGATGACATGGCCCCCATGGAGAACGACCTCTACGACTCGTCTAACATGTCTGTGGACAGTCGCCAGCCGGTCGTGCACGTGGCCGAGAACCAAAATGGCTGCTGGGACAAGTTCAAGAGAGGAGTGCGCTCGCTGTGGGCCACCCGTCAGACTGAGGACACCGGAGAGGACAGGGAGATGCACGTCAAGACCACCCTCCGAGAACTGGTCGTCTACTTGGTCTTCTTGGTCATCCTCTGTGTTGTGACCTTTGGAATGACCAGTCCGACCATGTACTACTACACGCAGGTCATGAGCCAGCTGTTCCTGGACACCCCATCCGGAAATGGCGGAGTCACCTTCAGGAGTCTCACCACAATGGCCGACTTCTGGACTTTCTCTGAGCATGCCCTGTGCGATGGTCTCTACTGGGAGACCTGGTACAACCAGCGCAACGTGAGTGATAAAGAGCTCGGCTACATCTTCTACGAGAACAAGTTGCTTGGTGTGCCGCGGGTGAGACAGCTCAAAGTTCGGAATGACTCTTGCACCGTCCACGATGACTTCAAGAAGGAGATCAAAGCTTGCTACGATGCCTACGCCCAGAGCATTGAAGACAAAGCTCCTTTCGGAAAAATGAATGGAACTGCCTGGACCTACAAAACAGAGAAGGAATTGGATGGCTCCGGCCACTGGGGTCTCATCTCATCCTACGGAGGTGGTGGCTTTTACGAAGATCTTGACACCACCAAAGCCAAATCTGCCGCCATCATTGCCGACCTCAAACAGAACTTGTGGCTGGACAGGGGAACCAGAGCCGTCTTCATTGACTTCACTGTGTACAACGCTAACATCAATCTCTTCTGCGTTATCAGGCTTGTGGTTGAGTTCCCGGCAACCGGTGGCGCCATCCCGCAGTGGGTGTTCAGGACCGTGAAACTGATCCGTTACGTGACTGTCGGGGACTACTTCGTGATGGCTTGTGAGGGCATCTTCGTGCTGTTCATCCTGTACTACATGGTCGAGGAATCCATCGAAATCAAGAAACACAAACTGAACTACTTCAAGAGCTTCTGGAACATCCTGGACATCCTCGTCATCATAATATCCATCGTCTGCATAGCGTTCAACATATATCGGACACTGGCGGTCGGGAAAAAGCTCGACCAGCTGCTTGCGAATCCGAACATGTTCCCCGACTTTGAGTTCCTCAGCTACTGGCAGGTGCAGTTCAACTCTGCCATTGCCATCACCGTCTTCATGGCTTGGGTCAAGGTGTTCAAGTACATCAGCTTCAACAAGACCATGACCCAGCTCTCCTCGACCCTTGCTGCCTGCGCCAAGGACTTGGCTGGTTTTGCCGTCATGTTCTTCATCATCTTCTTGGCCTTCGCTCAGCTCGGATACTTGATCTTTGGAACCCAAGTCAAGGACTTCTCCAGCTTCGACGATGCCATCTTCACCCTGTTCCGAATCATCCTGGGAGACTTCAACTTCCAAGAACTGGAGGAGGCCAATCGTATCCTCGGACCCATCTACTTCTTGCTCTACGTCTTCTTTGTGTTCTTCGTTCTGCTCAACATGTTCTTGGCTATCATCAACGACACCTACTCGGAGGTCAAGGCCGAGCTGGCCAACCAGAAGAGCGAGTTCGAGATGACCGACTACTTCAAGAAGGGCTACGACCGCATGCTTGACAAACTGGCCTTCAAGAGGGACAAGATCGTTGACATCCAGAAGGCCATCAACTCAGCTGACCACAACCAGGACAAACAACTGGACTTTGACGAGTGGCGTCATGACCTCAAGAAACGTGGCTATGCTGAGGCGGAGATTGAGGCCGTATTTGCCAAGTACGATCTGGACGGAGACCGAGTGTTGGACGAGGGCGAACAGATGAGAATGAACCGCGAACTGGAAGGACAAAAGGACCAACTCAACAAAGAGAGAGAGGAGCTGGAGGACCAGAGGGATGATGACCCTAACGGAGGCGGCCCCATGGTCACCAATGGCGTCAGCTTCGATGAATTTAACGTGCTCGTGCGCAGAGTGGACCGCATGGAGCATTCAATTGGCAGCATAGTCTCTAAGATAGACGCTGTCCTAGTCAAATTAGAAGCCATGGAGAGGGCGAAAGCAAAGCGCAGAGAAACCATGAGCAAGATTTTAGAAAGTATTACTGAGTCTGATGGCGCAAGCGATGAGGCGAAGAGAGAACAGATGGAGCAGCTTGTCCGACAAGAGTTGGAGAGGTGGGACACAGACGCCAACATGAAGGGCGCCTCTGGTGGCAAATCCAGTTCAAGACCCGGCTCATCAGCTCCCTCTTCTGGCAATTCGGAAGTATAAGAAGATCGAGATATAACTGCTGAAACAATGATTTAAAGACAAGAAC GTTGAAAAAAAAAGTTGAAAAACTTCAAAAAAGATTACTTTCTGTCTGCACTCAAAATTCGGACTATTGCACAAGCTTGCCTGCAAAACGAAAATACCTAGTTATTAAAAACTAAAATACTGTTATATTGAGTCAAGAAGAAATTCTGTGATAAGTTCCTGTGATATTATGAATAATCATATAACGATATATATATACACGATAATGTGTGATAAGAATTTGTGATATTTATTGACTTGCCAGCTCAGAGATGAAAATTATAAAATCATATATAAGAATAAATTCGAATTTATCAGATCTACACTTCAGATTTCAACATTAATTTTGTTGTGGTAAATGAAATAAAATTATTAAATTTTGAAGGAAAACTCTGCAGCTGGCATGCATAGAATTCTGTAAGAAGCTGTTCACTTAATGATTGGAATAAAATTTCTGATTTGAAAAAAAAAAAAAAAAAAAAAAAAAANAAAAAA
>PdumPKD2-2_lcl|comp408112_c0_seq1 Similar to SwissProt sp|Q9P0L9|PK2L1_HUMAN Polycystic kidney disease 2-like 1 protein OS=Homo sapiens GN=PKD2L1 PE=1 SV=1 E-value: 1e-180 HSP-Length: 1431 identity: 60%
AAGCCTCGTTTTGGAAGTATGTCAAAAAGTTCACCTGAGAAGTTTTGTTGACAAGAAGTCCAAGAGATATTGCCCTCCTGCTGGGCTTTTAATCCTTATATGGCTGAAATAATCTTACTTTGGGGGACTTAAGCTGACGTTGTGATGTGAGGCACAAGTGTAAACGCGCTGCCAGGTGCTACAGAAGTGTTAGCCCACCGATTATTTTGGGAGTATGACAGAACCATCCAGTTCAGATAGTCGCTCGAGACATCCAGGTTGGGAAGGAGGAGGGGTTGACAATCCCGCCATGGATAACTCAACTTCGCCATCACGCCAGTCTGGCTACTTGGATGACGAAATAGGTCCTGCGGAGAATGATCTGTATGAGTCGTCTGTCCAGGTGCACTCTGAAGCTGCGCCACCTCCTGTGGACGTTCCAGTTCATCCTTCAGTTTTTGATAAGTTCTCCAGAGGCGTTCGTTCATTATGGGCTACAAGACAGACAGAAAACACGGACAAAGACAGAGAGCTGCACATCAAAACCACTTTGCGAGAGCTGGTCATTTACATTGTTTTCTTGATAGTGCTTTGTATAATAACTTTTGGTATGACAAGTCCTACAACATATTACTACACAAAGGTGATGAGTGAACTATTCCTGGACACCTCTTTTCAAGGCAGATTAACCACATTCCGCAGCATGACAACTATGCACGACTTTTGGAGGTTTTCAGAGAGCAGTTTAGTCAACGGCCTATACTGGGAGACTTGGTACAATGGAAAAAACGTATCGGAGGATGAATTAGGTTACATATTTTATGAAAACAAAGTTTTAGGAGTGCCGCGAATAAGACAATTGAAAGTGAGAAATGACTCTTGTACAATTCACGATGACTTCAGAGACACAATCACTGCTTGCTTTGATGCTTATGATAAGGGGATCGAGGACAGGAATCCGTTTGGCAAGATGAATGGCACTGCCTGGGAGTATCATTCGGAGAGTGAGTTAGGTGGCTCTTCTCAAAGAGGTCGCCTGACCTCTTATGGGGGAGGTGGCTATATCCAGGACCTGGCTGGTACCAAAGCAGAATCCCTTAACATCATCCTGGACTTAAGAGAGAATTTATGGCTGGACAGAGGAACCAGGGCTGTCTTCGTGGACTTCACTGTCTACAATGCCAACATCAATCTCTTCTGCGTGGTCAAATTAATGGTTGAATTCCCTGCAACTGGAGGAGCCATTCCATCATGGAACTTCCGAACTGTCAAACTAATCCGCTACGTTACGGTGCAGGACTTCTTCATCATGGCTTGCGAGTGCATATTCTGTCTATTCATCTTGTACTACACTATTGAGGAAGTTATTGAAATCAAAAAACACAAACTGAAGTACTTGAAGTCCTTCTGGAACTTGCTGGACATCTTGGTGATCGGCATCTCTCTAGTGTGCATTGGCTTCAGCATATATCGCACCATTGCTGTAAGGGACACCCTGGATCAGCTTCTGCAGAAACCTGGAGAGTTTGCCGACTTTGAGTTCCTCAGTTTCTGGCAGGTTCAGTTCAACTCTGCCCTCGCTGTGACTGTCTTCTTTGCTTGGGTCAAGGTTTTCAAATACATCAGTTTCAACAAGACCATGACGCAGCTTTCCAGAACTCTAGGGTCCTGTGCCAAGGACCTGGCTGGATTCGCTGTCATGTTCTTCATCATTTTCCTGGCATTTGCTCAATTGGGTTATCTTATATTTGGCACTGAAGTGAAAGACTTCTCTACTTTTGGAAATGCTGTGTTTACCCTGTTGCGTATTATCCTGGGCGACTTCAATTTCCATGAGTTGGAGGAAGCTGAGAGAATCCTTGGCCCTGTGTACTTCATCCTCTACGTCTTCTTTGTGTTCTTC
>Pdum688_lcl|Contig688 Similar to SwissProt sp|Q7TN88|PK1L2_MOUSE Polycystic kidney disease protein 1-like 2 OS=Mus musculus GN=Pkd1l2 PE=2 SV=1 E-value: 2e-63 HSP-Length: 1836 identity: 26%
CTGGACGGCCTCGAATATCGAGCCTTGTGGTTGAGGATATTGAGGATTATGACGATTCAGATGATGATGACTTGGATTATGATGACAGTGACCAGGATTCAGACTTCTCGTTATATGAAGACGACGAAGAATTGGACACGGATGAAGAACGCCAAGATGAAGAAGAAAAACACAAGAAACTGATGAAGAAGCAGTGTCTCCCTCGCAAATGCTTACCGGTCGGATGGGTCATCTCTGTCCTGGCAATTTTGACATCAGGTTTCTTCGTCATCCTCTACAGCATGGATTGGGGTGCGGAAAAGGCAAACGCTTGGCTCGTGTCTTACACCACTTCATTCTTCCAGTCTGTGCTGATTGTGGACCCCATCAAAGTCATAGCAATTGCTGCTTTCACTGCTTTGTTGGTGTGGAGAGCCAAACTGAGTGAAGCGCAGCACTCCAAGGATGGCTTGGATGAGGAAGAGGATGACAATGATAAAGATGAATCAGAGTTGACTCCGGAAGAGATTGAGAAGCAGAGAAAGAGAGCAGTCTTAACACAAGCTGCAAAGGACATGGTCAAGTCTCTTGTGGCTCATGCCTTGTTGCTTTGGGTCTTGGTCTCTCTCAGCATCATGTGCAGCAGTTCTTCAGGGTTCCAGATCAACAGAAATATCCATAATGTCTTTGTTAACAGCTTCAAGTCTATGGCGACTTCAAAAGGAGGATTTTTTGATTGGCTACATAATGAGTTCATCCCCAATTACTTCGTGGAGAAAGATTATGCTGGCAATGATCTCCGTTGGGAAGACAAGCTCTACACAACAGATTTTCAATCACACCGAGTGGGACCAGCAAGACTGCGGCAAGTCACAATCAAACCAAGAGAGAGATGTCAAGGTGGACTGAGTTGGAAGAATGATCGCAGCTGCTACGGAACCTATTCGTTGGCAGATGAATCAGAGGACACCTTTGGAATAGCTTTGGAAAACATCACCAACAAAAATGCTTTACTTACATCAGCCTCTTGGAGCTACAACACCAGTCTTGAATTGGACAGCCTTCCAATCTGGGGGCACTTGTCAGTGTACGGCGGTGGAGGGTTTGCTGCCTCGCTGGACGTGAATCGCGACATATCCATCGACATTCTGAATGAGCTTAATGAATATCGTTGGCTCGATCGTCAGACAAGAGCAGTCTTCCTAGAGTTCAGTCTCTTCAATGCTAACGTTGGAATGCTTACTTACATAACACTCCTTGCCGAAATGCCCAATTCAGGAGCAGCTATAACATTCACCAAGATCCAGCCGTTCAAAGTGTATTCTGCAGGACTATCCTCCATACACCTGGTCATCTGTGCTGCCATCTTTCTCATCTATGTCATCTACTATATTGTCAGTTTCTTCATTGGAATTTGTAAGCATAAACGGAAACATTTTACAAAGGTGATGACTTGGTTCAACTTGGTCTTCATCATAACTGCGATGGGGATGATAGTATTCTTCGCCCTAAGGACAATCGCCCTAAATATCACCATGGACAAACTGAAAGAGGACAAGACTAAATTTGTTAGCTTTGCCTATGTGGCTGCACTTGATGCCTCTTTCAGGTATTGTGTAGCCTTCACCTTATCCCTTGCAATCATCAAACTCATCTTCTTGCTGAAGTTGTACAGGAGAATCTCTCAATTAATGTTGACCCTAAGGAAATCTATCAAACCTTTGGCGTCCGTTTTAGTCGCTCTGAGTATTATGGTCTTATCATACGCTTTCTACGCGTATTTATACTTGAGTCCGAATCTGGCGAAATACCATACGATCATCTCGTCTATTGAATCTATGGTTGGCATGGCTCTCGGATCGTTCGATGTCATGGAGATGTTCCAAGTCAACCCTTACTTCACTTGGTTCTTCTTCACGACCTACATCATCCTAATGAACTTCATCATGCTCAGTATTCTCATCACGGTCATCATGGACAGTCATTACGAGTTCAAGGATCACCAGCCGGAATGTCATGAGCATGAGGTCATTGATTACTTCGTCAAATCTGTCTTCAGAGGATTGCAGAAGACTGCCGTCACCGATGCATCACTCTGATAGCGATAAATCACTTCTCCATGCCGCATATTTTAAATTTATCAGTAATGAACTGTGATATTAATGTGTAATTTAATTTCTATTTGGGCTAAAATCTGTATGAACAAACGCTACTTGTAGTTATCCTACTACTGCAGTTAGAGATTATTTGTGCACTATGATCAGAGATGATTTGCCACACATGTCTATTGCTTTACACTATTAACGGATATAATAAGATGGAAATCAGATAAAGCAACGGTTATTGACCTGTCACAAGATTCATAATGCCTGCCTCTAGAGAAACTGTTCACTGTAAATATAAGAATTGTTCATTATTATCCATCCATTAGTTATGTATCCTTCAGCTTTTCTTTTTTGCCCGAGACCATGTGCATGTCATGCTGAGGCTGTGTGTGGCTCTTGTTTGGCAATTCAGTTGAAGATCACCAAAGTAAACGGTAATCAGTAAGATGCACAGGCTTAAAATAATTGTTTGTTACTGGTTCAGTAATCTTCTGTCAAACACAAGGATATGATACAAAACCACCTCAATATGACATC
>PdumPKD1-1_lcl|Contig15048 Similar to SwissProt sp|Q9Z0T6|PKDRE_MOUSE Polycystic kidney disease and receptor for egg jelly-related protein OS=Mus musculus GN=Pkdrej PE=2 SV=1 E-value: 4e-81 HSP-Length: 3210 identity: 23%
CGAAAAAATCTTCAGAATTCGACGAGCCTCGATCAGGGCGATACAGACGGAGATGGTAGAGCCACTTACTTCCGCTCTTTCCTCTCTTTGCACTTTCTTGTCTTTTGTTTCAACTTTCTTGGGCCGCGAGCGGTTCAGGACCAGTGGAGGTCCGCTCCTTTGCCATTCCGAATGGACAGTCACTAACCACTCCACAGAACCTTGGGGCCTTTCCCCATGACTGTGTGGGCAACATCCAGGTGTGTGACAATGGCTTCACTGTTGGCTTCTGGTACAAGGCCCTTGCGGGAGATCCTGACCTTCCGGAGAGGTACGTTATCTCTTCTGGAGGACAGAGTGCCATGTCCGAGGGCTTCTACGTCCTCCAGCACTATGGAAAGGACTATGAAGTTGGAGTCGCAAAGGGTAACAAACTCTGGACCGTTAGCCTGTTTGTGCATGAAGATGCCCTCGTCTACTTCGTCCTGACCTGGAGCGAACAGGGCTTAGACGTTTACGTGGACGGCATACTCGCAGGAGCAGACGCAAAAGGAAAAGCACGGGTGTTCACCTCTCCAGCCTACGACCCTTTCCCCGAAATTGTGGTAGGGTATGCAAATGACAGACCTTACACCGGGAAGACCATCAATGAACACGTCGTCAATGTCACCCACTGGTCAGCCTATTACCATCAGGAGGAAGTGGAGCACCTTCAAGGTGAAGCTCCAAAGGACCTTTATCACAAGGGCTGTGTGTCAACTTTACCCCAGGGCGTCGATGATGGAGTCAACGTGAAAGATGTGGACACGAAAGGCGTCTACGACAGGGTGGCCAAATGCCGAAGGAAGTGCGCAGAGAAAGGGGCTTATGTGGCCTTCATGAAGGGAGGAGAAATGTGCTACTGCTACATCGATGGCTTCACCATGGACTTCTTGGATGGTATGTCGACATCTACTTCCTGTTCCGATTACGATGTCTTCTGGGTCAAGAGCCACGAGACTGAGCCAGATTACCCGATTGAACTGGAGGTGGAAGTCATCCCTTCAACTCCAAAACCATACATCAGGCCGGAAGAAACAGTGACCTTCAAATCAACATTCACGACTGACGAGTATGTGACCTTCACTTACGACTTTGGCGATGGGACAGACAAGACCTCGAAGAATCCTGTCATCAGCCATTCATGGGAAAAGGAAGGGTCCTTCCTTGTGAAAATCACAGCCACAACTAGGCTCATGTCAGAGACCGTTTTGAAGACGATCAACATCACTTATGTAGAAGAAGGTGTTGCTCCTGAACAAGTGCTTGTCAAGATGAGCCCCAAAGATTCATCTTTGGTTGAGTTTGACCTGACAACCATTGGCAAGTATGAGACTGAATGCACAATAGAGTTTGGCGATGGAGAATCTGAAGATGTTTCCGTCAAAGACTACATTGAGCAACTCTCGCTCTCCCATGACTACAAGACGCCTGGCTTCTATGATGTTGTTTACAGCTGTGAGAATGAATATGGTGTGACAGCAGATCAAGGTCACGCCTTTGCTGTCAAGCATGAGATTGAATACCAGAATGAACCACGCTTCACTGATATCCGCCTTGAAGTTGTCGGAGCTGACTCCCATCAAGATGTCTTCGGTCTGAAGCTGAATGGTCTCCAAGTGGCAGCTAACACCACAAGTGATAATGTCATCATCCAAGCCAACAAGTTCCTGTACAGCGGAGAACACATCGTAGAAGTCACAGCCCAAGATGATGAAGTCAGACGAAGAATCTTCAACATTGAAGAGAAGATCGAGAAAGTAGCCATCTTGACCAACAACTCACAGGTGCTGCCTGGAGAAGAAGTTACCTTCACTTTCCAGATCTTCAAAGGAGACCACATCCACGTTCTGATTGAATATGGAGATGGTGCATCTGAAAGAGTCTATATCCCACAGGGAGGTCAGCCAGCTGCCATCACAAGGGTCCACAAGTATGAGTCATTGAATCACTACAAGGTCAAGGTTACTGCAGTTAACTACATCAGCAAGGTCATCAAAGAACATGATATATCAATTGAAAGGCCCCTCATGTCAGCAAATATGCATGCCCAGAATGTCACCGTGCTCCTCACTGAAACAATCATTACAATCAAGGTGGATGAGAACAGCCCTGCAACACCAGTGGATGTCATGTTTGACTATGGAGATGGAAAGAGGGAAACAGTTCGATTGGGTTCCCACCGAAGTAAAGCAGAGCCAATGGTCCACAGTCACATATATTCAGAATATGGCATTTACGTTATCCATGCTATCATCAGGAACAACATTAGTGAAATAGAAGTTGAAGCTCTGCACCAAGTTGGTGAGAATATCACCATGTTGGACTTGTATGCAAACCGATACAGATTACTTGATGGTGAGGAAATCAACATTACCATGGACGCTCCCTATGGTTATCCACTTGTGTACAATCTTGACATGGGAGATGGAACCACCCTCACAGTCAGAAGACCTCTTGGATACACCGGAGCTTTTGAATCAGATCCAATTGCCTCAACAACCGGCAAGACCTATTACCCACCAGATTTTGCTGTGACGGAGGTCACCAAAACAGAAAACACAACTTCAGTCATACTCGATCGGCAAAGGAGGGATGTTAACATCATGCCCACCACTGTTATTGTCCCAGGAGAGGGGGAGGTCCTTGCAGTAATGAGCACTCCAGCTCCAATGGCAGCAGATAGTGACATGTCACAAAACAGAGGGCAGAGGAATGAAAAGGTCACAGTGACATACCGCTATTCACGAAGTGGTACCTTCAACGTCATGGCTACAGTTGACAATCCATTTGGAGGAGAAAGCACATACTTATGTCCTGATATTGTTGTACTCCCAGCTAACCAGAAGCAACCAGATTGCTCAGGGCTAACAGTTTCATTCCATAATGCAACATCAAAGTCATCACCTCTTGTCATTCAGAGGTCAAAGAGCCTCACAATCCCAACTGATGTTCAGCTGAATTGTCAAAAGGATGCTTCTCAATACCAGGTTGACTACACTTGGAAGGCTGCTAGACACGTCATGGGTGACTTATGGAGGCCTGAATTAGAGGTCTGCCATTCTCAAGTACCTGAGGCAAACTTGGTGATCCCAACCAACACTCTTTGGTACGGTCTATACAGGATCAAGGTCATCACCGGCATCAGACTACCACATCCTACAAGGAACCGAAGGTCAACGAACACAACAAAGGGAGCCACCAATTCCATCTTGAACTCCGATCCTTCCCTGATCACAGCTGAGAAAGATGTCTACCTCAAAGTGGAGAAGACCCCATTGGTTGCTCAACTCCGCAACTCAAGCAAGAAACTGGATGTGTTTGCCAACACCGCAGTCACCATTTCCGGTACGGGAAGTTTTGATCCGGATGTCGTCGGAAAACACAGCAACAAGACAGGCATGACTGGTGCAATCATTTGCTACCCTCACTCAAGAGATGCTGAAATGAAAAAACTCTCATCCAAAGAACTATTGGCACTGACAACACTAATCCAGAACAACAGCAGAAACACCGTCAGCTTGTATGACACTGACTGCTTCGTCAATGCGACCAATGTTCAGATGTTGGACTGGGATGTCACCTTCTTCGGTGACTTATTGGTGAAAGACAAGGACCTTACTTTCAGGTTGTTTGTATGGAAGGATGACAGGGAAGCCACTACTTCTCAAATTGTCAAAGTGCTTCAGGATCTTGATGGCGACAATCTTTTTGCCAACTTGGACAACCTGTTGAACAGTGGAGACACTTCCGCTGCCCTCTATGTGCTTGGACACTTCACAGCTGGTTTGAACGGCGGAGGAGAGGAAGATGGGGAAAAGAATAACACAGATGTGAAAAATGAACGTTCTGAGCTAAGAGGTAAGCTCATCGGTGTCCTTGGCCGTGTGGCTGACCAAGTGGGCAACTTTGACCAATTGACCAAAACAACTGATGTTCTGTCCGGTGTGACTGAGGTCAGGGATGAGGTGACAGAAGACAGCAGGGCTTCTGCAGCAGATGCCATGTCCAGTGGAGCAGCCAAAACAGTGAATCTGACAAATGATGCTCCGCTGGATCAGGTTGCTGGTCTGGCTGGAGGAATGGTTGGAGTGGCAGGAAATGTTCTGCCATTTGCTGATGAAGAGGAAGAAACAGTCATAGAAGCAATTCCTGCTGCTTCTGGAGTAACAACGATCAAGTACACAACCGTCGAAACAAAGACGCTCGCCACAACGATCAAGCCTCCATCAAACTTCGAACCCACAACCCAGACTAGTGTGACCACGGCTTATGTGCCTACTACAGCTGCTCCAACTGTTGCAGCTAGTGACAACGACACAATTCTTGTGAATGGCACCTGGGTGACAGCCACACCTGTAACAACTGTTGTCTCCACCATGGTTGTGCCTTCAGTGACAACAGTCACAATCAAGAGCCCCAAACAAACTGTGACCAACACCAAAGTTACTTCTTACAAGACTCAACAGGTGACCACTACCACAGTTGCATACACGACCACAGCTCCTCCCACAGAAGCCACCACACAGAACATCATAGCAAACCTGAAGACCACCATGCCTCCGGGTCTAGCAGCAGTTGTCGAGGAAGACGTTCCTCCATGTTGTTCCACCAAGGGCGGCCTCTGTGCCTGGATTGAACCGCCTTGCGAGTTCTTGTCTGAGGATGACAGAAAGAAGCAAGTTTGGGACGACAACATGTGCAACGCTCTCCACCCGGATGACTTGAAAGAAATTGCATGGAGATATGGACTCTTCAAGGCTCAACAGAAAAGGATGCTCTTTGCCAGGAGGAAACGTACAACACAGGGAGCCATGGGAGCTGTGGACAACGTAGGAACAGCTGTTCTGGGCAAAGCCGATAAAGACACCAATGTGTCGATCAGCACACCCAAAATGAAGTTGGAATTGGCTAAGGTTGAACCTGGACAAAATGGCACCATGAATGGCATTGCCTTCCCGGGATCTGCTCTTGGTGACACAGAAGGAGCTGGAGCTTCATCCATGGAATCTGACAACGCGTTCACCTACAGTGACTCTGCCAAATCAGTGAAGGGCAAGGTCAAGTCTTTGGCTTTCAAGGACAAGGATGGGAATGAGATCAAGATGAACGGGACTGCTGAGCCTTTTGTCATCTGGATGGATGGTCCAGGGGACAGCTTTCCAGATCCAAAACAAGCAACTTTTGCTACGTCTACTCAGGTTCTGAAATTCAACTACCACACCATCAACACAACCTACAATGACTCATCCATCCACTTCATGATCAGGCCAAGATCTCCTCATGATGTGTATGAAGTCTACATCAAGTGGGAGAACTTCACACTGATGAACAGTTCAAAAGAAAATGGCAATGTAGGATTCCCCAATGAGACATGGTATGACCACAAAGGAATTGTTCCCAATGATGAATCTCCTCAAGGTGATGATCCTATTGTTAATGAGTTGCTCCGATACACCTACTTCCCTCCTCCTGAGGTTACTCGCCTCAACGGAACTTACAGAGTTGGCGTCCGTCTGCTAGAAACCAAACTGAGTTTTGCAAATGGACCGTCCCAGAATAACTACACCTACTTCTACAATTCATTTGTGTCTGGATGTCGATACTGGGACGAAGAAGCAGACGCATGGTCTGCCGCTGGTTGTACTGTTGGCAACTTGACTTCAATCTACAGCACCCAATGTCTCTGCAATCACTTGACGTCGTTTGGAAGTGACATGGTTGTTCCGCCAAACACTATTGATTTCTCCACTGTCTTCTCCTTGGAGAACTTCATCGAAGCCATCCCTGTCTTTGTGACTGTTGGTCTGGTTCTCCTTCTCTATCTTGGAGTCATTATTTGGGCAAGGAGGGCGGACAAGAAGGATGTCATCAAGTGGGGAGCTCAACCTCTTGAAGACAACCTGCCATCAGATCAGTACCACTACCAGATCACAGTGTACACAGGAGGCAACAAGAATGCTGAGACTACTTCAAGAGTAAGTCTCATCATTTCTGGGGATGATGGCGACACCGGAGTCAGACGTCTTTGGGATGGCAAGCGAAAGGAACTTGAAAAGGCCAGCATCAACAACTACATTCTGTCAACAGAAGGATGCCTGGGACCCCTTTCTTTCCTTCGAATCTGGCATGACAACACTGGAAGTGGGAAGAAGAGATCCTGGTTCTTGGACCAGGTCCAGGTGAAGGACCTCCAGACTGGTGAACTCTTTTGCTTCCTGTGTGACCGATGGCTTGCTGTTGAACAAGATGATGGATTAGTGGAAAGGATCATCCCTGTAGCAGGACTGAGAGAAATGACAGCCTTCAAACACCTCTTCAACTCCTCGGTCAAGAAGAAGCTGGCAAACGACCATCTCTGGGTGTCAGTGGTAAAGCGTCCTACTCGCAGCAACTTCACCAGAGTTCAGAGAGTGTCTGCGTGTGCCGCTTTGCTCTTCCTCACCATGATTACCAACTGCATGTTCTTTAAGGCTGATGAAAACAAGGAGAATGTCCGGGCAATCAGCTTCGGTCCATTTGAATTCACTCTGCACCAACTGTTCATCTCTGTGGTGACGACCTGCATCGTGTTCCCTCCATCTCTGCTCATCATCACCATCTTCCGACGTGTCAAACCCAAGAGCAACGGTGTGATGCAATCCAACCAGAGGTTCTCCCAGAAGTCCAGCAAGTTCAAGTGGAGAAGGTACAATCCTGGATCATCTCTGTGGGACAACCAGCCAAGCAGGGCCCAGAGGATGAAGGAATCTCTGAGGAACATCTTGAGCCAACACCAGAAGACCAAGTACCAAGATGACAATCTGGATGAACTGGGACTGCCCAAGAAGAAGAAGCCCTGGATGTTGCCTCACTGGTGCATCTACATTGCCTGGACATTGTGCATCACTGCTATCCTGGCCTCAGCTTTCTTCACTGTGCTCTACAGTATGCAATGGGGAAGGAAGAAGTCCCTGGACTGGCTCAGCACATTCGTCCTGTCCTTCTTCCAATCTGTCATTGTCGTCCAGCCAGTCAAGGTGCTTTTGCTGGCAGCTTTCTTGTCATGCGTTATGAGGAAGCCGGACTTGGACAATGAAGACGAAGTGTTTGACGAATGCCACAATGCTTTACCTGGACCTGATGAATCTATGGACAAGGCTAATGCTAGAAATATTGATGACATCCTGATCCAACGCAAGTCAGCAGTGACCCACATGCAGCCTCCGGACATGGCCAGCCTGGAGGAAGCAAGGCAGCTAAGGATGAAGGAGATGGCAATGGAGGCCATCTTGAAGGAGTGTATTGTCTACTTCTTCTTCATCCTAGTTGTTTTCTTCCTCTCCTACCAAGCAAGAGACAGTGACTCCTACCAATTTGCCAACAACATCAAGAACCAGTTTGTCCGCGGCAGCACTCCTCTTGATTCGATCTCAAAACCAGACTCTGTGTGGACCTACCTGAGAAACACAGTCCTTCCAAACATGTACTCCAACAACTGGTACAACGGTAGAGAGTTAACAGATTGGAGAGAATTGCTGCAGATAGATGACAGATGCACCATCCGAGTGGGGGTGGCAAGGCTGAGGCTGCAAAGGATCAAAGAGGATTCTTGCGAGGTGCAAAAAGTCTTCAGGCCGATCTTCGACCACTGTCGAAACAACTACAATTGGATGGATGATGACACCAAAGACTATCTCCCTGGCTGGGTTGTTCCCACAGCAGAGAACAGACACAGGCAAGGCGTCATTGACTGTTATTCTGAAGCTCTTGAGTTCGAAAATGAAACCAGTCTCAGAGATGAAGAGAGTCCTTGGATCTACAGGAACTCGATAGAATTAAAGAGCGCCCCCTATGCCGGTACACATGCAATGTACAAAGGTGGCGGCTACACGTTTACCTTCAAGAGGACCCCAGAAGCAACCAAGAGACTTCTTGATGAGATGGAGCAGTACGAGTGGGTCAACCCCAATGCCAGAGCCATGTTCATCGAGTTCACTCTCTACAATGGCAACGTCAATCTCTTCGGCAGCGTTATTTTGCTTGTTGAGTGGATAGCCGGTGGTGGAGCCACTGTACGACATGAGGTCAAGGTTTTCCGACTGAACAACTACGTTGGCAGTTTTGGAGTGATAGTCATCTTGTTTGAGGTGCTCTTCTTGGCCTTCACCGTGTACTTCTTGGTCAAAGAAATCACCAAACTAAAGAAGGAGAGAATGAAGTACTTCAAGGAGTTCTGGAACATGTTGGAACTCAGCACTCTAATCTTATCCTTGGTCGTCATTGCCATGTATGCACTCAAGGCTATATTCGGAAAGGTAGCTCTCCATGTTCTGGAACAGAGCGAATCTGGGGAGTATGTCAACTTTGTGACCATTGGTGTTTGGGATGAGATGTTCACCTTCCTGCTGGCATTTGTTGTCTACCTCACGACCGTCAAGTTCATCAAGATGCTGCGATTCAACAGGAGAATGGGCATGTTGGGAGACACGATCCGCATTGCCACCAAGGACCTGAAGAACTTCATCATCATGTTCTTCATCTACTTCTTTGCGTTCTGCATGTTTGCTTATGTCATCTTCGGCACGCAGATGGGCACTTACGGCAACTTCATCAAGACCATGGAGTCCCTGTTCTCGTTCGCACTCGGCAGCTTCGACTTCGATGCAATGCGCCAGGCCTCCAACATCGGGGTCTTGTTCTTCATCCTCTACGTGTTTGTGGTCTTCATCGGTCTCATGGGCATGTTCCTCACCATCATTGCAGACGCATTCACTGCGGTCAAGGAAGACACGGCCCTCCGATCCAACGATTACGAGAATGTTGACTTCATCCTCGGCAAAATCAAAGGCGTGTTCGGCTGGTAGGGGGACGCATGTGCGTAAACTGCTTCTGCAGGCATGTGCGTCCGGAGCTAACCTCATGAACTGATATACTGTAAAGCAACCAGGACTTAGATTCTGTAGTTCAGTACCATATTGTTCAATTCCATTTGAGTATTCTACTTAATCACTCTAAATAAACCAGTGCTCTGAGAGACAATGGGATTGTCACCAACTGTGATTGAAAATTCTGTGATAAGATAAAATAATTGTCTGTGATGGAAAAGCACTTCTTGAAATTTGCACAAAATGATCTTTCGATGTAGAATTTCCACATTGTTACCGAAATGTATTAGTATAAACAATGCAATTAAGAAATAAAAATTTTGTATAGACCACCCGCAAATAAACATGGAAGTTTAAGACACTGTGTGTGATGTCACATTTCATGCCTCCTTGGCTAATTTCTGTATTCTCACTTAAACAATAAAAGCTCACTCAGCAAGAACTGCAGAACTAGAGTAAAAAAAA
>PdumPKD1L1_lcl|Contig1457 Similar to SwissProt sp|Q7Z442|PK1L2_HUMAN Polycystic kidney disease protein 1-like 2 OS=Homo sapiens GN=PKD1L2 PE=1 SV=4 E-value: 1e-105 HSP-Length: 3486 identity: 27%
TGGTGACAGCCAATGCCTCCAATGCCCTGGGCACTCTGCAGGATTCAATTTTTGTGATGGTCGTGAGAAGGGAGCTTACCAACTTGGTGTTCGTCGTTCACAAGGACTCTCCTATGGTCGCCACGCCCAACACGCTGCTACGCTTCTTGGTATCCATGGAAACGACAGCGCGGCACGAGGTCACCCTGCAGGTTACGTTCGGGGATGGCAGCAAGAAAGAATACAAGCTGAAAGACAGCTTTCTCTACAGCAAGCCAGAGGACGAGAGCGACAGTCTACTCTTACTTTCCAACTACACCGATGGCAACTGCACTTTGAATTTTGAACTGCGACACATGTACAACACGCAGGGGGAATTCCAGCCTAAATTAACTGTGATGTCAAATTTCGCCACTACTAAGATCTTGCGTTTAGACACAGTAATCAAAATTATCAACAGACTCACTCCCCCCATCCTGACTGGCCCTGCGGCTGTTGCTGTCAACCGGGTTGTCAACCTGTCTGCCGCTTCGATGAGAAATACACCAAATGTTACTTACCACTGGTCTGTTGTGGATGAGGAGCAGTTAGAGGAACATAATCTAACGACTAAAGAACCCTCCCTCAGCCACCAATTCAACAAACCTGGTCTGTTCACTGTTCAAATGAAAGCCCGCAATGCAATTAATTCAGTGAGGGTCAGTATGCGCATCAATGTGCTCTATCCTGTCAGTGACCTTTCCCTTTTTAGCGAGCCTGACCAACTTCTACGAACTGGCGAACAAGCCTCCTTCTCAGCAGAACTGGCTTCTGGGACTGCCGTTGAATATGAATGGGATTTTAGTGACCCCGGTGGAACTACTCTCATGGGTCAACAGAACCTTTCAGCTTATGCCAACCACACCTTCCATAATGCGGGTGCTTATAACATCAGTGTCAGGGCTTACAATGCTGTGTCCCAGCTGACCGTCTATTTGGGCAATCTGATTGTGGTGCAAGACCCCGTTGGCGACCTAGATGTCGTATTGGAATCCCCGGTGTTAAACGAAACAAATGTGACTATGATCGTTACTGTGAATTCTGGAACTGATGTTATGGTCAGCGTTGACTTTGGTGAAGAGACCGAGCACTATGGTAAAATAAACGGTTGCTCTATGAGCATTATCAAAACCTTCAGTGAAGTCAAAGAACACCATATTAATGTGACAGCATTCAACAACATATCATCTGTAACAAAAGCTTTGATTGTGGATGTCCAGAAAGGAATCGGTATCATCAATGTCTCCCTGCCCTCGAAGGCCACTGTGACTGATCCTGTTATATTCGCTGTGTATGACGGAGGTGACTTGTCAAAGCGAGATGACCTTGTCTACACTTGGCTGATCAATGGCACTGTGGCGAGTCGCACTAGGGTTCCTGTTATCGACAAGCGATTCGAGAAAACAGGCCTTTACCAGGTTTCAGTTGTGGCCAAAAATGACGTGGCTAATGCCTCCGCTATGCAGCCTGTGATCGTTGAGGCTGATGAGTCCAACGCACGCTTTGCAAACCCGTCTGTGGCTTTCTTCAATGAGACAACTAGGCTGGTGCTCAAGAACCTCCCTGATGGACCTTTGGAAATCCGGGTGAAATACACAGAGAGCCATGAGGAGACCTTGAGCAATGTGGAAGCAGACAACATCACATTAGAGTACACATTCCCTGAGGCTGGGGTTTACGAGGTGTCTGCCATAATCTACGTTGGTGGCAGACGAGAGGCCGATGTGGATACTGTCATCGCCGTCCAAGAACCTTTATTTGACTTAAAGCTCAGCGGACCTTCGGCTGTTCCCTTGAATAGGTCAAGCATTGAATACACGTGGAATGCGGAGACTGGAAGTGGATCACACATATTGTTTGAATGGTTCATTAACAATGAATTAGCAATGGCCACAACACAAGCCAAGTTGACCTGGAGGTTCAGGCACGCGGGTGTGTACAATGTCAGTGTTCGAGCCAGCAACAGTCTCGCTTCCTTGACAGCTAATTCCAGTGTTGCTGTGGAATATTCCATCAGCAGGGTTCAGCTACAGGTGCCCCCCACCGTCCGAGGCAGGGCTGCCCAACTTGTGCTCATCGTCCGGGGTGGACCTAACGTCAACTTGTCAATTTCTTATGGCGATGGTGAAACGGTTGTGCTGTCCTCAAATGACCTGACCAGCGAAAACTTGACAACCCCGACTGATGTGGTCCACAGATACAACCTGTCCTACAACTACAGCCAAGTTGGCGTTTATGAAGTCAGTGTCAATGTGTCGAACCATGTGTCCTATATGATGGAGACCTCTAGGGCTGCGGTGGAGGAACCAATCGAGGGAATTGTGCTGACTTCCTCCAATTCTAGAGTTGTTCGTCTTGGTCAGTCCGTGACCGTTGGTGTCACCATTGCTTCTGGGAATGACCTCGTGTGTGATTGGGACTTCTCCGATGTGGACCGCCCTGCTTCAGACATGAATTGTAGTGACAGTCAAACGACACACACTTTCTCCAGGCCTGGCAACTACACAGTCAGAGTGTTTGTATCCAGCAACTTGTACAACGAACCTGTAGTGGCCGAGTTGCCACAACAGTTTTATGTAATCCAGGAGATCGCGGGTTTGGATCTGAAGCAGCAAGAAGGACAGTCGGCTGTCATGTTGGTCAGAGGTCGGAGTGGGGAGATGACGACGCGACAAGTGGTCTTTGTAGGAAGTGTGGAGGAAGGCTCGGATATCATCTACACTTTCAACTATGGTGACGGCTCCGCTGAAGAAGAAGTGCGCCCCGGGACAGGCAAGGAGGCCTTCGGCAAACATTCATTCACATCCGCAAATGCCTACAACATCACGGTGAGCGGACGCAACTTGCTTAGCAACATGACGGCGTCGCTGGGCAACTTGTTCCATGTGCAGGTGGCGCCCATGGGTCTGCAGCTGGACAGGAACCGCTACACTGTGGCTTTTGGGAACTCCACGACCTTCAAGGCAACTCTGCAAGAGGGCACCAATGTTGTTTTTGACTGGGACATGGGAGACGGAGCCCTGTACAAAGACACTGGACCATTAGTCGAGCATCAGTACCGAAAAGTGGGCAAGTTCCCTGTGACGCTGTCTGCTAGCAACCAAGTGGGGCAGGTTGAGGCCAAAGCGCAGGTCGATGTCACTGAACCTCTGCAGGGTGTTCGCCTGAGAGTAAATGTGACCATGGCTGCCGTAAATACCCGAGTACGCCTCATCGCTGAGCCGTATCCCATCAACGTATCAGTGTTGTATTATGAATGGGATGTTGGCACACCAAGAAATAGTATTCATCAGACCCAGGGGAGAGAATTAACCCCTGCCTATGATGGGCAAGGAACTTACACCATTTCTGTGGTGGCCCATGACCAATTTGGGTCCAAGATGTCCAATCCAGTCAGAGTGCAGATTGTTGTTCCTCTAACTGAAGTGACATTGAGCGTGTCTGGAGAACAGCTTGTGAATCGTACTCTAGAGTTTATAGCGAAACATTACAAAGGCAGCGATGTGACTTACATCTGGAACTTTGGCGATGGAAGTGGTGACATTGAGAGTGAGGAAATGAGAGAACTGTACACTTTTGAAAGAACTGGGGAGTTTAATGTGATGGTGACGGCCAGGAATCCTCTTGGCAATTACTCGGCTTCTACCCATGTGTTCATTCTGAAACGGCCGTGTCGTCCTCCCTCCATCTCCATCCTCTCCACTCCAGGGGGCCAGGTGTATCGCTCATCAGATTTGAAAGTGGAGGCAGAAGTGATAATCAACTGCAGCATAACTTCATCAGCCAAGTACAGATGGTTTCTAACGCACTCCGACAGTCGTCAAGAACTCACACCAGATTCTCTCTTCCCGAGCTCTCAGCATGATGCCATCTTCTACCTTCCTCCACGCAGCCTGGAGTATGGGAACTACACTCTTAACCTGACTGTCGAGATGTTTGAGACTACTCCCCGGGTATATTCAAAGGCATATACGCATTTTGAAGTGATCAAGTCTCCCTTGTTAGCTGTCATTGCTGGAGGAATAAACAGACACGCAAGTCGCCAAGAAAATGTCACATTGGATGCTTCAACCTCTTCCGATCCTGATAATCCAAGCTACAGAAATTTCAAGTATGAATGGTCATGCTACCCTCTGAACAAACCTGGCAAGTCGTGTTTCCATGGCAATAAAACGATGGCTTCTTGGGTGGGGAGCAAACAGGATGTGTTGGTTGTGCCTGGGTCAGCTTTCAATGATTCCGTTGACGACTTTGTGTTCCACATGACATTATCAATGCCAGGAAGACGGCCATCGAACACGAGCCAGGTCCTTACTATGCAGCAGCAGCGCCTCATTAATGTGAAGGTCGGTTGTCGCGAGTGTGATGATCATGTAATAAATTCTGATCAGAAGATGGTCCTATTTGCCGATCACCCAGGAGTGGAAGAAGATGACGTAAGATATGAGTGGCAGGTCTACATTGTGCCTGATGACAAGACTGACCCTACTTCAGGAAACCAAGAAGGCGGTACTTGTGTGCCAACAGATCGCTCCGTGTATCAACAGTTCCACCAAGTGCGAGCAAGTGATGCAATGCGGGAAAGTAGCAGCAGCAGCAAGCCGACCCAAAAAATGACCACATCCACCACGACTACCACCACTGCTACCACGCCTCAGACGACCACCACTGAGGCGGCTGGGATCCCCATCAACCCATTCCCCATGATCAAGGAGAGCACGAGCAGCGGAGGGCGAGGCAGTGCGGGAGAGGTCAGCATCAGAGGCGAGGGACTGGCCGAGGGGAGCCTTGACTTCCCACCCATTCGTGAGAACAGCGGAGGAGGGGGCAGTGCCAGGGGATCCAGCATGGGCGAGGGCCTGCCCTCCATCGGAGAAGCCCTTCCAGGGGAGGCCGGAAGCGCAGGGGGCCGAAGACCGACTGGTGTCAATCCTCCCGTGGGTCCGTCAGAAGGAAGCACAAGGGGACGAAACAACACAAACACCGGAACGAGACCCTAGCCTCACAAGAAGAAAAGCGACGAAGCCAAAAACGCCAACAGCCAGACCGCGTTCGCAGATAGGCACAGTCCCAGCAAAAGTCGCAACCACATCAACATCAAGCCTTGCAGGACAAGTCAACCGGCGTCAAGCAGAGGGCGCTGAACAACAAGAAGGAGATGCACAAGCAAGACACGACCCAACTGAGAAAGGCAAAGAACAACGCAAAAGAAAACAAGCCACTGGCCACACCACTGCTTTAATTCCAAATCAATAGAAGTCCGAGCAAAAGACAGACTGACAACAAAACGAACGAGCAACGAATGATGAAAAAGACAAAGTACAGGGGCCACTGCACCGCACAGAAACAGGCCAACAGCCCCAACCTCTCCGAGCTAAGTCACAATCTAGCAGGGCAAAATGTCAAATCAGAGGTCATCAGAGACCTCAACCAACAACCAACATACAAGCCACCAGCAGCCTATGCGCACAGCAATCACACAGTTGAAGTGTTCATATCGATCCTGGACTCCCTGGGAGCGAGGACCCGGGTCTGTTCCCTGCCCATCACCGTCAGGCCGCGCTCCTTCTCGGCCCTCAACAAGACAGAAGAACAAATACTCTACGACATTGTCAAGGGCGACGAGAGTCCGCTGCAGATCTACGTCAGTTCCGGTGACAACCGAAATGTCAGGCTTCAAACGCAACTGGTGGCCCATCGCCTCAACCGCCTCAACTCCTCTGGGGAGGACCCGGAACAGAGGAACATGCGGCGCCAGATCAGGGAAGCCATGCTCCAGGCCCTGCACGACCTGCCCATGCGGGATGAGTATGAAGTTCAACAAACTACAGCTGCCGTGGCCTCCAGCACTGCTGTCACTAATGAGCTGGAAGTGGCTAGCCTGGTCTTCGCCAGTGACATCTTGGAAAAGGCCGTCCGACAGGTGGAGACTCTGGCCAGCCGGGGCAAGCAGCTTGACACGACCAACATCGCCTTCCTCACAATTGATGGAGCGGCCAACATCTTGGCAGCCGTCACCACCCCGGATGTTGCAGAGCAGTTGGAGAAAGACCTGACCACCCCCTCGCCCCTGCCCTTCGTGATAGAGTACGAAGCTCCTACGCAAGTTGAAGAAGTGGTCCAGAAGTCGCGCAATGCGGTTCACGCAGTTCTCAAGAGTGAGATGCAACAATGGGTCGCGGGAGAGAATGTCTTCACCAAGGACACAGGCAATTTGTTGACGGAAGCGGGCTGCTTCAGAGCAAGTGTGGCGTACACCAGGCAGTCCCAGCTGACAAACTTTGTGCTGCCCTCCAATATGGAGCAGGTCCTGAACACCAATGTGAAGGTGAAGCAGGGCAACTCGTCCAATATGGAAGAAGATTGCTACCAGGCGCACATGCTGACCTTCCGCACCAACCCTTACATCTACTCCAAGAACAGGCAGAGACAGGTGCAGACACAAGTGGCATCGCTAACCCTCTTCACATGTGATGGCCAGGAACTGAGTGTGGATGGGCTGCCTGCTGATGACCTGGTCAACATGCACATTCCTCATCAGGATCTCAACTCACAGAGCATGAAGAGCGAAATGTTGACTCTGGAGAAACATCACATGAATGTCCATCAGTTCAACGTGAGTGGGGCCAACTTGGACCAGAGCCTGCATATTCATGTGGAACTGGAGCCAGCCAAGGACAAGCACGTCTTTCCCATCAGCATCCTTGTCAGCGTGGATGGGCCTCCCAACCCTGAGAACTATTTCATCCGGAAGAATTTTGGCCGAGAGCTAGAGAATCTCAAGGTCTATGTTGAAGCAAACAAGCTGGAAGCTGGCAAGCAGTATTACATTGGATTGGTGGATGTGGAATACAATGCAGGGCGACCCAGGGAAGGAGAGGTCAGACAGAGACAATACCGATTATGGCTGTGGTGGGGAGATTGTCTCTATTGGAAGGAAGCTGACAATGAGTGGTCCCCAGATGGTTGCCATGTAAGCCCTGCTGCCAACTTTTCTCACATCCAGTGCAACTGCAACCATCTGACCTCGTTTGGAGCCCATTTCTCCCTTGCGCCTAACGACCTGAGCTTCACGGATGTAGAGGCCTTAATTGACCTGCACGAGAACCCTGTGACCTTTGTGTTTGTCCTCTCCATCTTTGTGCTCTACTTCATCCTGCTGGCCGTCTCCATTAAGCTTGATCGACATGATTCAATGAAAGGCTCCATAGTGCACTTGGTAGATAACAGGAATGTGGACAAGCAGACATATATGGTCACTCTGGAGACAGGTTTCCGCAAAGGGGCGGGAACAACCGCGAAGGTGAGCCTGGTGCTGCACGGCGAACAGGGCATGTCAGAGATGCGAGAGCTTGTCAGCGAATCCGGACAGCTGCTCTTCGAACGCAATTCAAGAGATACCTTCATTGTCACGTTGAAGGAGAGCCTTGGCAAAGTGTGGAAGGTGCAACTGTGGCACAATAATGCAGGACAGCAGCCAAGCTGGTACCTCAGCCGAGTGACAGTCAAGGACCTGACGGCGGGTCACACATACTACTTCAGTTGCGAGAAATGGTTTGCAGTGGAAGAAGACGACGGAAAAATAGAGCGGGAAATCATGTTGCAAGATGGAGGACTCGGATTTGGCAAGGTATTGTGGGCCAAGGGAACACAGTACTTTGCAGATTTCCATCTGTGGCTGTCTGTGTTCAGCCGCCCATCCTACAGCAGATTCACAAGAGCTCAACGTTTGACATGTGCATTGTCCCTGCTTCTCTCATATATGGCGGTGAATGCTGCTTGGTATCAGTTCAGGGAAAAAGAGTACCGCGGGGAGTTTGGCCTCATCGATTTATCCTGGAGATCTGTATTTGTGGGCATAATAACTGCTCTCCTGGTGCTCCCTGTCAATTTTATCATCGTTCTGATCTTCAGGCGATCCAAGGTAAGCAAAGTTCGGCTGGAAGAATTCCCAGAGAAGAAGCACTTTGCCAACAAACGAGACAGTCTGTCATCCCTGGATTCCACGGTGCGCCTGCTGCAACCTGTAGTTACCCAGTCCATATTTGACCAATCGATGATCAACTGGCAGAATCTGCAGGAGTGGGCACAGAGACAGTGGGCCAAGCGCTACCAGCAGTCTGTTAATTCGAGTCTGCAGAATGTCAAACCTCCTAACCCCCAGCAAGTACAGATGGCAGATACAGTCCCTCCCGGTGCCACAGATGCCAATGTTGCTGGCAATGTTGCCGGTAATGTGGCTTCCAACGACCAAGCAACTCCCGACATAGCCGCTGGCCAAACAGATCCTGTTGATCTAGCTGCAGCTTCGCCAGAGGTTGGAGATTCGGCTGCTGCATCAAACAGGTCATCTGCCTCCCTGGGTCCTCCATCTCAAAGACGCAGAAGAGGCCAGGAAGACCAGCCAAGAGCGGAGGATGCAACCGGGCAGTCAAGAGAGCCCTTGCTGCGGAACAGAAGCACTCACAGCGAACCTAGTGGCCATTCTTCCAACAACAGCTTCTCCATAGCAACAAGCACCGAGGGCAGCCGCCATCAACCTCCCCAGCTGCTGCTCATACAAGGAGGCTGTATAAGCTATCTCCGGTCTGAGAAAAAGAAAGAGCGTTGCTTCCTTCCCTCCTGGTGTATCTACATTGCCTGGATCTTGTCAGTTGTCATCATCCTGGGCTGCGCTACCATCACTATACTCTATGGATTCAGGTTTGGCCGAGCGAGGAGCATCATGTGGTTGCAGTCCCTCTTCTTCAGCTTCATACAGTGCGTCTTCATCACTCATCCCTTCATAATTCTCATCATATCTGTGGTAACTGCAATCCGTTACCATGATGACTTGAGTGTGTTTGATCATCACAATGATGGCGTCCTAGAGACGTTCCAGGAGGTAGTCAATAATGATGGGTCCCCACCTCCTTACACCGAAAAGGAAGAGGAATTTGATCTGGCCACGGGTATCGCGCAGAGACAGAGGTCACGCTACCTGAGGTTTGCCAGGCCACCTCAAGAGAAGCACCTGATTGAAGCTCGCAAAACGACCCTGAAGCAAAGGAAGACAGGAGCTGTGTTCTCTGAAACTCTCTCCTTCTCCATCCTATTGTTCCTTCTGCTTGTGGTTGCCTTCGGGAAAGATTCACAAACACCATTCAGGCTCAACAGCACATTGGAGACATTGTTAACCAAAACTGGGTCATTGCCTTTCAAAGACATCCAGACAGTTGACCAGTGGTGGCAGTGGAGTCACAACGACCTTTTGGACCTGGTCTACGCAGATGGCCTAGGAAAGGACATGGTAGTGGGCAACTCGCAGCTGGTGGGCCAAGTCAGCATTAGACAGAAAAGAGTCAAACCTTCCTTGTGTGGTCTCCCAACAGCCTATACGCAATTCAGCACCTGCCATGGAGGCTACAGTAAATCAGCCAGTGAAGCTAGCTGGTTTGCAGTTGACAACTTTACGATGCCCTACAAAGAAAAGGATCAGACAGGGGCGTCCTGTGTGGTGGGCAGATTTGCGTACTATGACAGCGCAGGCCATCAAGTGTTTCTTCCCCGAGACAAGACGAGTGCAGCTGCAATGTTGGAAGACCTGTACAACTACGAGTGGCTTGGCCATCAGACGCGAGCTGTTATTGTGGAGTTTGTGCTCTTCCATGCACCTTCTAATCTTTTCAGTTCAGTGCATCTGGTGTTAGAAATTCCTCCACTTGGCAGAGCTTTTCCCTACACCGACATCACATCAGCCTACGTCTATAAGTACATCTCTCACTTTGACAACTTCATACTTGCATGCGAGCTGCTGCTCATTATCTTCACCATGATCCTGCTGCACTCTGAAGTTGAGTCAGCAATAAGGATGAGGAAGGAGTACATTAAAAGCCCTTGGAACTGCGTTCAGGTGACAGTGCTTTGTCTACTGATGGCGTACATCGCCTGCTACCTCTATCGCTATGTCTTGGTGGGGAATGTGGTCAGTGCCCTGCGGAAATCTTACAACAGTGAATTTGTGGACACCTCGTTCATTGCCTACTGGGATCATCTCCTTAATTCATTCCTGGGATTCATCATCTTCTTGCTGCTGGTCATGTCCCTGCGTCTCCTGAGGAACCAGCCACTGTTCAGCAAATACGGAGCCATTTACAAGAAGACTGTGCATGAGATCATCACATTTGGGTGTCTATTCTTAGTATGGGTTTGCGCATACACCAGCTTGGGAGTAGCCCTCTACAGTGCGATATCTCTAGACTTCAGTCGCTGGGACCGAGGGCTCGGCACAGTTGTAGGGCTGATGACACGTCACTACGACTTGCAGGAATTAGACAAAATGGATCCGCACGGTTCTCGTCTTTTGGTCATTAGCTTCTTGCTACTGGCTTTGTCTTCACTCACTGGATATATTGTGGCTGTACTCATCTACCACCTGAAAAGACATCACAGCAGCGGCCTGCCTCCCCTGTCAACATCCCAAGCCCTGCGATACCTCTGGAACAGACTTGTGATGTTTGCCCAGCTTGAGCAGCCGCGCTACGTGCATGAGGATGATGGAGGGCTGCCTCCCGAGTTCACGATGGCAGAGATTGAGTACCAGGTTGAGGAGATGCTGTTCAAGATGAATGCCTTGGCGGGGACCTCCGGCCTGCCCGACAAACCCAGTCAATACTTCACAGACTCAGATTGCACTTACCCGAGCCCTGGGGAAGATGCGGTTTCCAGTGGTTCTGAGCCGCGGTTTGATGATGGACGGTTCGAGAGGAGAATCAACAAGATAGAGGACAATCTGGTTTCCTATGAACCTCACTTGGCCCAGTTGCTGCAACTGGATGCAATAGGAGCTCGCATCCTCACAGCAGAACATGAAAAGCAGATTAGGTCTCAGCTGGAGTTGGAGATCTTCCGGAGACTGCAGTTGCAGCGACCTGACGTACGCCCTCACCATACCAACCGCCTGCCGAGCAGCGGCAGCAACAGCAGTGGCAAAGTGCAGCAGCAGCAGGCCAGCAACAGCAGCAGCGGATGCCAAGCCAGTGCCGAAGCTTCTCCAAGCCCAGCATCTCCACCTGGACACTCTCACAAGTCCTTCTTCCTGCCGACGGCTAACACAGCAGGTCAGTCCCCTCCTCCATCACTCGGATTCACTCCCAAGACTAATGCATCCCTCCCTTGCTGTGTTGCTGCTGCAACTTGATTGACGGTTGCTGGGAAACCCATGGCCCATAGTTAGAAATGTGATCTACATCCATTATCATTAGCACTTATACTAAGGTACATTAGAGATAATGACGCCCAAGTGGTTTGCTGGTCATTAGATGCTATGACGTTAATTGAATATTAATGCTGTTAATTTCATTTGCTACATTATGTACAATCACAAAATTTTCATGAAAGATTCCTGATGAATTAACAGATTATTTTAATTTTCAAATTAATTTATGGACATGTGATGCTGCATAGTGTCTTATTAAAGATTAATGTATGGTTTGTGCTGTAGGTGGCGCTGGGAACAAGGATGGACGAGTGGTGAAATCACAAGGTGGCAGCAAGAGCAGCAGCAAGCCTACTCAACTGCCATCTGGTGATCGTGGTGCTGACAGGGTGAAGATGAGCGATGGCCTTATCCTGCAGGATCTGTCAGAAAAGAGTGGTGGTTGCCAAGATACAGCCATTCCCCTGCAGGAGATCAAGAGGCCTGCACCTGTTGCTGCTCAAAAGACAGCGCCAGCAGTGACAAGGAGCTCTCTGGAGGACCAGGCATCTGGCAGCAGTTGTTCCAGCGGCGCAGCTGAAATACAATATGTGCTCAATCTCAAGAAGGCCAGAGACCTGGCCAAAGACTTAGCAAAAGACATTGCCAAAGACATGGCTCCAGTGACAAAGCCAGCCAACAAGCTCATTGTGGACAGTTCAACCGTCTATGATGCATTGCAGGACTCCAGCTCTGGCTCCGAGGGGGAAATTGCCCCGGCTAAAGCGAGAAGTTTACGAAAGACCAAGTCTCGGGGTAAAGGGAAAGGTCGCAGGGGTCACGGGGATGGGTTTGATGACTTTGCTTTTGATAACCACGCGTTTGATAACCATGCGCACGGTTCAGGCAGCGATCGAGAGAACAAGAAAGACTCAACTCTGAAAAGAAAACATGCTACTAAACAAGCATGGATGTGAAATTATCTCATTAATTCATTTTGCAAAGAGATCTGAGCATATTTCTTTACTGATGTTCAATCAGGGTAGATGAGTATCTGGCATAGATCAAAATGTTTATATATGATGCTTATTTACTAAGCAACTCTATTTTATATGATGCTCTTTGTGCCATATTTGTACAATTTTGATATATTTTTACTGTTTTATAATGAAAACTGTTGAGGAGTTAATATATATTATATAGCTATGCGTTTCTAGTGCATACTAACTACTTTGTGATGACAGTCCCGAGCTTCCAAAGCTGTATTTTTCTGTGATGCTTATAGATCTATTATATATTATAAACATTTGTATGGTATTTTATGAACATTGAAGTTCATTTGAAAGAGAATATTTTGGCTAAACGTTTAAAGTCTTGATTGTCTTCAAATTCTGACAGTTTTATTGTTTGAGATTCTTGCGTAAAGGACTCGTGTAGTTTTATTACCATCTAGATAATTTTATAGATTTTTTAAAAGGAACTCTGATCTCGCCCAAAACTTTGAAATATACTTGTTATTTGATCTGAACAGTGTACTTTATGAGAAAGTAAAAGGTGTAGCCTGTTGTATATAAATAATAATTTTAAAATTTCTAAGAATTAAGATGTTTTAGAATTTGCAGACAATTGGACTTTAAACAGATGTTGAAGTAAATTATGCTTTCAGAAGGTGCTGATAGTTTTAAGCTTCTATTGCATTTATATGTTATAATAAACATATATATTGTTAAGAAATTTATGTCCTTAATGACAAAATAAAGAGTTCATTTACGATGAAAAAAAAAAAAAAAAAAAAAAAAAAA
>PdumPC_lcl|Contig14675 Similar to SwissProt sp|O08852|PKD1_MOUSE Polycystin-1 OS=Mus musculus GN=Pkd1 PE=1 SV=2 E-value: 1e-97 HSP-Length: 3159 identity: 27%
CTTTTACAGAAAAGGTGACCATACCACACAAGGTTTTAAAGGCAGACACAGACATGATGGTCACATTGAATGTGTCAATAGCAGGAAGTGATGTTCCAGTGGGTTCGGATGTGTTAAAGCTTAATTTTGAACCTCCAACAGTTTCTCAAGCCAATATTGAATGTCTGTCATGCAGGGAGAGTAACATTTACACAATAAGTAGAACTAAACCAATAAAACTCCTGGGAAGCTGCACAAATTGTGGAACGGATGCTCACTTCGAGTGGTCAGTGGTAGACGAAGACATGAAAGAAATCCATTTCACTGCGGAGAATTCTACTACTGGTCTTCATGGTGCTAACTTCGCAATTAAGAAAAATGTGCTCAATAGCAACAAGGGCCATCACTTCCGCTTGAAGGTCTGGTCTCAGCGTCAAAGCAAACCTGGATATGCCAGATTGTACCTGTCGCCCAATCACCCACCAGAAGGGGGAACATGTACTTTAACTATTGGAGACGATCCCATGCAGCCAGTGGAAGTGATGCATACACAAGTTGTGAAGGCTTTAACTGACATGGTATATATTGAATGTTCAGGATGGAATGACCCAGATGACTACTCCACCTTGACTTACCATGTGTTTGTCCAAAGAGCTGGTTTGGTTGGGTTGATAACCGGAGAGTGGTACCCTTTGTACAGAGGTACCCAGAGTTCAGGATCGTTCTACTTGTCACAATGGGAACTGGACCAGCATGTTTACGTCGTAGTTGAGGTCATCGATGCCATGGGAGGAGTTGCAGAAGGCTTTGGAAATCCTATTAAGCTGCATGTTGTTGCACCAAGAGCAGATGAACTGAAGAATATTACTCTAGACACACTTAAGATTCTGCGCCCCCACAACGACCCTAAATTACTTCGCCAGTACTGCCTCGCTTCAGCCATCCAGATGAATATTTTGTACGACGATCCAGCATATCAGGATGACCGTGCCACGTTGCAAAAAGAGATATTGAAGACTTCAAATGACACTGCACATACTGCAAACAGTTTGGATGATGCACAGCAGTTCATTTACATTTTGCAGCACCTCACAGAGCGCTTTGAGTTATCAAATGAAGACAATTCGGACACCTCTGCCATGATTCTAGAAATCCTAACAGCCATAACGGGTGCCTTATCGAGAAATGCTAATCCTTCAACAGACGGGGATCTTTTCTTACCGGAGCAACTAATAGAAACTGTGGGAAATATGATTCAAGTTGATTATATCAACACTAACATCAATACAATAACTATGTCACAAGAATTGGTGTCACAATACACCATAGAATACTTCAACGTTGCTCATTTGGTCATGGTGCTGTACTCCCTGACTCAGATATCAGGCGAGAGACCTTTTGAATTCAATACTGTTTCTCTGAATAGCATGGGAACAAGGTCTTACTTAAAGGATTTGCCAAAGACGCAAAAATTCTCAAATTTTACCATCAGTCTGCCGAACACTGATAACATCGGACTCCAAACAAGGGAAGTTTTCCAGTCTGTGATGACTCTACAGTTCAATCCCTTTAACTGGGGTTACAACAATCCCATAACCAGCCAGCTCTGCAGTGTTTCCATGTACAACACAAATGGAATTCCAATAAATGTCAAAGATCTCAATGCATTGGATGGTATGTTCGAGATAACTCTTCCAGCATCAGTGGGGTCGGAGGTTCCGGATTTTGATGATTCCTTCAACGTCACATTACAGCCGGGACAGACGCTGACGTCGGCATTGAATCTAACAGGAGATGGGGCCGCTTTCATCAACTTCCGAATATGCATGTTCTCATCTGTGGTCATGCCAAACAAGAAGTCGTTTTCAGCCACAAATATCGGCCAGCATGGGTTGCATCCTCCAAAAGGATCTGTCGTGGCTTATCTGTCAGAAGTCTCTGAACCTCTGTATGACCAGTACAAGAAGAAACTGTTCATAGAAACAGACACAGAAAGTAGTACTTTCTTCATTAGTGAAAGGGAAGTGAAAGAAAACTCCCTTCACTATCTCACCCTGACAAACTCAGACTTGGAAAAGAGCATAACTGTGACCATGACGCTGTTCTATTCACAATGCCTCTTCTACAATGACACTACGGACAAATGGGAGGATAACGGATGTGAAGTCACAGATGCTTCGACAGCCACATCTACCACATGTCGCTGCAACCATCTAACTCTGTTTGGATCATCCGTTCAACATGCTCCTATCAATATTCACTTCATCGAATTAGAGAGGCTGAATATCAAAGACAATCCAGTGGTCATCATACTGATCTCTGTGATTGCTGGGGTTTACATTCTTGCTTTATTATTTGGAAAGTACCAGGACAACAAGACATTAAAACTGACAAGTGTCATACCATTGTGTGGCAAAGATGGTGTATTCAAGTATGAGATCAACATCACAACTGGGAGATACCCATCTGCAGGCACATCTGCCCATGTTGGAATCATCATCCATGGCTTGGAAGGCAGGAGCAGTGCGAGACATTTGACAAAGACAGGGGCTTTTAAGAGAAATGGCGATGACACTTTTATGGTTGCCATGGATCACTGTCTTGGTCATTTAACAAAGGTCAAAGTGTGGCATGACAACAGTGGTCTGTCTCCATCTTGGTATGTTCATCGTATCATCATAAGAGATCTTCAGTCAGGACAGAGGTACTTGTTCCACGCAAACAAATGGCTTTCTCTGGAAACGAAGGAGCCTGTCATTGAATATGAAATTCCAGTGACTGTTGATGGAGAATTGGTCAAATTTGAGACATATTTCAAAGAATCTACAGCCGTGGGATTTGCAGACAGTCATATGTGGCTATCGCTGATAAATCGACCTCCAAGAAGCAGATTCACTAACGTCCAACGTCTGACATGTTGTGTTACGCTTTTGTACTGCTTCATGATGACCAATGTGATATGGTATGGAGTCCTAAGTGCACAACCATCAGAACTGGACTATGCTCTTGGCCACATTGCCATAGATTGGCAGGATTTGGTCATAGGAGCCCTGGCTGGCTTACTTGCCTTCCCTCCAATCTATGTCCTCACTGTCATATTCAAGAGAAGTCGGATTAAGGCAAAAGTGAGAGACTTCGATGAGAAGTCAGAAACTGCTCAGACAATCGAGATTGATGCCCACTGCGACGTGTCGTCAGCTGCGGGAAGCTCCTTCATCAGCAGATCCAGCAGAGGACCCCCAAGCGACAGACAGCTGAACCGATCAGTTTCTGATGTGGTTCGAAGATCAAAACCTGGGATTGTCAGTCGTCTCAGAAGAACTGGTGCCCTGACCAAACTTTTCGGAGTAGATGGTCTTGACGATATGACAGACACATCAAGCGCAGTCAGTGGATTTACCAACAACAATAACACCATCAAGGATGACCTGGCCAAGCAGATTCCTGGAGCCAACAGACCTTTGTATTCAAAAGATGGGATAATGGAGTGGCCCCAGCAACCTTTGAAATGGTGGAATAATTCACCATCTACTGGCAAACGCATAAGTACCAATTCAAATATCAGTGATGACAGTGGTATACTAGAAGGCTCCAGTGAATCATCGAGACCTCCAGACCGTTGTCATCCAAGAATTGTCCTGCGCCGACCAACTGCTCAGACGGTATGCCTTGATGCTAGCATAGACGAGAAAGAGGAGGAGAGTTACGTCAGTCCTGTGCCTCCGAGAGCTCAAAAGCACAAGCAAACAAAAGCTGAAGATATTCCTTTGAAGACCTTCACTAGTGATAAGAATGTCCAAACGGAGACAAGGTCCCAGGGCTCCAACACCAGCAAGTCAGGGTTGATGGTTCTGCCTCGTCGTCGTCGGAGAAGTCTGTACAGGACACCTCAACCTGCTCCAGAACCAATCTTAGAACACCAGGTCAGTGAAATTGCAGAAACAACACTATTCAACCCTCGGAGTGAAACTAATGTCGAGATTCAAACAGCAATGACAGAAATACAGCGCAACATGGGAGAACGATCGCCAGAGAAACGGAGATGTATCGCTCGTAAGAATCATTCCCCCAACACGTCCAGGGGTCATAAGCGAGACGCCTCAGATGCCTCAAATGATTCTCGTGGCAGCCAAAGGAGCAACAAGTCAGAACAAAGTGGTCAGGTCAATGAAGCTTTTGAACTTGATGAAACTCAACCAAAAGGTCACAGGAGACAAGAATCTGGTGTTTCCTTCACAAGTGATATCTCCAGTGCTTCTGAGATGAATGCCAACCCTCTACACAAGACAAAATCGAGCAGAATCAGCAAACGTTGGGACAACATAGTGATACCAGAAGACATGTGGTACAGCGACGGAACTAGATCAGGTCGCTACGACAGTGATGAGTCTGGTAGTTGGACTCTTCCACCCGTTTATCATTCCAACCACCTGAACAACATGCCCAACTACTATCCCCAAGAATTCATCTCCGATCAGGGCCGCAGCACGAGCATGACGTTACCTCACTACTTCATCTATGTTGCATATTTGTTGTGCTTTGCTCTCTCTGTATTTTCCATCATAGTGACCTTACTGTACGGAAACTCGTTCGGCCGACATCTCGCTCAAAAATGGCTCATAGCGTTTTTCATTTCCCTCATCGGTTCCATCTTCATCATAGAGCCACTCAAGGTGATCATCGTGGCCCTGGTTATGTCAACGTTCAAGCCAAGTCTTTACGAATATGAAAATATTGGAGATCCTTATGCCACAGTTCAAATGAATGAGACTTTAAAGGATGTGAGTATTCGTCCAGTGGGAGGCTTTGCCCTAATGCAAGCAAAAGAAGAAACAAAGAAAGTCCAGAGGATGAGATTGATTTTAAGACAGATGACTGCATATTGCCTCTTCTTCTGGATCATGGTGGTTTTGTGTTACACCAGACACTTGGACACCTCGTACCAACTCAATCAGGCTGTTCAGTCGGCATATGGTTGGACGCCTACTGTCAATGAAGATGCTCTCAACCAGAAGTCTTGGTATGAAAATGTCTTTTTTGACGTCCTCCAAAAACTTTACAGACCAAACAACGACAACTTCCAGATGTATATGGTGGGAATACCAAGGTTACGACAGATCAGATCGAAAATAGGTACATGCATCATAGCGCCAGTCAATGCACCATACACAGAGTTGCCAAACGGAGACACCATAACAGGCTGCAGAACAAAGAACGAAGACAAAGCATCATACCTCGAAGTATGGCTGGTTCCGGAAGGAGCAGCTAACTACAGTTGGATCCATACGGACGCTGAAAAAGCCCTCGGACAAACATACAGAGGAAAAACAGCGGAATATCACGGAGGAGGATACATCATCAACCTTGCCTCATCCAAAAGTGCTACAGCCAACGTCATACATCTTCTGAAGATGCAAAACTGGATTGATAGAAGTACCATAGCAGTATTTTTGGAGGCTACCTTTTACTATCCCCCAAAGAATACCTACACATCTTTGATTCTTGCTGCAGAATTTCCGCTATCAGGTGGGGCATACTATTCCTCGTCAGTCAAAACCCTGGAGCTGAAGCCCTGGATAAGCGGCGTTGTGGATTCTATGACAGTCTTTCTGGGTCTCCTTGCTGCAACAATCATGTACCTCCTCATACACATTGGCCTCCAAATAAAGAAACAGAAGATTGAATACTTGAAGGAATTCTGGAACTGCTATGAATTTGTCATGTTCCTGTTGGCAGTCTTGTCGATAGCAACAGTTGTCCTGAAGATCGAAGAGGACACTGAGAAAACTGCTCAGATAGCGGCTAAGCAGAGAGAGTTCATCAGCTTGGCCAAGAATTTGGAATTGGACACTCGATGGTCCATCATCAATGCATTCATCATGTTCATGCTCACAATTTGGATTGTCAAGCAGATCCGATTCATCAAAAGCTGGAGCCTTCATGGAAATACCTTGCGAGTGTCAGCCCCCGCTCTTCTTGGCATCAGCTTTATTCTGACATTGGTGATTTTGGCTTATGCACAACTTGGATACCTGTGGTATGGTCCCATTATCGGAGCCTTCCGTTCCTTTGGAAGTTCCTTCTGCAACCTTGTTGTTCTCATCAGAGGAAGTTTTACTGAACTGGACGGCATGTTGGAATACAATGAGGTCTTCACTCAACTCTATGTCATGAGTTTCGTGTCCATCACCCTTGTCGGTATCATGGGTCTGGTCATAGGAATCTTAAACTCAACGTATCGCGACCTAAAGAAGCAGGCCAACTACTACAGCAACATGGACTTGAAAGATTACGAGATGATCGAGTTCACCATCAGGAGATTCAAGCGCTGGTTAGGGTTGACTAAAGAAAAGCCTGCCTTCCGAAGAGTAAAATTCCAAGGCTTGCCTTCAGCATCGACAGCCTCCAGCATGAAATCTGGATCTGGCACAGTCACAGGAAGCATAGGCAGTTCCGGAAGCAGTGGGATGTCGGAAGTGATGGACATATTGGAGGCTGAGTCTCAGGCCTATCTGGATGGACTGCTGGAAAGAGCGCTTCCAACATGGAATAATATGCTGCACCAGTTGAACTTGGTGGAAGAAGTAGACCAACGAGAAAAGGCAACCGAACGACACGTATATGAGAAGCTGCTGAAGGTGCGGATTAGAGGAATGAAAGAAGGGAACTACGTAGAGGATGACGCAATACCCGGAACGTCCGGTGAAGGTGCTTGTGCTTTTACCAATGAAGCTAAGGTACAATATCATCCTCCTAGAGGGGACAAAAATACCCCCAAAGCATTACCCCACACCCCGCCCCCGTCAAGACGATCGAGACGTTACAGCGAACAACTCAGCACCAAATCGAAATCAAATAAGATCTATCCCATGCGCGCTCACAGTGATATGGAGTACAAATCAAAAAGTTCACAAAGATCAAGAGCATTGTCAGATCCCTCTGTTCAGGCTAAACCAGCATGGTGATCATTGTCATGAGATGCAAATACAATTTTAAAGAAGTCTCCGCCTTAAATCAGTAATATCGTTAATTTTAATATTTGCAAGTCTGTGGTTATGACTCTTTTCTGCATAATATGTACATTTCATGGCATTTCTGTTTTTTTTTATTGAGCAACAAATCTTTTGTAACTTTTGTAACAAAGAAATGGCAAAATAAATTTCATCTTCTTGTCATTTCTATGTAATTAATAACAGTTTATCTTTATT
>Pdum14759_lcl|Contig14759 Similar to SwissProt sp|Q7TN88|PK1L2_MOUSE Polycystic kidney disease protein 1-like 2 OS=Mus musculus GN=Pkd1l2 PE=2 SV=1 E-value: 1e-56 HSP-Length: 1854 identity: 26%
ATTAAGACTCCTCATGTTATGATGACCTGGTATGTCTACCAGATTGACCCCCCGGGGCACACAGAGCCAGTGCAAGTTCAGTACATGGATGACAACTTTAACCATCCAGTGCGAGGCCTGCCTTACGGAACTTACAAGCTGAATTTTACCATACAGATGAAAAACGTCGAAGGGACAAACAATAGTGCTTTGGCGTACTTGAAAATCGTCAAAACGCCATTAACAGTCGAATTAACTGGGAACTACTCCGAATCGGTCGCGCTGGGTACTCCCTATGCTCTCGACGCCCTGCAGGAATCATTCGACCACGATGTAGAACCGTGGAACAAATCGGCAATGGTCTTCAGATGGACTTGCGAGAGGGTCAACGGAACTTTCAACGAATCTGAGCTGAACATGGATGAGATATTCAAAGACCAAACCATGCTGAACATCGTCAAATACCCAGATGGGTGCTACGGAGAACCAGCCGGTGTTATGTCTCACACTGCAGGATTGTATCCAATACCGACAGACTATCTTGTGCCTGGTTCATGCTACCGATACACGTTAACAATAGTCAAAGACACCAGGTCTGACACCGACACCAAATTTGTCTGTGTGCCTATCTACAAGGCTCCTGAAATGCAAATGAGATGCAGAGAAAACTGCAAAAACAGAAAAGGGACAGCCTCAAGATTAGTTGTTGCCGGGGACTGTTATGCAGATTGTGGAACCAAATTCGGAGGTTTGCGATACGAATGGACCTTGTTTTATGCCGAGAATGATGACAGCGTGGTCTACACGGAATATGAATACCTCAGTGCCATGACCTTTGCTGGTGTCCACGAAAAGAGTATTTTCATTGAGCCAAACCGATTAATACCTGGAAAAATACATGAGATGAAACTGGAGACATACACGATGCCCAATTCGCTGAAGTCAACGGTCAACTTTACGTTCCTGACCAACCAGCCTGCCTATGGAGGCTACTGCGGGGTGGAGCCAAGAGAAGGTATAGCATCTAACACAACATTTGTGGTGAGGTGTGACCGCTGGAAAGAGTGGAGACCCGACCGACCCGATGCGCCGCTCAGATATGATTTTCGTGTGAAACTGCCTTCTACAGACAGAGATTTCCCCTTCGCTTTCGGATATAAATCCTTTACTGAACCAACGACTTTTCCAGTTGGTGATCCTACTTGCTTTGACAACTACCAGGATGGCTTCCAACTGGATATTGTCGTTTACATTATAGACACTGTCAATGATCCAAAAAGATACCAAACACATGTCCGGGTAATTCCTAAGCCGAAACCAGCCCTTGAAGTGATGAGTGCTATCATGGAAGCATCTTCGCAGCAGGGTGAGGGAAGCCCAATTGATGAGTTATTGAACAACGGTAGCTCCCAAGCCGCAATTTCCATGGTTTACGCAATGATATCAGAGCTCAATGTACCCAATAAATACTATGATGGAGCAGCCGATGATGAAACTGCGACAAATATCACAAATGATAAAATTAAGGCCAGAACAAACCTGATCAAGAAGGTGTCACAGGGAGGATTTACTATCGAGGAACCCGAAGCATTGTCCCAACAGAACGAAGTCATGAGGACGGTTCTCATCCAGAAGGAAGAACTGGAAATGGATGCCTTGGAAGTTGGTACAAATATACTGGGAAACCTGACTGGCACATTTGCCAACTTCAGACAGAATGGGAGTGTCGAAAATCCAACAAATATGGCCAGCGATTTGATAGGCAGTACGATGACCTGCATGGCAGCATCGGACTATTTCTACGCTCAAGCAAACAAGAAGGCTAATGCCACGACAGAGGAATACATGACAACGGAAAGTCCACTTAATGCTACAACAGCAGCTTACAATGACACAATATCAGCACAAGAAGAAATGAAAAGAAAGGCTGCAGCAGTGATGAAACAAGGCATAGACAACTGCTACAACATCCTGAACATCGTCTCCGAAGACATGGAACCCGGCGATCCAGATCGGATCATGTCGAAACCAGAAATCACTGCCGTGGTTCAAACGATGGATGACAAACAGATGAAGAAAGCAAACCTGGTGAACAGTACGCAGGGAGGGGCTGAGATGCCCCCTGGAGAGATTCTCTTCGGAAGAGATGCCGGATGTGTGGAATATAAGATGATCTTCTTAGGAATCAATCCCTTCATTTGGGGAAACCAGACTGAGACGGGTGTTGAGAGCAGTGTCCTAGACATGCAAGTGCAGAAATGTGTCGTCGAAACAAAAGCTGGCGGGTCACGAAAGAAACGGAGCGTGGGACCAGCATCAACCGCCATCAAACCAGCATCACCATTTGTCATTTCCTTGGCACCTAAGAACCTACCTGAGCCACAGGTGATTGCTATACCAAGAGCTATGGGGTTGGTCTATCACAAGATCCCAATTAGCAACCCAGCCAGGCCGATCCAGATCAACGTCTACCCAAGGGAGCATGAGATTTTGGAAGTGTTCGCACACATCAATGGAAATCCCTCCCCGAGCAATTACTCCTGGAACTTCACTTTCCCTGCGAGTCAATATGTTGACATAGTGAATGCTACGTATGACGAGAATTTCACTTTACCAGAAGCAGCTTTCACGGTGACTCTTTCTGCACTCCAACTGGAGATGGCACTCAATGGCACTTTGGACCAATACAAAAGATCTGTCATCAACCTCAACAATCTTGACGATGAAGGGAATGGCACTGGCAATGGTACGTCACTTAACGAAACGACCATACAACCGACTACTACCATGGCTCCCACTACGACTACCACAGCACCAACAACAACTAGACAAATTGACTTAACTACAGAAAGTTTTTTCGACAACAGCACCACTCCATTTTCAAATGAAACAAATGAAGCAGGCAATCGGACTTTGATCGTGGGAGTGCGATTTGGACGTTGCTACCCTGGTACTGACTGTGAAGGTGGTCGGGAGTCCGGAGTCCATTATCGAGTGCGAATTGCAGAAATCAAAATCCAGAAATGGGACCCGGCAACTGAACAATGGCAGGAGCACGTAGCGGAGGTTGAGGAAGACTCCACCCCGGACAGGATCAGGTTTAAGAGCAACTTGTTTGGCAGTTTGGGAGCAGGGATGTTTTCCGGACCCAACACCATCGACTTCAGCAATCTGTTCGACAACATAGGAGCCAAGCTTCTTGAGAACTTACCTGTTGTTATGACAGTCATTGGTTTCTTCCTGCTCTATGTACCTCTGCTTATTTACTGCAGAAAAAAGGACAAACAAGATGCGGCAAAGTGGACGACATTACCACTTGTAGCAAACGTTGCTTCGGCTTCATACAGATATGAAATACACGTTTACACTGGTATCAAAAGACATTCGCAGACCAAGTCCAAGGTTCACTTCGTACTTAGTGGTTCCGAAGCTGACACTGGAGTAAGGCAGATGGATGATGGAATTCGAGAGAACTTTTGCCGAGGGGACATCAACCTGTTCCTCCTGAACACCCAACAAGATCTCGGAGAACTCATGTCGATGAGGATCTGGCACGATGGGTCGGGGGAAGGAACTGACTGCGGCTGGTTCCTGGACAAAGTCATTGTCATCGACCTTCAAAGGAACCATTGGTGGGTTTTCCACAGCAACAAATGGCTGGACAACACAAAGGGAGACAGACAGACAGAAAGGGTCCTGAAAGTGTCTACCTTTGGCAGCAGCTCAAACACTGGAGTCCTACTTCGTAACAACCTGAACCGCAAATTCTTTGACGACCATGTTTGGCTGTCTGTTGCATTCCGGAACACTCCATCGGTCTTCACAAGGGCCCAGAGATTATCGGTGTGTTGGGCTATCTTGTATTTGACGATGGTAACGAATGCTATGTGGTACAAAGGCCCCGATGACACAACAACCGGTTCATCGGGAGGATTGTTTAAAATTGGACCGATAACAATTACGATGCAGGAATTGACCAACAGCATAATGGCAAGCTTGATCGTCATACCTCCCATTCTGGCCATCACTCTATTCTTCACTAAATCAGTGCCGATTCCTCGCAAAATCAAGACATTTGTTGACACCGAGGACAAGTCTTACTACACTCGTCGTCGGAAACCTGGTGATGATAAAGCAAAAGAACAATACAAGATTATTACACCGCCGACCCCTGCTGGAGAAAGGAGGAAGTATCCCCTCCCTCACTGGTGTATTCATCTGGGATGGCTCCTGATATTCCTTGCCATCTCGGTATCAGCATTGTTCACAATATTCTATGCTCTCGAGTGGGGTGGAGTAAAGTCGCGTGCTTGGCTGATTGCCTTCTTCCTGTCCTTCTTTCAGTCAGTTGTCATCGTCCAGCCAGTTAAGGTACTCCTAATATCTGCCCTGCTGTCCTTCCTGTTCAAGAAAGACACTGATGTCTCTGAATATGAAGACAGTTATGGCCAGCAACAGACTTGGTTTGACATATTCACTAATCCAGCTCTTATTGACACCGAAATCAACACCAAAGAAATTGAAGAAGCGAAAAAGAAGAAGGAGATGGACAAGAAGATAAACAACATGATGAGGGAGATATTCATGCAAGCGTTCTTCTTGATGATGCTGCTTATCATTGCTTACGGCAATCAGGACTCCACTGTGTACCGACAAAATACCGACTTGCGGAACCGCATGCAACAATATCTTAAGATTGACAAAATTCCTGAAATACATGCCTGGCTGAAGACAAACTTTACAGATGAAGTTTATTATTACAAGAATTATCTTGGGAAGCAAGTATCAGCCTATGACCAGAAATTCATTGCTAACACAATAGGCATGAGATTGGGACCCCCCAGGCTGAGACAACTGAGAGTAAAGAATGAAACCTGTGAAATCCCTGTTCCCGCAGACATAGCAACAAAACGATGCACACACCATTACAGTGAAACACGTACAAGCATTCTCGAAAAAAAGAATCACAGCATCGGATGGATGCCTTATTCAGACAAAGGCACACCAGGGGGCCTAACCAATTTAGAAAAGGCTTTCGTGTACAACACATCATCTCAGCTGAGGGGTTTGCCATTCTGGGGTTTCCTGTCAACTTATGATGGTGGTGGATATGTCGCAAACCTCGGGCTAACCAAACCAGAAGCGATCAAAGTGATTGATGGGCTAAATTCATCCCGCTGGATTGACCAATACACTCGAGCTGTGTTTGTTGAGTTCAACGTATTCAATATGCAAAGTGGGCTTTTTACTCAGGTCATCATTTCCTTCGAACTTCCACCAACTGGAGCCATCCATTTCTGGACGGACATCCGCTCCGTGAAGTTATATCGCTACAATGGAGGGTCAGGGGTCATCGCTATCGTAACAGAGATCTTGTGCACTCTGGTCTTCATAGCCATGACTATTTACTTGATCATGGACATCGTCACACAAAAACTCTCATGGTTCAAGAGCTTCTGGAACTGGACCATCTTAGCTTCATCCACATTCTTCATCATTGCTCTGTCTATTTACGCCTACAGATCAGTCTGGACCGTGAAGAGTGTGGAATATATGATGAGGCATTGGGGTGAAGTAGCTAACTTCCAAATAGTCACTACAGCCGACAATATTTTCCTGACGTTCCTGGGTCTTGCGACATTTTTGGTCATGCTTCAATTCTTGCATATCTTACGTTATAACAAAACAATTGGAGTGCTCAATGCAACTGTGGCGCAGTCTGCCTCAGATCTGATTGGTATGGGATTTCTGGTGTTCGTCATCTTTGCTGCTTTCTTATCTCTAGGATATCTTGGTTTTGGCTCTCGGTATCAGAAGTACGGCAGCATCAAGAATACTGCAATTGCACTGTGTTCGAACCTGTTGGGTAACTTCGACTATCAAGCAATCCGGCTGGCTGTTGGAATTCCAGGCCAAGTGTTCCTCATCACCTACTTGTGCACCATGATCTACCTCATGATTAACATGTTCATCACCCTCTTGTGTAACTACATGGAGGCCGTCAAAGGGGACGAAAGCCTCATACCAGAGGACCATCTCGTTGTTGACCATTTCTTCGAGAATCTCCGAGGTCTGGCAATGGGCGATGAAGAAGACGAAGAAAATGATCAACGGAACTCCAATCAACCGGTATCCGATCAAGGGATCTCTAACATCTTATTCGGCAGCACGAAGCAAGCAGATTACTCATCTGGAATCCCAAAGAAGCCACGAAAAATATTATATGCGTCTGATTAGATTTACTTATGTTCATCTTAGAAGCTCAGTTAATCTGCTATGCTTTGAATCCTTTATTTTTTTAACGTAAATCTACAAAGCGACCGGGCCATACATTTTTTTTGGTGGCTTTATGACTGGCTACTGTCAATATTTTATTGTATTGCGTTATAAGACCTAATAATCTTTGTTGTTTTTTAATTTTTTTATTTCACAGCAGAGGCCCCAAATACAACCGAGGCTGATCTGACTGGGGCTTATTGCTATAAATTTTACAAAAAAACATATTAAAGGTTAAAAATGTAAAGACACAAGGACTGTTAAAAAAGTTAACACAGAGCAAATTTGTTAGAAAATTGAGTAGCTACAATCAATTTACATTGCGTTGATTTACTAAAATAGTAATAAAGCATTCTCGACCCAAAAAATAACATTTATTTGTTCCAGTAAGTCTTCTCACATAAAAAGTAAGTTCAGCAATTAAAAATTCATTGAAGTCGTTTTCATCTACAAGAGGACGGTTGCTCTCAAATATTGTTATAATATGCACCATTATCCAACCACTCACAGTTTCTCAGTTCTCAAAATGATATTAACACTGACCCAAACATCCTCCAACGCTAACCATTCATCCGATGAAGTCATAACATTCAAAGTAATTTTCCAATTAGCTCCCCCAATTTTCTCATTAGTGCCTTCAGTCGTGTACCTTGACCACTCACCTTGGCTTCAATACATACCCATGATCATTTTTGTGATGTTGCTTGGGTCTTCAAACCTCAATCATACCCATTACTTCCAACTTAATTGGACCCCGGCAGCAGATCCTCTTGACTGTTTGAGGTATATCAATATTCCTTGTTTTTTGTTTTTGTTTTTTAAATACAGAATGTGTTGATGTACGTTCGGGAACCAAACAAAGTCTTATTTTCAAAATTTGTGTGACAATTTTCTGAGACAGGTGAGGGACACCAACATGATACCCTGGCAGCCAGTACCGAGGATGCAACATGCATGGAGACGCCAGCAGGAGTGAAGTGATAATGTTAAGCAACCAATTATATTAATAATAATAATTCATGTTATAAAGCAATTTTCCATACCTCTCAAAACGCTGTACAAACAATAGAATATGAAAATACATAAATTGATGTAAATCGTATAAAATCTAATTAAAGAAAGATAAGAAAGTTTAAAAGCAGAATAAAAAGTATTAGGAAACAAGAACGTCTCAAGTCTGCTTTTGAAAAGCTGAATACAGTCAACTGATCATAAATTGTAATTTGTAAGGCAGATCATTCCACAAGTTGGCTCCGATGACACAGAAGGCCCATGATTGGACAAGTGATGATCGATGAAGTGTGGGGTACCCTCACAAAATATTAGACATCCTTCAGAAGATACTGGTCAGAAATTTAGATAATACCAGTCAGTTTGTGCTTTTTGAATGGTCAGAAATTAACAACAAAATCCGTGAGTGCCATCTGTCTTGAGCAAACCATCAGGCACTTGTCTATCATACTCTGAGCTGCCCCAGAAAAAGGAGAGTCCACAAGGAAGGTAACCTACATTACAGAACCACTGGCCAGAGGACTTCCTCTGGAATATTCTTAAGGCTGCCCCTGGAACATTATTGTATGCTGGGTATCCACTGCAAGTGTGAGGCAATCTTGTGTAAGGGCCGTGACATTTGGCATACATGGAATTGTTGAAAGCCAAACGCGGACATCTGAGACTCAGATCATAATGCTTCACAGTTGAGTCGTTCTTACAAGCACTGATGTACCTGAAGTAGAAGAGATTGCAGTTTTCTGTTTTGGTTGCTGTGAGGTAGTCCATCCCTTTGCAGCCGTCAACAGAGAGACACTTCTGCAGACATTCCATGAGGCTGTACACTGAGTGTGTTTCGTAGATGTTCGATGCATTTGCCACTTGCTGGGTTCCAGCACAGTTCTCAAAAAACTCTTTCTGGGGAGCTCCTCTACTGTAAAAATAGTCACAAGGACCACATTCAAAGTTGTCAAGAAAAAAGACAATTTGCAAAAGCAAAAT
>Pdum12681_lcl|Contig12681 Similar to SwissProt sp|Q7TN88|PK1L2_MOUSE Polycystic kidney disease protein 1-like 2 OS=Mus musculus GN=Pkd1l2 PE=2 SV=1 E-value: 5e-72 HSP-Length: 1959 identity: 27%_reverse complement
TCAAGATACTTGAGAACACAATTATGCATTAGTAGGAGCTCATCATCAAAATGTGGCAGCTTTTTCTCTTGGCTTGCATCAAATATGGCCTTGCTACTGTTCCTGATCTGCTGATCCGCATGGAAGATGACCAGGCAAAGTCAGTCGAAGGTCCTTCAACAACTGTAATCAGTGGTCCCATATCTGCATCTGATGTGGTCGATGGAATGTTCGGCAAGGCAATAAAATTCAATGGAGGCCCCCACTTGGAGGTTGACGTCAGTGCCGTCTCTTGTTTCAAAACCATCACAACATGCTCTAACGGCATCTCGGGTTCAATGTGGATTCAACCTCAGACGAAGACATATCAAACTTCTGAGTACTACTATCCTGACGAAGAATACATGAATAACGGTGGTGAGCAAGATCTGACACCAGGATTTTACTTCCGCTACGACGGCGTGCTGGGGAAATACGAGGTTGGGATACGTCGAGGGACGCAGTTGTTCAAGGTGTCCTTCAAGCTGCAGGAAATGTACTGGCATGAAGTGTTCTGGGCCCACACAAGTGGATACCTACGAGTGTACGTAAATGGAAAGAGGATACAAGAGATCACAGGCGCTAGTGCTGCCGCTGTCTCAAATGCTGCAAATGCCGCCACGGGCAAAATCATCATCGGAAAAGGCAGCAAGGCTATCCTGGATGAAGTGGCGTTCTGGCAGACATCTGTCACTTACCCAACTGATAATGTCGGATGTCTGCCAGGTTTTACACATAGCAATTTCGATTGCTTCCTCATACTAAGAGCAAACCAGTCGCAGTCGTGGAATGCCTCTCAAGCCTTGTGCGAAAAATATGGCGGACATCTTGCCATCATCAAGACGGAAACGCACAAAACGGACGTTGCTGCTCTCATCACTGGTATTTCTGCCACTTCTTCCTATGTAGGCCTAAATGACTGGGATCTTGACGGGGAGTTCATTTGGTATGACGGGCTATTTGGACCTACGAACCTGCAACCAGAAGCCCCCCGTGTTGGAAACTGCACAGTCTTCACAACCGGGAAAAAATTCGAATCTCTCAAGTGTGACACCAACCATTCCGCAGTTTGTTCCGCCAGCAAATCTTCAACAGTACTTAAAGATGCAACAGACGTTGTAACAACTGTACAAGCACCTACAAATTGTACAATAAGTTTTGAATCATCGTATGCGTCAAATCGAATCAAGGCTGAGTCGCCTTTCAAATTCAAGGCATCCTCGAGTATTGGACCCGTGGAATCGATGATAGTCAACATGGGGGATGGAACAACTGTGGAGGCTATGGGTGACAGTTTCACTTACATCTACTCAACCCCTGGTGACAGAAATATCAGTTACTTGGTTGCCAACAGTGGAGGGTCCTACTCATGTTCACAGAACGTAACAGTGGATGACGTCTCAAGTGACTTCGAGATATTTGATGTGCATGTGACAGATGCCAAGCCAAACGAAAATGTGACCGTTGCATGGTCAAACAGAGTAAATCCGTATGCTAATGGGACTTGCCTGCTGATGGAACTGCAATATGGCAATGGGGCGGTTGATATTATGAACATAGCTATTGGTCAGTCTGTGACCGGCTCGATGGAATATGCATACACCACCGCAGGAGAATATAACCTCTCGGCAACTATCGATTATGGAAGTGGATACGTTCAGTCCACTCGTACAGTAAACATAGCCAGTAGTTTGGTGGTGACCAACGCCCCTACATACGTCAATGCACGCTACGGTTATGATTTTGACATCGCCTACACGGCGAACGGCACTGGAATTTCAGCATCTCTGTACAAAGGCACCACTGAGATAACTGGATGTGTTTCCACGTTTAACAGTTCAACCAACAGCGGCAAGTTGACCGTTCCCTTCAGCCAATTTAACTGCGCTGGATCAGAGAGCTTGAAGCTTGTTGTTAGCGATGGCATCCACCATGAAACAAAGTTTGTTACTGTGAACCTGGAGACACCAATATCCAACTTATTCCTCACATCGGAGCAACAGAATTACGTATTCAATGACACAAGCAACATAACGCTGACCTATGGCATTTCAGCAGGCAGTAATGTTGAATTCTACATTGTGTTCGACGACACCAATGAAGTGTTCATCTCACCCTGTGGAGATGTGTCTGGCAAGAATTACACAATTCAGCACACTTTCATGACAGCTGGGGTATATACAGTCTTTGTGCTGGCATCCAATTCATTCTACGAAGTAACAGCGAGTAGAATCATAAGGCTCGAGTACACAATGTCACCGATCAATCTGACATGGCTCCAAAATGACACTGACATCGCTACCTATGGCATACCGCCATATCACAATGCCACGCTGATAGTCACCCCTGAAAACCCCACCTTTCTTCCGCAAGGCTTCCGGATGATGATGACCTATGGATCTCCTAGTAAAGTTAAGGATGAACCAATATTCAACTCCAGTTTCACTCCGACCAATTCCTTCAACCTGATGTTTGCGACGCCCGGTGACAGACCAGTGCACGTTCGACTGTATAGCTTGTCCCATTCGAACGCAACAGCGACAGTAAAGGTGCGTCTATATGATGCCATGACGTTCATACCCTCTAAGTTTATAGCAGCGGTGAACGAAGAAATCACTTTCAATGTCAGCAACATTACCGGTGTTCAAGTGACGTATAGTTTCGAAGCTGAAGGTCAATCCCCACAAGAAGAAAATAGGACGGTTCTCTTAAACCCAACTTACGCTCATACTTTCAAAACGAGCTTCAATAAAACAGGCATCATGACAGTAACTGCGAAGGTATCAAGTCGATCATACAATTTGACCAAGTCAGTGGATATACTTATTGAGCCACATATAATGTCATTAGATATGGAAGTGAAAAACAAAAGCATCCCTCTTCCTGGCGCCACAGTCAATATGCAGTTCAAACAAAACAGTAGCGCAGTGTTTTCAGCTCTGGCGAACTGCACAATAACCTACGGGGATAACCGGAACAGAACTGAAACAAAAATGACTCTCAATGTATCGGACTGGCATCCGTTTCGGCACACTTACGCAACCACTGGGACTTTCACCATTTTTGTTGAATGTTCCAATAATGTTAGCAGTGTCAATAAGACAACGACAGTGACGGTGAACCCTCTGAATCTCACAGTGAACCCAAGATCTATCATTTATAATAATACTGGGGCTGGCTTGATGAACTTTCAGATAATAGACAACATGACTACGTACATCACTCCTGGTCTCAGTGCTGTCTTCATGTATGGGGACAGCAAGACCAACACTGAAGTATTATCAGCATGGACAAAGACACACTCCTATGCGCAGCGAGGCAACTACAGCTTCTCAGTAACCGTCACCTACAATCCTCCAGACGGTGAGCAGCAGCAAACTAAAACCTTGTCAGAAATGTTGGTAATCGGTCTTCTGCACTTCAACGTGAGCGATCATATTGTTAACACTGCAACTGAGACAGTCTCTGTCATGGTATGGGGTTGGGTGGCACCATATAAATACACGGTTGACTGGGCAGATGGATCACCGCAGAGTTCGTGTTCATCCTCGTCCGGTTCATGTCCGAATCCTGCCACGTTTACAAGAACTTACACGACACCGGGTGTATACTACATTCAAGTGTTCGGCTCGGATAACACTGTTGGTACAGAGAAACTCATTCACAACCGGTCGATCACCGTTCAACACCCAGTGGGTCCAAATGTGCTGCAGTTGGCTTTGGTAAAAAACAAGTTGATCCTTCCGAATGAAACTGCAGGTTTCACCGTCTCTGTGACAGCGACAAATACGCCAACAAATGCAACCTGTACAATGAACTTTGGAGACACTGGTCCAACTGATAGTTCAAGTCAGACCTTTGAGGCCGGGAGGACGAAGAGCTATGCCAGGGAGTACAAAAACCATCTAAATTTAAATGGAAACCATAAAAATGTAACTGCCAATGTTTCTTGTGTAAACCTAGTGAGCTCCTGGAGTGACACTGTGCCTCTTCAGCTCTTTGAGGCCATCACAGTGTTCAAAGTCACTCCGGAAATGAAAATCGCAGAGATCGGCTACCCAGTCCAGTTTGTTCTGTCAGTGGCAACTGGGTCCGATTTGCAATTCAACATATCCTTCGGGGACGGCAACTACCAAGAACTTACTGGAAGTGGATACAGTGTGAACCACAGACATCCCTATATGATGGTTGGCTTTGACTTCATGGTGAATGCCAGAGTTTGGAACCCAATGCAGACAGTCCAGTTGCCAGAATTCAAGATGATCGTGACACAAACCATGTTCGTACCCATAGAGAACTACACGATCACTGCACCGGAGATAAACTACATTGACTACATCACTGGGAAAGCAATAGTACCAATAAAGGTTGTCGCAGGGGAGGCCCTTGTGGCACCCGATAATGTCAGCATCGTATTGGACTACGGAGACCTTAACAAAACTATAGGACCATTGGAAATGATGCTGACATACCCATACGCCTACTACCTCCCAGGAAAATACACTGTAAAACTTACTGTGTATCTGAACAACACAGAAGAAACAAGAACTGTGGAAACCACTCTAAATGTGACATATGCTTGCTTGAGCCCTGTAGCTGCCTTTCCACATATAGTTAGAAATGCTAGTAGTCCTTACAACCTCTTTCTGGGATTACCCGTGGTCATCTCTGCTAGCCTGACAGTATACCGATGCAGGTATGGAAGCCATGCTCATATTTGGAAGTTTTACGGAATAACTAATCAGTCATACAGAAACACCTTCACTACTACCGGAACAGTCCTTCAGGTTGTCAAAGAGACCTTGCCACCGGGAGAATTCAGAGTGGAATTAATCATTTCCGTTGATGGGAAGTCTTCAAATGCGTCAATGTATCTGCGCCTCAATCGCTCACCACTGGAGGCCAAAATAAAAGGAGGATCATATTTGGAGGTCAATAAAAACCAGCAGGTGACGATAGATGCAACCGATTCTTACGATCCTGATAAGGCGGACCCTAAAAACATTGCCCATCTGGCATTCGCATGGGCCTGCAAGCAACTCACTGCAGCGGAGGAAAATAGTGACCCTGCTGGAATCACCATGGATCCAACGTGTATTACACCATTTTCTGCTACAAACAAGAACACTCTGGGTTTCAATTCTAATCTACTGACAGCCAATAAACAGTACCTATTCCGTTTAACCATGACTTCCTCCGATTCTCGTCAAAGCATCACCAACCAGAAAATCAAAGCCTTGTCAGTCAGAATACCGGCGGTTGAAATAAAATTTCTGTCGCCATACAAAGGAAAAATAAACGTCGACCAAACAACAAAGCTGGAAGGCATTTGCAAAAGTTGTACTGCTTCTGATCCTGTTCCGAATTACGTGTGGTCAGTCATGGAGGACCTACCAACTCCTGTGGTTGTAGTACCAAATCAAGCAGGCCAAACCTTGGTCATCGAGCGAAATAAATTTGCACCGGGAAAGAAATACATCTTCAAGCTGGAAGCTCATTGGTCAACAAACACTGCGGCAAAAGGAATGGCAACACTAAATTCTGTGGGTAACCATCTTCCAAGAAGAGGAAATTGCACTGTCAACAGACCTAAAGGATCCATATTTGAAACGTTCACGTTTGACTGCCACGGCTGGTTGGACGAAGAGAACGCGCAGAATCCAGGTTCAGCGTCCGACAAGAACCACAGTCTCACCTACCAAATTTCGGTGGATGGTAAAAAGATTGCTTTTGCAAATAATGCCCTTCAGCTTCCTCTCAAGGACTACTTGCTTCCATCTACATCTGAGGAAACTTCAACGAAAAAAGTTGTCGCCACAGTATGTGACATCTACGGTGGTTGCAGCACTTCAGAGACATCCATCGAGATCTCTAACCCTGTAGCAGACATAGTGAATAAGATAGCAGCCTCCTCTCCCACTGACTCCAAGAACACTCTGACTGCGACTGAAGAACAGAGCATTATTGGCTTGATCGAGAACTATGTCGGGCGCGCTGAAGAAGATGACGCCTTTCCCTTGAAGACTTTGATGTTCCAACAAGGTCTGACAGCTTTTGCATCTTCCTTCTCAAAGCCAAATGTTGAAGCAGAACCAACAGAGACCACCGCCACTTCACCCGAAGAAGAAGCCGCAAACATCGCAAAGACGACAAATAGTTTAACTGGTGAAATGGCTGCAGTTGCTGGTTCCTCTGGTTCTACGGGTGCAAGCACTGGAGGTAGTACCAACACAGGTTCAAGTGCTTCAGGAGTCAGTGAAGCAGAAATCGGAAGCTATGGCCAAGTGCTCCTGAATATCGGAAGAAAAGATAGTGCAACGGAGACCCAAGTCGACAAAACTGTGAAAGCAGCTATCCAAGCGTCTCTGTCGAGGGTGGACACTTTGACGCAAGCCGTCTTTGCCAACAATGGCAGTCGACAGGATGAATCGATCACCAAACAGGCAATCATCATGGCGTCATCCATTTTGGAATCATCTGCTGCCAATCCCCGTTCAATGTCCGATGAGTCGATGGGTCTGGGAACCAGTGTTATGTCCAATTCAGCAAAAGCTCTATTTGATTTGCCTAGCCAGTCCGCTGAGTCTATGAACGAGACAGCTAAAGCTGTCCTTAATGGACTGGGATCCCTCAGTAACTCAGTGTCCAACAACTTTGATGCTGGAAGTGGTGAAGGACCTGAGGATAACGCTGTTGGTGAAGTGGACTTTGCTGGAGTGGGAATGACCGAGGAATCCATAGCAGCCCTGGAGCAACAGGAGGCTTCTGAACCAAGAGTATCGCCCCAAGAGGTGGAATATTTTGCCATGATAAGAAACAGGCGAAACGCGGTCAAGTCAGATGATGCCGAGAAACGGTTACAAGAACACGCTGCGAAGATTCTCGAGGCAGCGGCGACTGTCACGAAGGCCGTCAGCAAGTCCGCTGGAATTGGCGAAGGCCCCTGGACGTACGGAAATAAAGAGATGAATGTCTCAGCGGTGAAGATCAATCAAGCAGACTCCTCCAGTACTGTGGCTTCTGTGGGAAACCAGAATTTCAGCTTCCCAAGAGGATTTGGATCTAATAGCACCACTGAAGCAGCAACCATATCGGCGGTGGCCTTCAAGCGCAACATCTACGGGTTTCTTAATGGTTCTGCAGATATCAACGGAGGTATGACGCATCTTGCGGTCACCGAGAGAGGTGCACAAGCTCCTGTTCCTGCGGTGCTATTTTCTCTCCAACAACCCAGTACAGCACGACCAAAGCAGATCGCCCCTGCTGAGTCTAAGGGAGACCCATCAAAAATGAGCTACTTGAGAATATACGTTCCAAATCCACAAAACACTCTATCGGTGACACTGAGACAAGACGACAGTCTCTCAGCCTCTGTTTCAAAAGATTGCGATATATATCTCCAAGTTAATACATTTCCTTCACTTACTAAATTTGCGGCGAAAAAGACCGTTTCCATGGTAAAAGGAGTAAACACAATTGTCAACTTCAGCCCAAGTGAGAGACCGACCGGGGTGCGCTACTACCTCGGCTTAAGCTGTAAAGTGAAATTTAACACTGCTCGACGCAAAAGATCAGTGAATGGGACCGCATCAGCTGTAAACAATACTTTGGTGAAGAACGCTCTGGTTGGTCTGGGAATTGACTTAACAAATATCAGTGCTTCAAACCCGGACCTGAACCAAACCGCAGTGGTTGATGGAACAACTTACACTGTTGGGCAACTTATCACTTTGTATAACGCAGCGAATGGAAACTTCGCTGTGCAATCTGCTGCTACTGGATGCAGAACTAACGACGATAACTCTTGGAATTCCAATTCATGCAAGGTCACTGCCACATCAACCCCGGACAACATCCAGTGCCACTGCGAAAAACCCGAAAAGTTTAATTTTGCAGCGTCTTTTGTTGTGGCCCCGAACATGATAGATTTCAACATGGTTTTCAGCAACTGGGACCCCAGCAATGTGGGAGTTCTATTAGCTTGTCTTGTTGTGGTCTTGGTTTACATTCCTCTTGCTGTGTGCTGCCGTCGCCTGGACAAGCGTGACATCGTTGAGTGGGGCGTCACAAAACTCCTGGATAACAAGCAGGGCCATTCGCATTATTACTTGATGTCGATTTACACCGGTATGAGAGGCGGATCTGCCACACGGTCAAAGATAGGATTTAGCATCAATGGTGAGAAGGGGGAAACTGGCTTCAGGCTGCTGTACGATGGTTTAAGAAGGGAGTTGAAAAGAGGGTCTGTCAAGAGATTTCTTCTGGCTGTTCCGAAGGACCTGGGCAAGCTGAACTATGTGCACATCTGGCACGACAACTCCGGAGGAGGCAGTTTTGCATCTTGGTTCCTTGACAGGATAGTCGTGCAGGACCTTCAGGATGACACAGGATTTGTTTTTGTCTGTGATGAATGGCTGGCAGTTGATAAGTCAGATGGGGAAATAGAAAGAATTCTTCCAGCAGCAGGAAAGGACAATTTAATGAGCCCAAAAGCTCTCTTTATGGACAACGTGAAGTTGACAGCAACTGATGACCATCTTTGGCTGTCGTTATTGACTCGGCCTTCTCCAAGTAATTTTACTCGCTTGCAGCGTCTGTCATGCGTAATGACCCTCCTCTTTATGGCAATGATAGCAAACGCCATGTTTTACGGCACAGATGGTTCTGAGGAGAGACCAGTTGGAATTAACGTCGGACCATTTAAATTTACCCTCGGTCAAATTTTCACTTCGTTGATGTCAATACTTATCATAACCCCAGTAAATCTACTTGTCATCAACCTTTTCAAAAGAGCTAAACCGAGATCGAAGACATTCCACAAGAACCTGCAAGACAGCTTGAAGCAGAAAAATCAGAATAAGCACCAAGAACTAGAAGCCATAGAAGAGGCGGACGTGCCCCCAAAAAGGAGGTTCTTACTTTGTTGTGGAAAATCTAAGGAAAAAGAAACTTTTGTTGAGGCAACCGATTCAGAAGTCCTGGACCAGATGTTAGTGACTTACATCAACGAGAATGGACTGTCCTTCCCTTGGTGGACTACGATCATTGGCTGGGTCCTGGTGGTCTTGATAGTTCTTGCTTCTTCCTTCTTTTGCATTCTGTACAGCCAACAATGGGGGAAGGAAAAAGCCAATGAGTGGATCGTTGCATTCTTCATCTCCGCCTTCCAGGATATGTTTGTACTCGATCCAGTTAAGGTTTGCATGATTGCTGGTTTCCTCGCTTTAGTCTTCCGTAAACCGGCTTTACAAATGGAATCAGTCGACCAAACTCAACTGAAGGCTGATGAAGAGTATGTCAGCCAGCCATCCGATGGAGAAAATGCTGCTGATGTCAAAAACAAATACATAGGAACAGCGGGTCTTACAGTCTTACCTCCTCTAGCACAAGACACAATTACTCGATTACGAAGAAAAAAGTTAAAGGAACGTCGATTGTACGAACTCATCCAGGAAGTCATCGTTTACGTTCTCTTCTTGCTTGTCATTTGGACCATATCATATTCCAACCGTGACCCTGAAGCGTTCAAAATTTATGACATCGTTGCCAAAAATATCATTGACAATGATGGAGGATTTAGACAGGTACGTACTCCAAGTGATTACCTGCAATGGATAAAGGACCAACTAATTCCTTGGCTCTTCGCTTATGATAATTATGATGGTAACAGGTTCCATTGGCGGCAGCGACGGTTTGTTCAAGACTTGGACAACTACCGCCTCGGCCCTGCCAGACTCCGCCAACTGCGAATGCCACACGTTCCTGCGGTAGACTTCTATGGAACACCTTACAATACCTATGGGGCATACAGTCCACTGAAAGCCGACTCAGCCGATCACTGTATCGGCTGGTCGTCCACACCATGCAACCCTGATGAAAAGACCTATAACTTCAGTAGCGAAGCTTGGAAATACACTAAAGCAACAGAAGTTAGCGGAGTACCAATGTGGGGCCAGTTCAACATTTACAGCGGAGGTGGTTACGTGGCGAATTTGGATGTCAACCGAGATGTGTCGAAACTCATCCTGAAAGAGCTGTGGGATAACCTCTGGCTAGACTGGAAGACCAGGATGGTGTTCTTAGAATTCACCCTCTACAATGCCAATGCAAATATGTTCTGTTCTTTGACGCTCATGTCAGAATTCCCGGAGTTTGGCGGAATCACCCAAACGGTTCGAATCTACACGTTTAGAGTGTATGTCCATCAAGGCAATACAGGGATGTTTGTCATTGCTTGTGAAATATTGTTCATCTGTTATCTGATATATTTGATCGTAAGAACTGTCAAAAGAATGTACCATAAAGGATGCAAGAGCTTCTTCGGCAATGGATGGCATGTCATTGACTTTCTTTTGATTATTGGAAGTTTTGCCGCTATTGCCATGTACTTCATACGAGCAGCGCTAACTGACAAGATCTTGCGAAACTTCCGTGTGGACGCGACGGAATATGTCAACTTCCAAATTGTTGCAATGTGGGACGAATACTTCAATATTGTTCTAGCATTACTCGTCTTTGTCTACACTATGAAATTGATCGGTTTACTGAACGTCAACAAACACATGGGTTCCCTGCTGTCTGTCCTCAGGGTTGGAAAAGAGGAACTAATCAGCTACACTGTCATGTTCATTGTGGTGTTCTTGGCCTTCTCTCAACTTGGTTGGCTCCTATTCGGCACGGACTCCAAATACTATGCGACAATGATGAGAGCGTGTGAAGAGCTTCTGTCCACAATGCTGGGCAAGATCAATCTGCAGACCAACAAAGGCATAGAATTTGAATCGACAGGGGCCCAAACTTACTACATGCTCTACATTCTGGTCTCCACCACGATCCTTGCGAATACCTTAATCTGCATCATCGTAGATGCCATTAACTCGGTGAATGCTGAGGGTTTTGACATCTCCAAACATCTTCAGTTGATAGACTTCATCATCTACCGGGTCAAAGAGATGTTCGGTTTTGATGCACACTTTGATTTCGATAATTTTGATCTGGCGGAGGATGAAGACTGTCCGGAAAAGGGGCCCTTTGATGGTCCACGGCCCGTTGCTGATGAACAAGCGGAACTGTGGTACAGAACCCTTTCGCTACAGATCAATGAGATCATGAGTCACCTGTGGCGCACCGTGCAGAATATCGAAGGACAGGATTACGAAAAACAGGACTACAAAAGATTGCTGATATCTAGCGAATATTCTACAATGAAATCGCCGGAAGTACCCCCAACTTGAAAATACAACCCATGATTTGTACTGGAAAATAATCATGATGCTGAAATAATGAGCAATTATTGTTCCAATTCTACAATATTAGGCCTATGCAATAGTATGCATGCATTTCTAATGTAATTGATGTTTTCAGAGAAAAATATCGAAAAACGATATACTATCTAGCACATATTTTTCTGCTATTAAAGTTATTATGAAAGGGAATACCCACCATATTGATCATATAATTGCTATTGTAATATTGCATCAAAAATAGGATATAACCACAAAAAAAAACCCAATTATTGTCCACCAACACCGTGTTCAGTGTTTAATCTCTTCACCTGGACACTTCTGCAAAAATGGTAATCGGATGAAATTCTTTGTTTCAACTATGCGCTACCATGTCAGATCAGATTTGAAAACCACAAAAAGCGTTCAGATCAGCTAAAATGTGATAATTGAAATGTATGCACTGGCAATGTTAGTAATTTAATATTATAGCATTTTTAACAAATAAACTGTATTCTTGACTGCAAAAAAAAAGAAAA
>Pdum15290_lcl|Contig15290 Similar to SwissProt sp|Q7TN88|PK1L2_MOUSE Polycystic kidney disease protein 1-like 2 OS=Mus musculus GN=Pkd1l2 PE=2 SV=1 E-value: 1e-63 HSP-Length: 1893 identity: 28%
GATCCAAAGTGTCCTTCACACGTCACATGACAATTTGGTTGTTGAAATTGTCTTTAACCTCAATAGCTGGAGAGGGCTTCTTCAAGATAACGGTCCATGCCAAAAAAGCGCCAGAGTGCCCCTCTGGCTCCTATCGAAATGGGGACTTATGTGTCGCACCCGATTACTCCAAGAGGGCAATGCTGGTCAACTACTTTGAAACCGCTTGCGAACACATGGAGTGGACTCAAAGAGGATACACGTACATGGTGAAGGAAGCGCAGCATATGTCTCACGCATATGATGTCATGAGTCTGAGCCTGTCATATACTCCACCATTCTACGCTGGTTTGAGGGAAAAGAACAGTCTGTGGGTGTTTGATGATGGGTCTAATGTCACCAGCAATACACCATTCAATTATTTCACTAAGCCTGCAGTAGCAAACAGCCACTGTGGAAAAGAGTATTTGGAAACAATATTGACTTCATCCGATTGCAAACTCAGAGGGTTCTGTCAAACGAGAGCGGCAATTGATCCTGATGATAAGTGTATACCAAACTGGTACCATACTTATCGCGAGAAGTTGCCTGACAATAGACGAACACATATGATTGATGGTTTGAGTGTTGGTCAGTGTTTGAACTTCTGTCTTTACACTCTCCGTAATGAATGTCTGGCCGTTGTCTATTATCCTGGTGATCAAGAATGTCATCTGTTCAATACAACTTCTCTTGAATCTGAATTAACATATGACGTCAATGCACGACTGCACGAGTGGCATTGTCATGATAGGAGTGATGTGAATGTCTTCAGAGACTTGGAAGGACAGTTCCAGTACACTATAGTTGTGTCAAGCAATTACAGTAGTGCCTACAATGCATATGAAGCTCCTTATCTTCCTAGAAACACTTGGGGTTGGTCATCTATTGCTGGAGATGTAGATGGAAAGCATTATATCACTGTTAACTTTGACAGAGAAATGAGCCTCATAGGAATGTATGCACTTGGAGGACAAAGACGGACAGCCTCTTATACGAAGTCCATGTATGTTTGGTATTGGAACAGGTATGGTTGGCAAGGGATTGTCAAGACTGGAAGTGTTGACAGTCTGATCGACGTTGGTGTAAATCGATATTATGGAAAGTTTATACGGTTCAACAGGAGAATAGAAACTAAAACTGTTCGGTGTCTAACAAGCAGAAACAGTGGTTATTCATTATTGAAATTTGAATACTTCGGCCACATTGTGAAAGATCCTGCACAAGCCTCAGACTTCCCACTAGGAATGGCGACACGGCAGATTGGTGGCTATCAAATCAAAGCATCTAGTTTCGTAAGCGGCGCCAAGACCTACCCACCATCAGCATTTCGGTATTTTAGTACCACATTGGGAAGTATACAATATTCATGGCAGCCTTCAACACAATTGAACCAGTGGGTTCAAATAGACTTGATGGGTTCCTGTTTAATCACAAGAGCTCTTGTGAGCGCTGGCTTGGAAACCAAGTGCACAAAGAAGTATGACATGATGACAAGTATGGATGGCCGAAACTGGACGACAGTTCTCACGGGTGCAAGCGGGAATGTGTTCCGTTTTAATATATACAGAGATATTTTGACCAACTTGACGACACCTGTAGTTGCACGTTATGTGCGAGTAATTCCCACAGAGAACCACATTGCGCATGATCTCAAAATGGAACTGTACGGCTTAAGAATGTGTTCCGCTCTCATACAAAAAGGCCTAATACCAAAGCTTGTATACTCCAAACCGAGGTCCTTCTGCTGGGACAATGGAAACCTAACCTTCGCTTACAAGAACGAGTTCAACTGCTCTGCTTGGTGTATTGAGACTTCATCTACTCAGACTTTGGTGATAGATCTCAAAGAAATATACACTCTCACTCAAGTGGTTCTGGTAATTACACAACAAGGAAATGTCAGCATAACGGCTAATATCACTTTTGGTTTCAAGACTCAGGATTACGTCCAAGATCCAAAAACCCACTGGCTTAAGAATGGCACAAAATCTACGTATGTACTCCATCATACCAGGAAAGCTCGCTTTGTTAAAGTTCAGTTAAATCTGCAACAGCATGAGAAATTCTGTGTGTTTGCTGATGTTTATGGTTGCAGTTTAAACGACTGCCCAGCGTCATATATGCAACACAAGAAGTCCTGTTTTAGGGTTTATGACATGTTAGTCACCAGAGACGAAGCTCAGCAAGTTTGTGAGGATGATGCTTTATCGTGGTATGGCAAAGGACAATTGGCAAAGCTGAACGAGATGTCTAAGGTGGATGCTGTGCATGGGTTATTAGATGGTGAATACCTAGAAGCCTGGGTGGGAGCTACATACAACTCAGGAGCCTGGAAATGGTCAGACAATGACGCCCTCTCCTGGGCATCTTGGGCAGTTCAATATTCCACATCTTGGACGGCAACGTTTTACAGTGTGAACCAGAGAGGAATGATCAACGTAATCAAGACTCTCAAGAAAAGGTTTATATGTGAGCTGGAAACACAAGGCAAAAACCCTGGTGTGGTGTGGCTCTACCAGAATGAAGCTGTCTTGAATGAGACTGGTGAAGAAGTCCCTGGAGACAATGAAGTGTCTGACTGTCTATCTGCCTGCCAGTCCGGTGACCTCAGCAGCTGTGCTTCTATTTTACGAGATTCCACTTTATTAAACAAAGGCTGTTCACATATGACTTGGTCTCGCTACAGCAGCAACAAAGGAATATCTCAATCCCCTCTTAAAATGACAAAATACTGGGAACTACACAATGGGGGTCTCTGTTCTAGGACTATTGTTGGCTCCATTTATGCTCATACCATCACAGCGTCATCCAACAAAGATGCTTCCACGACCCCTGACAAAGTTGCTTACGGTGCTAACCCTATCACGTTCTGGCAAGCTGCAAGTTCTGATAGCAGTCCGTATATTCAGGTGGAGTTTGAGCAAGTGATGACAGCAGCCAGGATACTGGTTGCTGGCAATGGTAAGAAACTTTTTTACCCCCAATATGTGAAATCGTTCTCAGTCAACACTTCGCTGGACAATATCAAATGGGTGGCGCAAATGGATGGCGCTTCACAGACATATGTCTTCACAGGAAATTATGATGCGGTGACTCCCTATTCAGTGCTCTTAGTGTCAATCCCTTTGTTCAAGTACATCAAAATATTCCCCCTGACGTGGAACATAGCACCCAGCATGAGAATCCAAATATTTGGTTGCCACTTTGTAGAACCCTTGACCTGCAACAACGCCATCAGACCTACCATCTCCGTGCCAGGGTCACCAGATTTCAAACCTCCCTGTCATGACAGCTGGACCGTTATCATGCGCCATGTCAATCCTTCATTCAGTTTCCGACAGTCTTGGGCAGGTTACAAGAATGGTTTTGGTAACACTATATCAGATTTTTGGATCGGGAATATTCTACTGGCTCACTTGATGAAGAATAGGTTATTTGACCTTAGATTGGAGATCTGGACCACCGAAGACCAATTCTTCAGTTCTGAGTACTCCAAGGTCAAGGTTCAAAATGAGCTTCAGAAGTTTGCAATCTCCATTCAAAGCCATGAGAAAGGATTGTTAGAAGGTGTCCTGCTTACAAATGGTACGCCATTTTCTACATTCGATGCGGATAATGGTGGAAATGGATGCTCCCAGAGTCATGCTGGTGGAGGGTTTTGGTTCAACAAAACATCTTGTTCATCTGGTTCTCTAACTGGAGATCTACAAACCAAGACATACTGGATATCAGCAAGAGGAAGCAAAGTGTATGCCAAGAAAGTCATTATGAAGACTGTGCCTACAAAAGCACAGTTAGATAATCTGGCAGCTCTGAAATCAGCCTCAAGGTCTTCAGGGGACTCCACTTACCCGGCATCCCTTGCTACTGACCTTCAAATCTTGCAAGATCGTGCGTCAGGAAAGTGTTCTCTCGGAGTAGCTGGAACTGACCCTTGGTGGAGGGTAGACTTGGAAAAACCCCAACAGATCTTTTCTTTGAGGATAATTACCGTGTCAGACTGCTGTGCTGACAACCTTCATGATTTTGACATATACATTGGTAGCACTTCTGCAAATGGAAATTTCACAGATAATGGTTACAAGCTTTGTAAAAAGTACACAGGAACAGTTTCTAGTGGAGATGTAGTTACAGTCAACTGCACATCCGTTTTGACTGGCAGATATGTTGCGATTCAAATACCTGGCGCCAGTAAAGTTTTGAGTCTGTGTGAAGTTGAAGTTTTTGGCGTCAAGAAAGAACCAAAACCAATATATACGGCTTGTGAAAGGAATTCACAATGTACACAAATTAATACTGAATGTCGTCCAAAGCGAGGATCAATGGCTGAAATATATTCCTGTGAATGCCGGACTTACACAAGGGATGTTGATGCTGTATGTTACCCAGAGGCTGACATGGAACCTAACATACAGAGCGTGACTGTTCCTCAAGATGAAATAGTTCGCAACCACACAACAGAGGGCGTTGTTAATCTCAAGATCTCGCATAATGAGGGAGCAGTTTTAAACAATGTGTCCTCAGGAAGCAATTTTGATATTGATGTTTTCCTTACGTCTGAAGAACCCGATGTGCTAGCTGGAAACTTTACCAAGTCATCAGCTTCTGTCAGTTTAGACAGCAAACCAAAGTTCATGAATGGAATGGTTTATGCAACAACAATTGATGTGATACTAAATGTAACAATTCACATAGACTTCGTCGAGTGTTTTAATTTGTCACATCTGTGTGTCAACCTAACCAGAGGATCAACAGGATTTTACTTTGAGACAAATTCTTCAAACAACATTCACTGCATTTCAATGAAGCAGTACACGCAATGCCGACCAGAGATAAACCTCGCCCTATCGACAATATCCATACCAGGATCAACAGAATTTGTCAGAGGAGTGACGTCAGATTACCCAGTCTCTCTCACTCTCTCCCTGACTGCTTCTAGTTATGGCATCGTTGAGCCTTTACCTGGAGATAAAAACTATGTCGTTCATTTTCTGTACACCTCCACTGATATAACCAGTTACCAGCAGTTCTTATCTGCTGGGCCAGCAAATGAGACGAAGATAGACATTACCAATTCAAGAAAATCTATTTCACAAAACAGCCAAGTTTCAGTAACGGTAAATGTGACTTCCAGCCCATCAGATTCTGAATGTGAACAGCTGAAATATATTTGTCTTGCTGTCGTCAATGCCAATGGAGCATCATTCAATGATTCTAATAAAGACAACAATGTCAAATGCTTTGACATGGCTACCAAGAAGCAATGCTTTCCAGCACTGTCTTTGAATATCACAAGTTTCTCTAAAGTAACTGGTCCCAAAATTGTGAGAGGGTATAATGCAACCATTGGAGTTACATTTGTGATTCGCAATACTGACTCAACACATAATGTCGTACCTGTGGCAAGTCCAAGAGAGAACTTTGCCTTTGAGTTATCACTTGCGAATTCTCTTGCATCAAGACGTCGTAAGAGAGCCGCAACCGATGTTGGTCCCTTTACTGTTGTCATGTTCGGAAACACTTCAACAGGTCTAGGGGTCAATGAATCTAAGACTTTGTCTGGAACTGTGCAGTTTCTCATTCCAAGAGATAAGTGCAGCAGTCTCCATTACATCTGCGGCGGTCTCTCTGCAGCCAATGGTTCAAGTTACACCATTTCTGGAACCAGCCCCATCTCATGTTTCAACTTTGATCCTGTGAAAAACTGCCAAGGTGTCCCAGTGACAAACCCATCCCTCTCATCAAATGCTTCAATAATTCCAACTAACTCCACTATCCGCACCCAAGTCCAGTGGAGTGCTGGAACTGACATTGACTTCAAGATTGATTTCGGAGATGGGCATTCCTTCAGTTGGAACTGGCAAAGTGCAGGACATATCCACAACTTCTCATCATTCTCAGTTAACATTGCTCACACCTATGTCAAATACGGGACATATGCTCTGAAATTGAACATCAGCAATGAAATTAATTCCACTGTAATAATAGTGAACATTGTTGTTGAACCAATACTGGAATATTTCATTACGTTCAAAGATGTTTGGAAACCCAAGCCTGTTCCCTCAATTGTAAATATTGAGGCAGGTATAATTTCAGCCTCTTTGTACAACGGACCAATTAGAATATTTTGTGATTCTCAATTTGACGATAATGGATCTGCTAACTCGTCAAGGGTAAATGAAACACAAACAGTCACACTGACTCCTGCTAATATCACTCACACTTACACCTTTGACAAACCTGATGCAAACTTGACTCTCAATTGCTCAAACCATGTGAGTAAGATTTTGTTTGCAAAGCGCATTATCTTACGAGAGCCAATAACGAATCTGACTGTGACACCGAGTGTTAAAATATTGAAAACTGGCTCATCTGTTGAGTTTGTGTTCACTATGACTTCTGGGAGCCACGCTGTTTTTGACATTAACTATGGAGATGTTACAGCAAACAATATTGCTCATCCCAACATCCGCTCTTACCAGCAACCTCACAATTTAACTCATGTCTATACTACTGCAGGAAACTATACAGTCAGTGCAAAGGCTTACAACATCTTCTACAATGACACATACTCCCTAGCTGATGTCATAGTCGTCCAGAACGAAGTAAAGAATATTCAGCTTGTGGTACCAAGTGTCTTGGAGTGGTCTGCTAGTCCAATGTCAGTTATTGTTCGCATGAATGGATCTGCCCCTTTTCCTACTGATCCGTATTGTCATTGGATGATGAATGGTTCAACTGTTAGTCATCACTATCAGGCTGAACTGAAGATGGGAACAGACGCATTAACAAATGTGTCTATTGCTCGATCGTATATTGGCAGAAATGTGACGTTCGATGCAAGATGCTACAATTTGGTTAGCTCTGTATCCCTGCAGAAGATAACAGGTGTATTTGAAAAGATTGTAGATTTAAGGATCCAAGGCCCAAATGCTGTGATAACTACAATGCCTGTGACTATGAAATTCACAGTGGTAAATGGCTCAAATGTCCATTTTGAAATTAATGATGGTGCAGGCAATGTTTATAATCAAGCTCATCCTTCGCTATTAGCTTCAGCTTCTCCATTTTACTTTAACTTGACTTATGGTGTAATTGGTAACTACACAATAACTGTGAAAGCAACAAATCCACTTGGCTCAGAAACACAGACTCACAACATTGTTGTACAAAATGCAATGACAGACTTCACTTTCTTGGCTAACGACTCTGTGCTATATACTCCTGGAGAAGTTGATTATAAAGTAATAATCTCATCCAGCCAAGCTCCTTTGAAGAATATCCACTGCAGATGGACATATAATAACAAATCAGAAGAATACATATACTATGATACTCTCAATGCCGGAGATACATTTATGCGACAAAAGACGTTTGACAGAAGTTACTTGGGTCTTCTAAACACATCCATTAACTGCAGTAACCTTGTAAGCAAAGTCGTTAAGAAAGTTCAAACTGAAATAATATTGGATGCTGTTATCTTGGGGTCATTTGAGACGAATGGTTCTGTCTTCATAACCAATCGTACCTTCTTCACCGTCAACATTACAAGATTTGGTGTTGCGCCTAAGTCTTGTTTCCATTTGGATTTAGGAGATGGTATAACTCAGATTATGTTTGGCCTTCCTGTTTGTGCCACAAATGCAACAACTTTAGGAATACCATTTCAACAAATAGCCTTCAACACCATGGAGTTGGAATATGACTATGAATATCAAACTGTTAACAACTTTGAAGCCAAGATGTTTGCTTTTAACCATGTCAGCAATCACACTTTGAAAACCATAGCTGTTGTTCGAGCATGGACTTGTTTCAAACCCAATATAACAGAGCTTGATAACTTCACTGATGTCAGTAATCCTCTTGTTAAAATGAAGTCTGAACAATTCAGTATAACTCCTAGTTTGGAACTGGACTGCATGAAAACTGCTGATACTGTAGACACATGGATAGTGTCGTTGGTTAGCAATGTAAACGCAATCATTTACACCCAGCCAACTGGAAGAGCATTCAATTACACTGTACGCCTTCTTCAATATGGAGTATATCACTTAAATTACACAGTTTTTATGAAAGATAATCCAGATACTGATAGAAGCGAGTCGGTTTACCTGAAAATCATTCCAACTCCCCTAGATGTGAATATTGGAGGTAATAACACTCAGACGTTAGAATTTACCAAACCGTTTACTCTGAAAGCACTGAACTTCAGTTATGATCCCGATGTCGAACCCAATGATAAAAGTGGATTGGTCTTCAAATGGAATTGCACTCAATACAACAGTACTTTCCAAACAGACAGTGTTGATATTGCTTCATTAGATAACCAAATGCAAGAGGTATTTAAGCATCGTCAGTTTTGCTTTGGGAGACAAACTGCTGACGTAGATTCGACATCTGGCGTTTTCAATCCCGATACTTCACTGATGTTACCAAGAACCTGGTACCACATTGGGCTGAGAATGACAAAAGACACCAGGGTGGACACAACTAACACATGGTTGTATGTTAAAGACCTTTCCGCACCAGTCATCCAAATTGGATGTATAGAAAACTGTGCAGCCAAAAAGGCTTTCATGAAACAGATAGTCTTGGGTACAACATGTAGTGCCAACTGCCAGTCCAGACTGGGAGGCCTCAAGTTCAAGTGGTCTTTGGTGGCCAATTATGAAAATGGCACAATTGAAACTATCAATAATGTTATTGACTGGACAGAAGGAGGCATCACAGGCCAAAATATCACTTTCAAAAAGGAAACCTTAAGGGCGGGTACGAACCACACAGCGACTGTCGTGGTATTTACTCCAGGGTCCAAGCAAAGTCAAGTTAGTCTGAAATTTCTGGTTAATAGTCCACCATACCAAGGAAATTGTAGTGTCAGCCCATTTCAAGGGGTGACCTCAGTGACAAACTTTGTTGCTACTTGTGAAGGATGGAAGGCGTTTCAGCCCCCAGGAGGTGTGGCCCAATTGCGTTATGACTTCAGGATTAGTTATCCAGGATCAGTACGAACATTTCCAGTTGGTTTTGGCTCAAGCACTAAAACCGAAGAAGTGAAATTCCCAGTTGGAGCTTATGACAAAAGCTTCCAACTGAATGTCGTGGTTCGAATTCTAGACACAACTGATGATTACTTTCAATTCATATTTGGTGTCAAGGTGGACCCAAGACCTGAGACAATCAGTTCTGTCCTTGAAAAAGTCAAACTTTCAGCTGAATTGGAATTAAAGAATCTTTCTGCATCCGGTAATTACCGGAAAGGGGCTGCTATGTCATTTGCTCTTGCATCTGAATTGAACGTTCCTGATAGATATTACGTTGCTGATCCAAATTCAACTGTGAGTTTCCAACAGCTGAAGAGTGCAAAATCTGCGCTTCGGACAAGCATTATCACAGACATAGCAACATACCCCATCAATGAACCAGAAGAGCTCTTGCAAAATACTGAAGTGATGAGAAGTGCCATGACTGTTAGGGATGAGCTGGAGGCAGATGCATTGCGTGTCGGAACCAGCAGACTTGAAGGGCTCACAGACAGCTTCAGGAATTTCAAATCAAGTGGAAAGGTTGAAAATGTTACCCAAATGTCCTCTGATCTTGTTGGCTTGTCAGTGAAGTGTATGGGAGCTGGAGACTTCTTGATGAAACAAGCTGATACACCTAAGGTTCCAGATAATGAAACACTGGAAAACTCCACTGCACTGAACAGCACTATGCTGGAAGAAGAAAAAAGAATACTCAAGGAAAAGGTAAAGCAAGTCATGAGGAGTGTTGTTAATGTAGTCCACAACATTTCTGGAAGTTTGGCTGAAGACATGAAACCTGATGATGCTGATAAGATTCTGGCATTTGATGAGCTCGATCTCTTGGTATCCATGGCAACAGTGGATAAACTTGAGAATGGAACTCTGAAGGAGACGAAACAAGGATCGCTGAAGTTTGGTGACCCAAAACTACTCTTTGGGTCAGCTGTGCCGCGATGTCTGGAGAGTCAGATGTTTTTCACCTTGATCAACCCTTTTATCTATGGGAATGGGAGCGTCAATAATGTCACCAGCTCTGTCTTAGACATCCAGATGCGAAACTGCGATAACAAACTTCCAAGCTCTAGCAGAAGAAGAAAAAGAGCCGCAACTTCGAATGAACTATTGCCGAAAATACCTTATGATGTCTCGTTAGTGCCAACAAAACTGCCTGATCCTATCATCGTCTTCAATAAGTCTCATTACGACAAGTTCATCTACCATGAACTAAACACTTCCAAACCTTTAAAGCCAATTCAGATATACATCAAGCATAACCTAAGTTTCCCTCTAGAGTTATTTGTTGGAATTAATGACAAACCTACTGACCAAATAAGCTTCTCAAACTTCACAGTCAACGAGACGGAAACATTTTTCTTGTCCGTAGCAGCTCTATCAACATTCATCAATGATTCTATGAATGGAACAGTTTACGTTGCAGTTAGAAGTACAGCATGTACTTCTGCTCCCTATTGTAATGGTGATGAAGGGACTCTCACATACTCACTTTACCTTTACGAAATTGAATGCCAAAGTTGGGATGAGACGAAGGAAGAGTGGAATTCTATGTCCTGCAAGGTGGAAAAGGAGACTACCCCCGAAAAGATAGTCTTCAAATCCAACCTCTTTGGCTCTCTTGGAACAGGTCTTTTACAAGCTCCAAACAAGATTGACTTTGGAACGGTGTTTAACAACCTTGGTGCCAAAATAGTTGAGAACATGCCAGTTGTAGCAACAGTTCTTGGGGTCATAGTTCTGTACGTCGTTGGATTGGTGGTGTGCAGGAAATTCGACAAAATGGATGCCATGAAGTGGCAGTGTCTACCGCTAATAGGCAGTGTAGTCGGTGGAGAATATCAATATGAAGTCCATGTCTTTACTGGATTTAAAACCAAATCAGAAACCACCTCAAAAGTCTACATTGAAATACTTGGAGCTCATGGAACAACTGGGACTAGAGAACTTACTGATATTGAAAACAGGAAGAATTTCAGACGAGGTGAATGCAATGCCTTTAAGATGTCAACCACAAATGATCTAGGAAAACTGTATGCCATCAATGTATGGCACGATGGGTCAGGGGGCGACTGGTACTTGAGTAAAGTCATAGTTGTTGATTGTCACAGGAATGAATGGTACCAGTTTGGATGCAACAAATGGTTGTCAGAAGAAAGAGGTGACAAGATGATTAAACGTACCCTTGATGTCTCCGTCTTGGAGTCTCATGTCAACACCGGAGTTCTTCTGAGAAACAACATGTCTCGTAAATTCTTCGACGATCATCTTTGGTTGTCTGTGGCGTACAGAAAATCTCCATCCAGGTTCACCCGAGCTCAGAGATTATCTTGCTGTATGGCTTTGTTGTATTTGACGATGATAGGAAACGCCATGTGGTACAAAGCCCCCGACGAAGAGCAAGGGACAGTGCAGGCGTTACATCTGGGTCCAATTACAATATCAGTGTCCATGTTGGTTGCAAGTGTTTACAGCAGTTTGGTCGTTGTTCCTCCCATTATGTTAATAACCTTCCTTTTCACAAAAGCCAATGACAAGCCTAAAGACAATAAGGTTGAAAATGACACTGAAGACTTCAATGAATTGTATGCAAATTACTACTACGGAAAGAAAGAAGTGAAGAAACAAAAATCGGAAGAAAAAGAAGTTAAGAAGGCTTTTACGTTGCCGTACTGGTGTATCTTTTTTGGATGGCTCCTTGTCTTCCTGTCAGTAGCTGCTTCTGCTTTCTTCACGATTCTCTACAGTTTCCAATGGGGAGGAGTCAAGTCCACAGGATGGCTTGTTGCATTTTTGTTGTCTTTCTTCGAATCTGTTATCATAATACAACCTATGAAGGTTATGTTGATCGCCATGATCATTTCCTTCATGTTCAGACGAGACGTCGATGTAAATGAATATGAGGAAAATTATGGAGAAATGCAGAATTGGTATGACATCTACAATGACAAAGAAATAAGCCTGTTGAGAAGAAAACTTCCCAAAGACAACAAAGACGAGAATGTTTTGAAACTAAGACGACTAGACAACAAAGTTGGCATCATGATAAAAGAGATAATTTCCAACTTCCTCGTACTGTTTGTCATGATGTGTGTTGCTTATGTCAGCTACGACGACAACATGTATCGACAAAATGCTAATCTGAAGTCAGCGTTGGTTGAAAATGTTGATCCAGAAGTTGAGCATTTCCTCAATGTATGGCCCTGGGTAGAAAAAGTCTTGATTCCGAGCTTGTATTATGTGGAACATTACAACGGCGGAAAGGTATCAGAATACGACAAACAGTTCATATCAAACGGAATGGCGATTCGTTTCGGACCACCAAGATTACGGCAATTGAGAGTTATCCCTGAAAACTGCAGAATTCGGCCTAACATCCAAACTCTATCCAAACGGTGCATTCCTCGAGTTACGAAAACCCATGGAGACGAGAAAAACTACCTCACGAACTGGACGATTCCTGTAAATGGATCGCAAGATGATTTTTCCATTCCCAAGAATGTTAGCGAAACTTTCAGATACCAGAGTGCATCTAGTTTGAAAATCTTATCATACTGGGCCACCTTGGAGGTTCTGCCGGGAGGAGGTTACGTGGCGAACCTAGGAAATAATAAACAAGATGCGGAGAAGTTGGTGGAGCAGCTAAAAGCAATGCAATGGATAGATCATCGAACGAGAGCTTTGTTTGCGGAGTTCAACATCTACAATGCCAACACTGAGCTATTTACTCAGGTCATTCTCGCCTTTGAGTTCCCCTCTAATGGCGGAGTTCACCCCTTTCACTCTTTTAGCACGATCCAGCTGTATCGCTACACGGGTCCAATGGGATTGTTTTCCCTCATCATGGAAATTATATCTCTCTTCGTGTTTGTTGGTTTGCTGATATCTTCCATCATTAAAATGGCCACAAAACGGGCAGAGTATTTGAAGAATTTGTGGAACTGGGTCCACATGGCTGCTTTATTTCTGTACGCAATCGCAGTGGTGGTCTATGCCGTCAAGATGAAGTGGACTATACAAGTCATAGAGTACATGATGAACAACAAAGAGGAGACTGTTAGTTTTCAACATGTGACTTTGGGCGACCAAATCTTCGTATGTCTCTTTGGCCTCGTAATTTTCCTGTTGACACTAGCCTTTTTAAACATTCTTCGTTTCAATTGGACGATAGCTGTGCTTGCCCAGGTCCTTGTTTCGTCTGCCAAAGATCTGACTCTGATGGCCTTGAATATTTTAATCATGGTCATGGCTTTCGCCTCCATGGGCAATGTATTGTTCGGTCCATACATGTCCAGTTATAAAGACCTGCCGGACACCATGACGACCTTATCAACCAACTTCCTTGGTGCCTTTGATTACCAGGAGATATCAGAGAGCACAGGCAATGCAGGAAGAGTATTTTTGATAGTGTATCTAGTAACAATGATGTTTATCGTCGTCAATCTGTTTATTACACTGTTATGTACTTTTGTGGATGCTGTGCGGTCTGACACTTCCATCATACCCAAAGACCATGAAGTTGTTGATCATTTCCTTGATATGGTTCAGGGATTTGTTTTACCAGAAAAAGATGAAGAAAATGAACAGGACGGAGATAAAAAGAAGTGATAAACTGATACCAAAGGTTATCTCTCAAAACACAAAGCTGTACATTCTTTTCTTTTCAACAAAATGGAAGTTTGAAAAGAAAGAAGCTGCCAATCTTTTTTCTTGACATGCTGGATGGAGAGGATGACGATTAGAAAAAAGTGATAAACGGATACTAAAGATTATCATTAGAGCTCTTTGCGGATTAGCGGTCCAAACCGTTTCAAAATTAACTTTCAACTT
>PdumLOV-1_lcl|Contig14805 Similar to SwissProt sp|Q9NTG1|PKDRE_HUMAN Polycystic kidney disease and receptor for egg jelly-related protein OS=Homo sapiens GN=PKDREJ PE=2 SV=2 E-value: 1e-92 HSP-Length: 3228 identity: 24%
TTCATTGCATTTTACTGCTGAAACTTCAACATGGGGAAGCTACATAAAAGTTAAGATTATACAAGTACCCGTCCAGTGGCTTTAGAAAATGAGGACGCCTATATTATCTACAGCAGTTCTGGTCCTCCTTTATAATATTTTGTCAAGTGTAAATGGTCAAAACTGCCCGGCACCAGGATGCTACGAAGATATTCCGCGACATTTCACTTACAACCCGGGCAACTACCAGCCCACCAACATGACAACGGACATTTGCAAAGGTGTCTGTGGCGTGTGGGACATGAAATATGCAGCACTCTTTTCGGGTAGCTTCTGTTTTTGCGCCAACACCCTTCCTGCCTCCGTCACCCCGAGCGCTGCCACCAACTGCAATACAGCCTGTTCAGGAGACAGCGCTTCTCTGACCTGCGGCGGGCTGAGGCATGTCAATGTGTTCTGTGTGACCCCTCCTGCGCAAGATGTCAAGGTGACTATGTCTGATGTTGTGGAAGTCCTGACAGAGACCACGGTTAACATCACCACCCTCAAACAAAGTCCCGGCTACGTCTACAAGCTGGACTCGGCGGAGGACAACGGATTCGTGCCACTCACCTCCAGCGTCATCCAGAAATCCTTCTCCACGGCAGGACTCCACAAGGTCTCCGCATCAGTGGAAGACAGCGGTGGCCTTTCAGCGGTTGCCTATGGCTCCCGCACCATCTCCGCCCAAGTGCCCGTGGAGCATGTGGACCTGCAGTGCCCGGAAGTGTGGGTTGCAACGGAGGAGTTGTCCTGCAATTCCACCATCATTTCCGGAACCCTGATGACAGCTGATATGGATTACAAGGACGGCAAGCCCCATGACAACTTCCCTGTCAAAGACGCTGGGTGGTTCACCGCAGGAACTGGTCTCGTCCCAATGACAGGTCCAGCGACCGCCAACAAAGTCTACATCAGATTCCATTCTGACTTCATGAACAGTGGCACCCTGGTTGCCTTCGAGTACTATGCAAGTGCTGCAGGGACAGCTAACTTTGTGATTCTGCGTCCAACGTGTACGACCAACACGTACTGTCACGACTCAAACACCTGCGTTGCGTCATGTACCAGCTTGAGTCAGGCAACCTGTACAACCGGTCAGGTCTTCTGTGGGTACAAGACAACCTGCACAGCCAACACCCTTCCTACAGGTTCCTGTGCGGCAGCTCCCAACAGGCATGCTTCTCTTCCCGCCAATGTGGAATACGAAGTCGTCAGAGTCTTCACTCATGCCATTACTGCACCTGGCTATGGATCCCACAAGTTAGATCCGAATACCAATCCCCTTGAGGTCCAGCCAGGTGATGTTGTTGGCTACTATTCCGGCACCGCTGTCCTCGGTGTGTCTACAGCTGGAGCGAAATTTGATTACACTGTGAATACAGTCACTACCACTGCTGCCGCAACCAAACATGCCGTTACAGACTTGACGCTTGGAGCCCACAGACTGTTATTGAGAGCGATTGCGTCCAAGCCATCACTTGTCTACTACTACCACACTTTTGACAATTCGGGAGAGTACAACGTGGTTCTGAATGTGACAAATGACCTCTTGCCCGGAAAATTAGTCTCCAAGACCAAGAAAATCTTCATAGAAGTGGGTATCAACACCACCGTCATCAGCAACCCACCATACGGGGTCACGGGCGAATCGACCACTATTGAAGTAGAACCTGTGTCAGGTTCAAACCTGACATTTGAATGGAACTTTGGCGAGGGGACATTTTTGAACATCTCGCGTTTGGGCAGGTTCTTCAACTACACATGGAAAGCTCGGGGAGAATACAACATCACTGTGAGAGTGTACAACAGGCTTCAGTCTAAGAACAATGACTCCACCATCATCATTGAGGACAGAATCAGAAACATGGGTCTGTACGGAACCCACGCTGCCACAGGCAAGCCGTACCAGATCACCTTCAACATGACCTCGGGCTCTGACTACGCATGCACCTGGAACTGGGGAGATGGAACAACCTTCACCACCAACTCCTCCAACTTGCTGGCATCTGGTTCGGTGCAGACCCACAACTTCCCTGCGGAAGGTTGGTATAACGTGACAGTGTTCTGCCGAAATAACGTCAGCTCTGGGTGGGCTCACAAACGTGTCCTGTCCATCGATCCTCCCATCAACATCAGTCTGATCAAGACGGGAGCCATCCAGAACACCATGTTCAAAGTGGATTGGAAGATAGACAAAGGAACCAACACGACTTGGACGCTGTTACTTCAAAACGTCAGTTACCCAATCGTATGGAACGAGGCAACTAAGAAAGGAGAGACGACAAACTTCCTCAATGGTCTTCCGGTTGACCGTTACCTCGTCGGTCTCCACGTTATCAATCCAGTCGCAGATGAGTGGTTCTTCAAAAACTTCACAGTTGACAAGCCCATAACAGGACAATGGTTTGCACCAAGCAATCTAATCGAAATACTGACAGGACAGCCAGCCACCTTCACGGCAGACATGACAGGAGGCTCCAGCGTCATCATAGACATAAATTACGGGGATGGAGGAGCAAACGGCTTATTTGACACAACTCAAGGGGGCAATGTTCTGATCGACTGGCCTGGCATGAAAAACTTCACGCGAACATTTAACCAACCAGGGTCGTTCAATGTCACGGCAACCTTCAAAAACAACTTTGACACCTACCTCTACTACTGTGCGGTGGACGTCTACAATAGAGTTGAAAATCTGACCCTGATGACCAACTCTCCCATCCCATACCTGAACAATGAAGCCTTGGTACTTTGGTATTACTCAACGCCCACTTATCCTCCAACCAAAGCCTTCATAGAACTCTCTTATGGAAACGGAGATCCCGATATCAAGGGCGTTTCTTTTAAGCCTCCTGGAACAAAAACGGGCCACACCTACAAGGCGATAGGACGCTATAATCTCCACTCCAATGTCTCTAACAAAATCAGTTGGGGTTTATTCAATACATCAATTCATATCCTACGACCAGTTGTGAGTTTGGAGTTGGCTGTGGTTCCCCAGCATTCCATTAAGAATACACCTGTGAACTTCAAGATTGCCATGGAGTCTGGCGACGATGTTACACTCTACTGTAATCCAGGCGATGGAAGTCCCACTGTCACCAAGCCCAGAACTCAAACATCTCCTTACAAGTGGGATATCTGTACTCACACATACACAGCTACAGGGGTGTTTCTATTTGTGGCGATTGCCGAAAATGCACTGGGTAACACCACCAAAGAGTACAGGATTCATGTCCAGAATCCTGTAAAGTCAACATTCGATCTGACATCCAACTTCCCGCAAGAATTCATTGGCGGCTCGGCCACTGTGACTTACACCTTGACATACCCACCCGGCGACATACTCCCTACAGATCCATCAATTATCCTGGACTATGGGGACACCCCGGATGTCTATCCTACTGCTGTGCCCCTGAATATTCCTGGCAGTCGAACACTTACCTTTACAAAAACGTACACTACACCTGGTGACTACACAACAAACTTCACCATCCTGAATCTTGCCTCCATGGCCAACTTCACAGTTGCTAGTGGAGTATATGAAAGGATATCAGGAGTGTCTTGTGTTGCAAAGCAACGAAAGTTGATACCTCAGGGAGGCGCAGATTCTCCTGGGTATGGAACCAACCAGCTGACCTTCCCCCTACACAATCCTTTGACGGCGCATTTCACCGTTGCTGCAGGTACAATCAGCAAGTACATAGTGAAGGCCGCAATCACTCCGCCAGGGATAACTGAGGAATCCAAGACTCAGCCTGTTGCTGTGAAGCTCACTCAAGCAGGAGATTACACCCTGACGTGTGAAGCCTGGAATCCACTGAATAGCGCGTCGGCCACAGTTAATGTCAAGATGGTGGAAGGAATACAAGGCATCTCTATCTCCAACCGAGTGCCCATCAAGCCTGGAGTAGAGACGACGTTTGCACTCTCCGTAGCGAGCTTAGGGGTGGACTCTTGTATGATAGTTGATTACGGAGAACCAAACGGCGTCAAGGAGTACTATGGCAATACGGCCGGGTGTGCTTCAAGGCTACCGTCTGGATTCAGCGTAAAAGGAGTGATACAATCCACCATGTCGCTCAAACACACCTACAAGAACAAAGGAACCTACGACTGCACAGTAAATGGCTACACTGACGTCCTCCAAACCACAAACTCCAGCAAAGTCAGCGTGACTGTGTCAGATAAAACCTGCCTCTCCCCTCTAGTCACCATGAAACCCGCTAACCCTCGTTTTTACGAGCCTTTTAGCGTTCCGAGAAATGAGTATGTCAAGGTAATCGCATCAAACTCCATCGACTGCCAAGAAACTTTGGAAAATGTCAAGGAGTGGCGAGTATTCTCAATCAATGAAGCGACAGGCGCTGACATCTCAGAGGTAGACCTGAAATCAGTCACCACTAGGACAACAGCCAACCTGGTTTTGAACCCACGATTCCTTGCCTATGGCACATACCGATTTGGATACAAAATGTACATGAAGGCAGGCGCTGAACAGTTCCCGGTAGAAGAAAGCATCTACATCAAGATTGCCAAAACGCCGCTGATGGCGTCCATGATTGACGGAGGAATGTCCATCATAAAACGCGGATTCAACCGACTAATCAAACTGTCCCCGAGGAAATACTCCTTTGACCCTGGAGAAGATCCCTCTGGACCACAGGGCTTAAATTTTGAATGCTGGTGCCGGAGAGTAGACGAGACCTTCAAGACCTACAGAAACGGATCGTTGATCAGCACAGACGCGAGTGCATTCATGACCTCAGCTCAACTGGCTGCTGACACCGCTCCGGACCAAGGGGGCTGTGCCAAGAGAGGCCCTGGAGTGCTGACTCTGGCAGACCACGGAGAGTTCAGTTTCAACTCCAGCAACATGAGAGTCAATGAGTCGTACGAGTTCCAATTACGAGCGTGGAAGGACACGAGAGAAGTGTGGACCAAACTCATCATAAATCTTGTGGATGGAGACCCTCCTGAAATTGTCCAGAGATGTAACGGAGAAAATTCAGCGTTGTGCCGCCCGTTCCCGGGAGGTCAGTTCATCAACCCGAACAACCGAATGGCCCTGAAGGCGTTCTGCGTGGCCAACTGCGGAAACGGTTCACCTTTGACTCATCAGTGGTATGTGGAGCGAAGGAGGATCAACGGAGCCTGGGTGGAAATTAACATCACAGATCATGTGCAGGGATCGACATCATCACAGATCGCACTTCCAACAACTCTGTTCATGTCTGACTATGCCAAATATGGAGAATATATGGATTATCGTGTAAAAGTACAAGTCGTTGTGCCAGGAAATACAGTCGTGGGAGAGTCATTTACTGTCCTAGACATGAACATCCCTCCCAAGCCAGGAACTTGTACTTTGGACAAGACGGCCTATACAATCGGAGAAAAGGCGCAGTTCACTTTCTCGAGTTGGGTGGATGGGGAGGGCGTGGAGGAAGCCACAGTGGAAGCCGCTGTAAATGGAGAAACGGCAACATTGACTTTCCTCAATGTTCCACGGACGGAATTGGTTTTGCCTCTCGGAGGTTCAGTCGTCCTGAAATGCAGTGTCAAGGACAAATATGGAGCAGTCACTGTGCTAAACATGACATCTGCATCAGTTACTATGACCACAGCTCAACAAACTGCAACCATCACAAATCTCAAGAATATCGCGAAGGGGGTTGATGTGAGTCTCACGAAAGCCGGAGAGGAGGGCGACTCAGTCTCCATTCTTGCCAAGGTGGCTCAAGTCATGACCCAGGTGGCCGCGGTCTCTTCCACCAAACTTGTGGATCTGAAAGCCGCGTGGGCTGCTGAGGAAGCCAGATTGCAAGCTGCTCTGAAAAACACAAGTCTCAGTGAGGCCCAGAAGCGAGATCTTATTGTTCAGAGAAATAAAGCTGAACAAGCATATGAAGAACTCAGGGACATAGTTACTCAGTGCCAGGAGAAGAGTATCCTTGCAATGGAAGACTTGGAAACAAGTACCCCAGAAGGATTGAAGGAACAGGCCGCAGTACTTAATACCATGGACAACCCAGACCACATGACTTTAATTGCAAGGAAATCCTTGATGAAGAAAGGAGCGGCAATGGCAGAGGGGTTGAAATTGAATGCGCTCAGCTTACCAAGGGAGGATGTGGAGGTGATAGCAAGAGGGGCGCTCACATCAATCATGACGGCTTTGCATTCCACCCACAGTGTCACAAATAACCCGACCCTCACTGAACTAGAAACTTCTAGGGGCTCTGCGAATTACGCATACGACAGCGATTGGGAATCTGATCAGGATGAATTTGCTGCTGACGATTACAAAGGATTGATGAAATGGACTGTGGGAGTCGATGCTGGAATTCAGTCGAAGAGCAACTCGAAATCGGGTGTCCAAGGATTGCAGACAGTTGCTTTAGCCTCTCTCCAGACAATGGTCAATGGAGAAGAAATCATAAACATGACCATTGGTGACGGACCTGCAGCATCACAATTCACAGCTCAGAAACAGACCCTCTCTAAACTTATTAATCCGATCGAACAACAGTCCGTAGGATTCCAGTTTCCAAGCAACCTTCTTCCTCGACCTAAACTCCCAGACGGCAGCTTTGAAGATCCAATTCTTGGTTTGGCTGCATTGACATCTGCGAGGAACCCTCTCCCGACATTGGGTCAAGGGGAACGGGTCACCACTCACACTATAGATCTGACACTCACAGATGAAAATGGGACCTTGTTGAGTTTCTCCAACCTTTCTCCTCCACTAGATCTGTTTTTCCCAGTTGATGCAAGCAAATCCACCGTTTACACTCAACAACCTAAATTGCCAGCTTTGAGGGAAGGTCGACCGCGGAGATACTTCTGGTACAATTCAATCGACTGTCTGCCTTACGAGGGAGTGCGCCTTCGTCTGACTCCGCTGACGACCAACACATCTAATATAACCTACCTGGTGATGATTGACAATAACCAATTCCCCAACTGTACACTGGAGGGAGTTTGCAACACCATAGACTGGCTGGTTCTGCCCAATGAGAACACTACCAACACATCGGATCCTTACATGGCTTTATTCGACAACAAGAAAATGGGAAATGGGAAGTACAAAGCAATAATTGCCGTAAGAGAGCTCCAAGGCTCGGAACTCCAGGCTTATAAAAATGACTCGACTAAGATCCCTAAATTCACCATTCCTCAGGACAAAGTCTTCACCACTCCATACAGGACTGAATTCACTTGCATGGGAGCTTTTTTCTTTGATTCAACCAATGTGGAAAAGGGCTGGCACGGTGAAGGATTGACTGTTGGCTCAAAGACCGTGCCAAGCAAAGTCCACCTCCAATCAACCCATTTGTCCCTTTTCGGAGCTGGCTTCGCTGTCCAGCCCAACAAGATCGACTGGGCCTTCGTCTTCTCCAACATGGACTTCTTCAAGAATCCGACCCTGTACATTGTGGAAATCATCACTTGCATAATATTCATCATTATGCTGATATGGGCAAGGTACAAGGACAAGCAGGATAAAATGAAGCTTGGGGTATGCCCATTGCCTGACAACGAAAAAGAAGATAAATACCTGTATGAGATTCTGGTCTACACAGGTTTGAGAACCAATGGTGGAACCGAATCGAAGGTGAACTTCATTATCTCTGGAGAACATGATGAGACAGACGTCCGAACATTTGAGGATCCCGAAAGAAAGATATTCAAACGCGGAGCTGTAGACGCCTTCTTGATGGCCACACCACATCCCCTCGGTCACCTGAACTACTTGCGCGTGTGGCACGACAACAAGGGCAAAGGGAAGTATGGGAGTTGGTATCTGCACTACGTCATTGTCTCAGATTTACAGACTCGGCATAGGTATTACTTCATATGCAACAGATGGCTGGCGGCTGAGGAGGATGATGGCAGTGTGGACAGATTACTCGCAGTTGCTGGCGAGGAGGAGATGACGGAATTCGGTCACTTATTTGCCCACTCCACCAAGAAGAAGCTGGACGATGACCACTTGTGGTTCTCGGTGGTTGCAAGACCTCCCCAGAGTCGCTTCACCAGGTGCCAGAGGGTCTGTTGCTGTCTGCTATTGCTCTACACTACCATGTTGGCTGACGCTGTCTTCTATGAGACGGCCGCCTCAAATTCAGGGAAGAAGGTCTTCTCAGTGGGACCGTTTGCACTCACGCCACAGCAGTTCTACGTAGGAATCATCTCCAACCTCATAGTGTTCCCCATCAACTTCCTGGTGGTGTTCTTGTTCAGAAAGTCCCGCCCAAGGACGAAGAGGCCTTCAAGGATCGCGGAGGCCCTCAGACGGATGCAGGAACAGAAGAAGCAGCAAAAACTGAGCAATTCAGACCTCAAGGCCCACAGCTCAATGAACTTCAATGAGGAGGATATCCCCAAAGATCCTGATGCAAACCCGATCTCCACCATATCCCGACCGATGTCCGCCCAGAGTAGAAGGTCAGTTGTGTCCGATGCTTTTGATCCGGAACAACCTCCAGAGGAACCCTACAGGCCACCAACCCCTCTTGAGGAGGAAGAGAAGAAAAAGAAGTTCTCCTTCCCTTGGTGGTGTGTCATCATCGCCTGGATCCTGCTCGTATTGTCTGTTGCTGTCAGTGTCTGCTTCGTGACTTTCTACGGCATCATGTTCGGTGACGACAAATGCAAAAAGTGGCTCACCTCCATGTTGGTGGCATTCTTCACCTCAGTCTTCTTTACACAGCCCATCCAGGTGTTGGTGGTAGCGGCCTTGTTGTCCGTCATCTGCAAGAACCCGTCTCTGTCTGAAGATGACGATGGAGATGACGATGAGGAAGACTTGGAGCTGGGAAATAACGAGGCGTATCTGCATGAAATGCCACGCGAAGGTTACGCAAGACCAAGGAAGATAGCTTACAAACCACCAGACCCAGAGGCATTGGAGAAAGCTCGCCAGCAGAGAATGAATGAGAAGCAGATGTACGCGGTGATGAGGGAGATCATCTTTTACTTCATCTTCTTGTGGATGTTGCTCGTCATCTCATACAGCTTCCGAGATCCTAACGCTTTCCTCATCAAAGAATCATTCGTCAAGAATTTCATTCGAAGTGGAGAAGATTCTGAATACAATTTCAAAAACTTAAAAACTATGAAACAATTCTTCGATTGGTCTGAAAACGTTCTTGCCCCAGAACTACGTGCTGGCAAGTGGTACAATGGACGATGGTTACCAGGACAACGAGGTTTTATAAATGACCGGAACAATCGTATAATGGGCTTTGCCACTATGAGGCAGCTTAGAGTTAAAAAAGCAAAATGCAATTTAGTTAAACCGATGGACAAAATATTAAGGGAATGTAATGTTGCATACGCCTTTTACCACGAAGACACTGAAACAAGAGGGGTTGGTTGGGAACCGCTCTACTCAAATAGCACATACAACAATTCAGCTTACGAGTATGTCCATCGATCAGCCAAAAGTCTGGACAGCTTCCCATTCTGGGCGGTGCACCATGTTTACGGTGGAGGGGGTTATGTGAGGGAATTGCGTGGAAGTACCAACACCCTCAAACAACACATCAGAGAACTGCATGACGGAGGGTGGTTCGATCACTACACCAGGGCGGTCTTCATAGAATTCACAGTCTACAATGCCCAGGTCAACATTTTCACCATCTGTACGCTCGTGGCGGAGTTCTTACCGACAGGTTCCCTCTTCACCAGTTACAGATTTGAGCCAGTGAATCTACTCGGCTACAGCATGGACACAGCTGGCTTTGAGATCATCTGCCAGATCATATACATGCTCTATATCTTATTCTTCATAATCAGCGAAGCAAGAGAACTGTACAGGAAGAGAAGCGCCTACTTCACAGAATGGTGGAACTGGGTTGAAATGATGATCATTTTCCTGTCGTTATCAGGAGCGGTCATCTTCTTCTACCGTCTTGTGATGGCAAGCAAGTTAACCAAGAAGTTCGAAGAGTCAGGCGGAAACGCTTACATGAAGTTCCAGTACGTGGGATACTGGAACGAGCTCCTCTTGTACATGATTGGTTGGTTGGTCTTCTTGGCAACCATCAAGTTCCTGCGCTTGCTCCGTTTCAACAGGAGAATGTCCATGTTAGCGTCTACTCTCCGTAACTGTGCTAAATCTCTCGCCAACTTTGCTCTTATGTTCTTGGTTGTCTTCTTTGCCTATGTGCAGTTCTTCTATCTCCTCTTCTTCATCACAATCAGTGAATTCTCCACATTCTTAGTCGCTAGCGAAACGTGTCTGCAAATGATCTTAGGTCGCTTCAACTTCTTCGAAATGAAGGGTGCCAACCCCACTCTTGGACCTCTGTTCTTCTTGGCTTACGTAATTTCTGTCGCTCTTATCCTGATCAACATGTTCGTGACCATCTTGAACGAAGCCTTCGCTGACGTCCGTGACGACTTGACCAAGCAGATGAACGATTACGAGATCGTTGAGTTCGTCGTCAAGAGACTCAAGTCTTGGACGGGCGTGGGTGCCGTGGTCCAAGGAGGCAAATCGCAGAAGGAGCAAGATGAGTACGCCATCCAAATGGCCACCTTAGACGCAATGGCAAAGGCAGCAGAGGGTAACGACTACAACTTCAATCCCAACTACAAACGCACTGAAGACATGGAGGACTTCCCCGACAAAGTTGACAGACTGGTGCGATACATCAGCAACATGTACTTCCCTCAGAAGGAGTGGCTGGAGGCAATTGCAATTAAGAAGATGGAGGAAAAGAGGAGGAGCCATGACAGAGGACCTGACTATGGACGATTCTAAATGATATAATACACACAAAAAGACAATTCAAGACATAATAATAAAAATATATTAATTTTGCACTGAATACATTCAAAAGCTATATGTCAAATAATCATAAACAATTACGATCATAAAACCTTTTCATGCCAGTTGTATAACAGAAATTAAGACCTAGAATAATTATTCACAAAAATCATTAGGAGCTACTAAGTCTTTTTCTTAAATACAGATTACAGGAAAAATACCGAGAGACTAAATTTTTTTTGGAAAATGTTGTTACAATAATATTTCATCTAATAAACTAAATTTATGTCAAATGCACTAATATAAATGGATTTTAATGTATGATATATAAATCTGTGATACCATGAAATTTGTGATCCAACATCTGTGATATTGCGTACATAATTATATTATTTGCTTTGATTTGTTTTATTTACCATTCGAGCAAAATTTGCACAAGTTAATCAAAATGACAAATTCTCCAATTTTGGACGAGAAACATTGTAGTGTATGTAGCATTCACACCTTATGTTGTGCAGGCTTATATAAGGAAAAAAATATTCCAGTACAAAATGTAATGTACATTTCAAAATCTGACGTTCAAATAAGCAAATGAAATAAAATTTGGCAACACTTACTTCATAGTTTTGTTTAAACAATACAAATAATTTATTATACATGCTAGTCTACATAAAATGGACAACAACTCATGGTACAATTTGTGTCCGAAAACGCATATTGACAAGACTGGG
>PdumPKD916_lcl|Contig9160 Similar to SwissProt sp|Q7TN88|PK1L2_MOUSE Polycystic kidney disease protein 1-like 2 OS=Mus musculus GN=Pkd1l2 PE=2 SV=1 E-value: 1e-82 HSP-Length: 2253 identity: 29%_reverse complement
AATTTTCCATTTCCATCACTGAATTATAAGCTATTGGTTATCATTCAAATATTTTAGCAAAACAGACATCCAGATGACATTACATTACAGACATCATTCAAAAATCCACACTGAAAAAAATACATGGGAAGTAGCCCTATCAATTTCACACACATATATCTGATATATTACATATAATATCTGACACATTTGCCACCAAATTAAACAACAGATCACATGACAAACAATAATATTGACATCCACAGAAAACATTTGCAAGACAAGATAAAATTCTACAAAGAGAATACAGCATTCTAGCAACATACAGAATACACAACACAGCAAATTTGAATTCACAGTTGGTCGTTTGTGAATTGACTTGTGACTTTTTTTGTGTCAGACTGAAACCGGTGGTGCTAAAGTGACTGAGGAAAAGGTTGAAGCACATGTGGCTCAGCTCGAAAGTGTGACAGCCAGTGTGACAAACACCATCAGCGCTCAACTAGTCGCTGGAGACAATACATGGGTCGTTGGAACAAACGATACATATGTGATCGCAGTTGCCAAGGTGTTCTCCCGAAAAATGAAGGAGGGACATTCAGTGGAACAAATGCAGCTGCCATCGGTCGACTCCATGCTGGGAAATTCTGATGGTGAAGGAAACTCAACCGACACACCATACTCCATAGAGTGCAAGATGTCCGCCTCAAGTGTCAATACACACCCTAATGACATTTCCACTATGATTACAAATACACAGGTTATGAATTTTGACATCGTAGATGAGTTGGGTATCAGAATGGATGTTACTAAATCAGACGACTGGCTTGAGATCATGTTGCTACACACCAATGGAAAGATGAACGAAACATTTGTCAATGTAACCGAGGACCAAAAGGTCCAACCCATTCACCAGTTCCAGGTCTTGAATGCCAGCGCACTGTTCGTCGGTGTGAGAGACATACCCATCCCCAAAGCTGATGCAGCAACAACAAGCAGTCCGGATGACCAGACGACGGCGGCAGAGGAGGCGACGACTGCCGGGGGATCCTCAAGACGGAAAAAGCGATCAGTTGGAAGTGGAGACAACAGTACAACAACCGTTGTTCTCGTGACAACTGCTGCTGCAACAGCACAGAACATCGTGACGACAGCAGCAGCACAGAATAATGTCGCCATCACCTCCAACACTCCAGCTCCGGCTCCTGTGCAACCGGCACCAACACCCGCCAACCAAACTGCACCGAACAATACCACCAATGCAAACCAGGGAGAGGCAAAGACCCCCTGGTGCCTCAAGGACCCTGAATTGATGTTTACAATATACATCAACGAAGGAACTGAATCTCCAACCCCAGAGAAACACCTACTCAAGTGCACACTCCCCTTGAAAGACGCCGAAATACAGGCATACATTGACAGGTACAATAAAAACAAAAAGTGGAAGATCAAGGACTTCGACAGATGCACCTGCTTCTTCCGTCAGAACCAAATGAACCTAACAGAACCAAGGCCTTTCTCGATGTCAGTGGTACCCATGAACATCACCTCAAATGAAACCATTACAGATGGTCTTCAGTATGCAGTAAAAGTGTGGACACCAAGTTGCCAATACTTTGACAAAAATGAGAGCAGCTACAAAACAGACGGTGTAGAGGTGGGTCCAATGTCAACCGAGAACGCAACACAGTGCTTGACGGAGCATCTGACATCCTTTGGAGGCGGGTTCGTCGTCCCAATGAACAGCATCAACCTCAAGGAGTCTGCTTTCACCAAACTCAATGAGAATCCGGTGGTGTTTGCCGTCATGGTGTCGCTCATGTGTCTCTACCTTGTGATGCTCATCTATGTGAGGAAGAAGGACAAGACGGATGAAGTGCATGCAGGAGCAACACCTCTGCTGGACAACAACCCAATGGACAAATACCTCTACGAGTTGGTGTTCTTCACTGGCTCAAGAAAGAATGCAGGCACATCCGCCAAAGTCCACTGCATCATCAGCGGGGAGAATGGGGACACAGAACCTAGGCTCATATTTGACGACAAGAGGGCCGTTCTCAAAAGAAGTGGGGTTGACGTCTTCCTCATGTCTGTGCCTCAACCCCTGGGGCCTTTGACTCATCTTCGTATTTGGCATGACAACACAGGGGAATACCCGTCCTGGTACTTCGAGAGGCTGCAAGTGACAGATCTGCAGACTGAAGATGTATACTTCTATGTCTGCGACAGATGGCTGGCTGTTGAAGAAGATGATGGCATGATCGACAGAGTGATGCCGGTAGCAGGAATGGAAGAACTGACTCACTTCAACCATCTCTTCTGGATCAAGGCAAAGAGAGACCTGACGGACGGACACATCTGGTTCTCCGTCTTCCAGCGGCCGAAACGCTCGAGATTCACTCGAGTCCAACGCCTCACTTGCTGCCTGACTCTGCTCTTCAGTTCCATGATGGCCTCTATCCTCTTCTACAAGTCTGATGAAAACATACAGGGCAAACAGGTGCTGCGTCTGGGACCGTTAGAGATAACGCCTCAGCAGATTTATGTGGGTTTCATATCGAGCATGATCGCGCTGCCAGCCAACATCATCATCGCCTTGATCTTCAGGTATGCGGGAGACATACCAAAATGCAAGAAGGAAAAAGAGCAGCCTCCTGTTCAACATGGCAGCAATGTATTAGTAGTGGATAATCATGAACATAGAAAGATTGCCAAACCAGAAGACGATGATAGGAAGATGCACGACGAGTTACAGAGACAGTCAGACTATCTCGACACGGGTGACATTGACCAACGACTCTTGGTTACCCCGAACCACAGACCAGCTACAGCATCCACTTCCTCCTCCCAAGGGGAAAGTTATGAGGGACAAGGTCAAGACATCACTGCCCTGGCTCTGCCTATGCCACCCCCAAAGAAGAAGAAGTTCCAGCTCCATTGGGGATTCAAGATCTTCGCTTACGTCTTCTCTTTCTGTATTGTGGCGGTGACTTTCTGGGTGACTGTAGAAGTTGCCGGAGTATTTGGCAAAAAGAAGTCCTTACAATGGCTGCTGGCATTTGTTGTGTCAGTTGTGGAGTCCATCTTCCTTTCCCAACCTATCAAGGTTCTGGTGTTGGCTGCATTCTACGCTCTGGTAATTAGGAAACCAGACACTGACAGCGATGAAGCGGGCACGACTGATTTACGCAAGAATGAAGAGTGGCTCCACAAGCATTTCACTGAGGAGGATATGAACAACCCAGAAACTATGAAGTTGGTGGCCTCTTACAAATCAGCTCTTCCCGAACCACCAGATGAAGAGTATCTGCAGGAAGCTAGACAGATGAGGTTCAAAGAGATTAAGATGAACAAGATTATTTGGGAAATCATTTTCTACTTCCTGTTCCTGTGGTTGTTGATGATGGTTGCCTATGGTAACAGAGATCCGCAAACCTACAACCTTTATAAACATTACCAAAAACTACTTGTGAAAGCTTCCTACGACAAAGTGAACCCCAGAGGAACATGGGATCTGCAAGAGGTTCGGAGCCGTGCAGAATTCTGGGATTACGTGTCACAAGTTCTGCTGCCAGGATTGTACGATAACAAATGGTATGATGGAACGTACCACTCACAATTGCAAGGATTTATGGCTGATGGCACAGGTTACTTGGTCGGGCAGCCTCGTTTAAGACAAGTCAGGACAGTTCCTGAGGAGTGTCATCGGAAGGTGAAACATTTGGAGAAAAATTGTGAAAAAGGTTACTCAATATTCACCCAGGACGAAGGGGAGTACTCGTTTGGATGGAAGAAAGTCAACTATTCAGATCCTGCCAATAACAAGCCAGAAACCTCATGGATCTACAGGTCATGGTTGGACTTGAGTGGGTATCCATACTGGGGAAAATACAACTCATATTCTGGGGGAGGATATACGGCAGATCTGGGAACCACTCTCACAGAAGCACAACAGAAATACGAAGAATTACGATCCAATCGTTGGGTGGATAGCAACACTCGTGCTATATTCATTGAGTTCCTGGTCTACAATCCGAGCGTTAATCTCTTTGGAATATCCATGGTGGCTATGGAAGCCCAGGAATCGGGAGCGATGTACTTGTACTTCAAGTTCCATGTGATGCGTCTGGACCGCTATGTCGGCCCCTTCATGTTTGTGGTGATGGCAGGAGAGATCCTGACACTCGTTTTCATCATCTACTTCTTGGTCAAGGAGATCAAGAAACTAAGGAAGTTTGGCAAAGCATACTTCAAGGATTCGTGGAATATCTTTGAGACACTAATTCTTAGTTTGGCAATTGTGACAATCGTCATGTACTTCTTCAGACTAGTGCATAGTGCTCGTCAGAGCAAGAAACTAAGAGAAGAACCAAACCGCTTCCATAATTTGCAATACGCAGCCCTATGGGATGAGTCATTCACCTACTTGATGGCCTTCATGTGTTCCCTGAGCACCCTCAAGTTCCTGAAGCTGCTCAGATTCAACAGGCGCATGGCCATGCTGTCCTCCACCCTGCGATATGCTGCGGGACCAATCATACAATTCTTGATCATGTTCTTGATTCTCTTCCTGGCCTTCGTCCTTGCCTCTTACATTGTCTTTGGAATGGATTTGGAGGATTTCTCAACGTTCGCAAGATCCATGGCCACCCTATTCTCTGCCATGTTGAACAAATTCAACTTCTACAACCTGAAGGAAGCAGACCGCATATTTGGGCCGACCATCCTGTTCCTCTTCACTCTGATGATCACCTTCATCTTGATCAACGTCTTCATCACGCTGATTTGCGAGGCATTCTCCATCGTCAAAGACGACCTCAGCCAGCAGAGCAATGAGTATGAGATAGTGGACTTTGTCGTAGACAGATTCAAGATGGTCACCGGCTTGGGCGAACCAAAAACGAAGATGCCGAGACGCAGGCGCAAAGTCAAGGAGTACAACTACGATGATTATGTCGAAGCAACTGACGAAGACATCCAAAAGGAGCAGGAGCGCATCGACAAGATGATGGCAAAATTAGAATTCCTTATTTTCCACAAAGACCACAAGCCAGGGAAACCTGTGTCCGACCCCAAAGGGAAATTCGAAGACTGGAGGGAGAGGAAAAAGAAGGGAATACTCTACCGATAAAATGACGGCTTGATTCTGCGAAGTTTACAGAAAATACTCGGATTACCGGACTCAACACTGAATTTAGATACATAAAAATGGAACAATTATACTAGATGCTCTATTGTCGCATGTTTCAAATAAACTTTTGGCCTAATCCAACAACATTGAAAAAGTTCAGCCACATCAACTGATCA
