# Supplementary material for: Neural circuitry of a polycystin-mediated hydrodynamic startle response for predator avoidance
Source: eLife. 2018 Dec 14;7:e36262. doi: 10.7554/eLife.36262 (PMC6294549; doi:10.7554/eLife.36262)
Supplement: Figure 3—figure supplement 1—source data 1. [file elife-36262-fig3-figsupp1-data1.zip › Newicktree_Figure3_figure_supplement1C.txt]

#NEXUS
begin taxa;
	dimensions ntax=121;
	taxlabels
	'Saccoglossus kowalevskii 585652993'
	'Chrysemys picta bellii 641798600'
	'Homo sapiens 31559825'[&!color=#-15433711]
	'Mus musculus 115583681'
	'Danio rerio 1207182030'
	'Homo sapiens 116006951'[&!color=#-15433711]
	'Latimeria chalumnae 942189627'
	'Lingula anatina 919052864'
	'Branchiostoma floridae 260827108'
	'Acanthaster planci 1229186594'
	'Strongylocentrotus purpuratus 48094207'
	'Ophiophagus hannah 565304042'
	'Mus musculus 115583675'
	'Homo sapiens 5174633'[&!color=#-15433711]
	'Acropora digitifera 1005483664'
	'Exaiptasia pallida 999981301'
	'Nematostella vectensis 156395095'
	'Trichoplax adhaerens 196000368'
	'Branchiostoma floridae 260823633'
	'Limulus polyphemus 1238871302'
	'Danio rerio 1207165955'
	'Homo sapiens 19923084'[&!color=#-15433711]
	'Mus musculus 1039738876'
	'Saccoglossus kowalevskii 585678603'
	'Strongylocentrotus purpuratus 780160480'
	'Acanthaster planci 1229127695'
	'Lingula anatina 919066838'
	'Capitella teleta 443717936'
	'Platynereis dumerilii PKD1L1'[&!color=#-13583921]
	'Octopus bimaculoides 918292252'
	'Crassostrea gigas 1139740091'
	'Aplysia californica 871204620'
	'Biomphalaria glabrata 908481541'
	'Saccoglossus kowalevskii 585696579'
	'Mizuhopecten yessoensis 1205910066'
	'Crassostrea gigas 405970250'
	'Biomphalaria glabrata 908506947'
	'Aplysia californica 871263454'
	'Lingula anatina 919023136'
	'Platynereis dumerilii PC1'[&!color=#-13583921]
	'Capitella teleta 443732271'
	'Homo sapiens 205360954'[&!color=#-15433711]
	'Danio rerio 1207107604'
	'Ciona intestinalis 1087812391'
	'Branchiostoma floridae 260801585'
	'Saccoglossus kowalevskii 585651646'
	'Strongylocentrotus purpuratus 148539556'
	'Crassostrea gigas 1139813591'
	'Platynereis dumerilii 9951'[&!color=#-13583921]
	'Lottia gigantea 676479791'
	'Saccoglossus kowalevskii 585644120'
	'Saccoglossus kowalevskii 585688456'
	'Ciona intestinalis 1087817335'
	'Platynereis dumerilii 12681'[&!color=#-13583921]
	'Platynereis dumerilii 688'[&!color=#-13583921]
	'Crassostrea gigas 1139824403'
	'Aplysia californica 871245685'
	'Lottia gigantea 676439278'
	'Octopus bimaculoides 961088331'
	'Crassostrea gigas 762108557'
	'Crassostrea gigas 405968482'
	'Crassostrea gigas 762157119'
	'Lingula anatina 919100788'
	'Platynereis dumerilii 14759'[&!color=#-13583921]
	'Platynereis dumerilii 15290'[&!color=#-13583921]
	'Branchiostoma floridae 260824333'
	'Platynereis dumerilii PKD11'[&!color=#-13583921]
	'Lingula anatina 919018042'
	'Aplysia californica 871242653'
	'Mizuhopecten yessoensis 1205898338'
	'Crassostrea gigas 762107655'
	'Branchiostoma belcheri 1126215987'
	'Ciona intestinalis 1087817330'
	'Priapulus caudatus 957833931'
	'Toxocara canis 734563164'
	'Caenorhabditis elegans 392891400'[&!color=#-8380368]
	'Parasteatoda tepidariorum 1009565777'
	'Hyalella azteca 1067095036'
	'Stegodyphus mimosarum 675368552'
	'Galendromus occidentalis 1078802969'
	'Limulus polyphemus 1238854278'
	'Saccoglossus kowalevskii 291224264'
	'Strongylocentrotus purpuratus 780039266'
	'Acanthaster planci 1229191925'
	'Opisthorchis viverrini 684373764'
	Ptor35851
	'Schmidtea mediterranea 847028803'
	'Capitella teleta 443713927'
	'Platynereis dumerilii PKD12'[&!color=#-13583921]
	'Lingula anatina 919074653'
	'Octopus bimaculoides 918302224'
	'Lottia gigantea 676474191'
	'Aplysia californica 871215788'
	'Aplysia californica 871254812'
	'Biomphalaria glabrata 908400046'
	'Mizuhopecten yessoensis 1207917521'
	'Crassostrea gigas 762156788'
	'Acanthaster planci 1229159547'
	'Strongylocentrotus purpuratus 148539638'
	'Acanthaster planci 1229145338'
	'Lingula anatina 919098890'
	'Crassostrea gigas 1139824617'
	'Platynereis dumerilii PKD916'[&!color=#-13583921]
	'Lingula anatina 919082289'
	'Hydra vulgaris 828228329'
	'Acropora digitifera 1005450057'
	'Exaiptasia pallida 1191059136'
	'Nematostella vectensis 156406861'
	'Exaiptasia pallida 999987444'
	'Acropora digitifera 1005458745'
	'Exaiptasia pallida 999981318'
	'Acropora digitifera 1005492071'
	'Hydra vulgaris 828232853'
	'Acropora digitifera 1005480473'
	'Nematostella vectensis 156394387'
	'Acropora digitifera 1005475249'
	'Branchiostoma floridae 260785879'
	'Branchiostoma floridae 260798008'
	'Branchiostoma belcheri 1126169400'
	'Ramazzottius varieornatus 1101394602'
	'Lingula anatina 918996724'
;
end;
begin trees;
	tree tree_1 = [&R] ('Saccoglossus kowalevskii 585652993':0.58041683,(('Chrysemys picta bellii 641798600':0.33155222,('Homo sapiens 31559825':0.26364266,'Mus musculus 115583681':0.16380056)[&label=1.0]:0.21364537)[&label=1.0]:0.38968327,('Danio rerio 1207182030':0.15449853,('Homo sapiens 116006951':0.17385572,'Latimeria chalumnae 942189627':0.09045394)[&label=0.989]:0.06975504)[&label=0.997]:0.141…
end;
begin figtree;
	set appearance.backgroundColorAttribute="Default";
	set appearance.backgroundColour=#-1;
	set appearance.branchColorAttribute="User selection";
	set appearance.branchLineWidth=2.0;
	set appearance.branchMinLineWidth=0.0;
	set appearance.branchWidthAttribute="Fixed";
	set appearance.foregroundColour=#-16777216;
	set appearance.selectionColour=#-2144520576;
	set branchLabels.colorAttribute="User selection";
	set branchLabels.displayAttribute="Branch times";
	set branchLabels.fontName="sansserif";
	set branchLabels.fontSize=8;
	set branchLabels.fontStyle=0;
	set branchLabels.isShown=false;
	set branchLabels.significantDigits=4;
	set layout.expansion=1000;
	set layout.layoutType="RECTILINEAR";
	set layout.zoom=0;
	set legend.attribute="label";
	set legend.fontSize=10.0;
	set legend.isShown=false;
	set legend.significantDigits=4;
	set nodeBars.barWidth=4.0;
	set nodeBars.displayAttribute=null;
	set nodeBars.isShown=false;
	set nodeLabels.colorAttribute="User selection";
	set nodeLabels.displayAttribute="label";
	set nodeLabels.fontName="sansserif";
	set nodeLabels.fontSize=12;
	set nodeLabels.fontStyle=0;
	set nodeLabels.isShown=true;
	set nodeLabels.significantDigits=4;
	set nodeShape.colourAttribute="User selection";
	set nodeShape.isShown=false;
	set nodeShape.minSize=10.0;
	set nodeShape.scaleType=Width;
	set nodeShape.shapeType=Circle;
	set nodeShape.size=4.0;
	set nodeShape.sizeAttribute="Fixed";
	set polarLayout.alignTipLabels=false;
	set polarLayout.angularRange=0;
	set polarLayout.rootAngle=0;
	set polarLayout.rootLength=100;
	set polarLayout.showRoot=true;
	set radialLayout.spread=0.0;
	set rectilinearLayout.alignTipLabels=false;
	set rectilinearLayout.curvature=0;
	set rectilinearLayout.rootLength=100;
	set scale.offsetAge=0.0;
	set scale.rootAge=1.0;
	set scale.scaleFactor=1.0;
	set scale.scaleRoot=false;
	set scaleAxis.automaticScale=true;
	set scaleAxis.fontSize=8.0;
	set scaleAxis.isShown=false;
	set scaleAxis.lineWidth=1.0;
	set scaleAxis.majorTicks=1.0;
	set scaleAxis.origin=0.0;
	set scaleAxis.reverseAxis=false;
	set scaleAxis.showGrid=true;
	set scaleBar.automaticScale=true;
	set scaleBar.fontSize=12.0;
	set scaleBar.isShown=true;
	set scaleBar.lineWidth=2.0;
	set scaleBar.scaleRange=0.0;
	set tipLabels.colorAttribute="User selection";
	set tipLabels.displayAttribute="Names";
	set tipLabels.fontName="sansserif";
	set tipLabels.fontSize=12;
	set tipLabels.fontStyle=0;
	set tipLabels.isShown=true;
	set tipLabels.significantDigits=4;
	set trees.order=false;
	set trees.orderType="increasing";
	set trees.rooting=true;
	set trees.rootingType="Midpoint";
	set trees.transform=false;
	set trees.transformType="cladogram";
end;
