# Supplementary material for: Neural circuitry of a polycystin-mediated hydrodynamic startle response for predator avoidance
Source: eLife. 2018 Dec 14;7:e36262. doi: 10.7554/eLife.36262 (PMC6294549; doi:10.7554/eLife.36262)
Supplement: Figure 3—figure supplement 1—source data 1. [file elife-36262-fig3-figsupp1-data1.zip › Newicktree_Figure3_figure_supplement1B.txt]

#NEXUS
begin taxa;
	dimensions ntax=56;
	taxlabels
	'Thecamonas trahens ATCC 50062 923132353'
	'Thecamonas trahens ATCC 50062 923138555'
	'Phytophthora sojae 695457291'
	'Hypsibius dujardini 1174757226'
	'Corticium candelabrum 685230872'
	'Nematostella vectensis 156401013'
	'Clytia hemisphaerica 014425'
	'Hydra vulgaris 828192580'
	'Hyalella azteca 1067079595'
	'Limulus polyphemus 926626589'
	'Stegodyphus mimosarum 675370064'
	'Ixodes scapularis 241171514'
	'Octopus bimaculoides 918287730'
	'Crassostrea virginica 1242857867'
	'Crassostrea gigas 405953847'
	'Biomphalaria glabrata 908475875'
	'Aplysia californica 871233656'
	'Helobdella robusta 675861632'
	'Macrostomum lignano 1236532622'
	'Helobdella robusta 675875990'
	'Planaria torva 32544'
	'Schmidtea mediterranea 847028821'
	'Schmidtea mediterranea 847028815'
	'Dugesia japonica 675439102'
	'Lingula anatina 919076678'
	'Lingula anatina 919076662'
	'Bugula neritina 206993'
	'Platynereis dumerilii PKD22'[&!color=#-16391189]
	'Platynereis dumerilii PKD21'[&!color=#-16391189]
	'Branchiostoma floridae 260802732'
	'Saccoglossus kowalevskii 291234667'
	'Strongylocentrotus purpuratus 47551289'
	'Ciona intestinalis 198420844'
	'Rhincodon typus 1160116546'
	'Latimeria chalumnae 556956196'
	'Anolis carolinensis 1033394660'
	'Homo sapiens 5669804'[&!color=#-14631672]
	'Rhincodon typus 1160100767'
	'Homo sapiens 4505835'[&!color=#-14631672]
	'Danio rerio 50539686'
	'Latimeria chalumnae 557013709'
	'Petromyzon marinus 01872'
	'Petromyzon marinus 7053'
	'Rhincodon typus 1160139095'
	'Homo sapiens 359465612'[&!color=#-14631672]
	'Latimeria chalumnae 942132194'
	'Danio rerio 528498254'
	'Pristionchus pacificus 1253289448'
	'Caenorhabditis elegans 71999568'[&!color=#-4373737]
	'Tribolium castaneum 270002831'
	'Drosophila melanogaster 116008215'[&!color=#-4344538]
	'Aphanomyces invadans 673034662'
	'Guillardia theta CCMP2712 551658247'
	'Guillardia theta CCMP2712 551655682'
	'Dictyostelium discoideum AX4 66823157'
	'Dictyostelium fasciculatum 470247587'
;
end;
begin trees;
	tree tree_1 = [&R] ('Thecamonas trahens ATCC 50062 923132353':1.1763547,((('Thecamonas trahens ATCC 50062 923138555':1.19248149,'Phytophthora sojae 695457291':2.05899041)[&label=0.923]:0.27892365,(('Hypsibius dujardini 1174757226':0.95068758,((('Corticium candelabrum 685230872':0.41726932,('Nematostella vectensis 156401013':0.14338053,('Clytia hemisphaerica 014425':0.15581544,'Hydra vulgaris 8281…
end;
begin figtree;
	set appearance.backgroundColorAttribute="Default";
	set appearance.backgroundColour=#-1;
	set appearance.branchColorAttribute="User selection";
	set appearance.branchLineWidth=2.0;
	set appearance.branchMinLineWidth=0.0;
	set appearance.branchWidthAttribute="Fixed";
	set appearance.foregroundColour=#-16777216;
	set appearance.selectionColour=#-2144520576;
	set branchLabels.colorAttribute="User selection";
	set branchLabels.displayAttribute="Branch times";
	set branchLabels.fontName="sansserif";
	set branchLabels.fontSize=8;
	set branchLabels.fontStyle=0;
	set branchLabels.isShown=false;
	set branchLabels.significantDigits=4;
	set layout.expansion=1000;
	set layout.layoutType="RECTILINEAR";
	set layout.zoom=0;
	set legend.attribute="label";
	set legend.fontSize=10.0;
	set legend.isShown=false;
	set legend.significantDigits=4;
	set nodeBars.barWidth=4.0;
	set nodeBars.displayAttribute=null;
	set nodeBars.isShown=false;
	set nodeLabels.colorAttribute="User selection";
	set nodeLabels.displayAttribute="label";
	set nodeLabels.fontName="sansserif";
	set nodeLabels.fontSize=10;
	set nodeLabels.fontStyle=0;
	set nodeLabels.isShown=true;
	set nodeLabels.significantDigits=4;
	set nodeShape.colourAttribute="User selection";
	set nodeShape.isShown=false;
	set nodeShape.minSize=10.0;
	set nodeShape.scaleType=Width;
	set nodeShape.shapeType=Circle;
	set nodeShape.size=4.0;
	set nodeShape.sizeAttribute="Fixed";
	set polarLayout.alignTipLabels=false;
	set polarLayout.angularRange=0;
	set polarLayout.rootAngle=0;
	set polarLayout.rootLength=100;
	set polarLayout.showRoot=true;
	set radialLayout.spread=0.0;
	set rectilinearLayout.alignTipLabels=false;
	set rectilinearLayout.curvature=0;
	set rectilinearLayout.rootLength=100;
	set scale.offsetAge=0.0;
	set scale.rootAge=1.0;
	set scale.scaleFactor=1.0;
	set scale.scaleRoot=false;
	set scaleAxis.automaticScale=true;
	set scaleAxis.fontSize=8.0;
	set scaleAxis.isShown=false;
	set scaleAxis.lineWidth=1.0;
	set scaleAxis.majorTicks=1.0;
	set scaleAxis.origin=0.0;
	set scaleAxis.reverseAxis=false;
	set scaleAxis.showGrid=true;
	set scaleBar.automaticScale=true;
	set scaleBar.fontSize=10.0;
	set scaleBar.isShown=true;
	set scaleBar.lineWidth=1.0;
	set scaleBar.scaleRange=0.0;
	set tipLabels.colorAttribute="User selection";
	set tipLabels.displayAttribute="Names";
	set tipLabels.fontName="sansserif";
	set tipLabels.fontSize=12;
	set tipLabels.fontStyle=0;
	set tipLabels.isShown=true;
	set tipLabels.significantDigits=4;
	set trees.order=false;
	set trees.orderType="increasing";
	set trees.rooting=true;
	set trees.rootingType="User Selection";
	set trees.transform=false;
	set trees.transformType="cladogram";
end;
