# Supplementary material for: Neural circuitry of a polycystin-mediated hydrodynamic startle response for predator avoidance
Source: eLife. 2018 Dec 14;7:e36262. doi: 10.7554/eLife.36262 (PMC6294549; doi:10.7554/eLife.36262)
Supplement: Figure 3—figure supplement 1—source data 1. [file elife-36262-fig3-figsupp1-data1.zip › SeqsPKD2WMISH.fa]

>PKD2-1 [organism=Platynereis dumerilii] [moltype=mRNA] Platynereis dumerilii PKD2-1 mRNA, partial cds
TCCTCGTCATCATAATATCCATTGTCTGCATAGCGTTCAACATATATCGGACACTGGCGGTCGGGAAAAAGCTCGACCA
GCTGCTTGCGAATCCGAACATGTTCCCGGACTTTGAGTTCCTCAGCTACTGGCAGGTGCAGTTCAACTCTGCCATTGCCA
TCACCGTCTTCATGGCTTGGGTCAAGGTGTTCAAGTACATCAGCTTCAACAAGACCATGACCCAGCTCTCCTCGACCCTT
GCTGCCTGCGCCAAGGACTTGGCTGGATTTGCCGTCATGTTCTTCATCATCTTCTTGGCCTTCGCTCAGCTCGGATACCT
GATCTTCGGAACCCAAGTCAAGGACTTCTCCAGCTTCGACGATGCCATCTTCACCCTGTTCCGAATCATCCTGGGAGACT
TCAACTTCCAAGAACTGGAGGAGGCCAATCGTATCCTCGGACCCATCTACTTCTTGCTCTACGTCTTCTTTGTGTTCTTC
GTTCTGCTCAACATGTTCTTGGCTATCATCAACGACACCTACTCGGAGGTCAAGGCCGAGCTGGCCAACCAGAAGAGCGA
GTTCGAGATGACCGACTACTTCAAGAAGGGCTACGACCGCATGCTGGACAAACTGGCCTTCAAGAGGGACAAGATCGTTG
ACATCCAGAAGGCCATCAACTCAGCTGACCACAACCAGGACAAACAACTGGACTTTGACGAGTGGCGTCATGACCTCAAG
AAACGTGGCTACGCTGAGGCGGAGATTGAGGCCGTATTTGCCAAGTACGATCTGGACGGAGACAGAGTGTTGGACGAGGG
CGAACAGATGAGGATGAACCGCGAACTGGAAGGACAAAAGGACCAACTCAACAAAGAGAG


>PKD2-2 [organism=Platynereis dumerilii] [moltype=mRNA] Platynereis dumerilii PKD2-2 mRNA, partial cds
GACACTTACTCAGCTGTCAAGGAAGACTTGGCCAACCAGAAGAGTGAATTCGAAATGAGTGACTATTTCAAAAAGGGATA
CAGCAGAATGAAGGAGAAACTCAACTTCAAGAGAGACAAGATCATGGACATCCAGAAAGCCATCCAAGCTGCGGACACCA
ACCAGGACAGGATGCTGGACTTCGAGGAGTGGAGACGAGACATGAAGACGAGGGGTTACGGAGAAGCCGAGATTGAAGCG
GTGTTCGCAAAATACGACCAGGATGCTGACAGGGTATTGGACGAGAATGAACAGAGTAAGATTAACGCGGATCTTGAGGG
ACAGAGAGTGGCTGTAAACAAAGAGTATGGGGACCTAGAAGAGCGAGGGAATAGACCTGGGTTCGACTCGGGAGATGAGA
GTGACGATGAAGATAGCGGAACCAAGTCATCTCGCACTGGTAGGGTCATAAACGGAGTCTCTTACGATGAGTTTACGGTC
TTGTTCCGAAGAGTGGACCGCATGGAGCACTCCATTGGAAGCATCGTATCCAAAATTGATGCTGTGTTGGTCAAACTGGA
AGCAATGGAAAGGGCAAAATCAAAGCGAAGAGAAACAATGAGCAAGTTATTGGACAGCATTACTGAGGCGGATGGAAGTA
GCGATGAGTCCAAGAGAGAACAAATGGAGAAACTTGTCAGAGAAGAATTGGAACGTTGGGATTCCGAATCGTCCATCAGC
CAGCCACCAGGGGGAGCCAGGGGTACGTCACCAGGGGGCAGCAGCTCTGGCAACAGTGGGGGTGTGCGGGCACGCTCCCG
ACCCATTGCCTCAGTCCAGAACAACAGTGACTACTTTGAAAGGACCAACAGCGGTAGCAATGCATAATTCAGGTTTTCTT
TTATCTAGTATTGCCTTGTCTCAGACTCCCGTTCTGTCCCTTGATTTTTGTCCTAAAGATGTATACCGGATCCGAG

>PKD1-1 [organism=Platynereis dumerilii] [moltype=mRNA] Platynereis dumerilii PKD1-1 mRNA, partial cds
TGTCTTTGTAACTGTTGGTCTGGTTCTCCTTCTCTATCTTGGAGTCATTATTTGGGCAAGGAGGGCGGACAAGAAGGATG
TCATCAGGTGGGGAGCTCAACCTCTTGAAGACAACCTGCCATCAGATCAGTACCACTACCAGATCGCAGTGTACACAGGG
GGCAACAAGAATGCTGAGACTACTTCAAGAGTAAGTCTCATCATCTCTGGGGATGATGGCGACACCGGAGTCAGACGCCT
TTGGGATGGCAAGCGAAAGGAACTTGAAAAGGCCAGCATCAACAACTACATTCTGTCAACAGAAGGATGCCTGGGACCCC
TTTCTTTCCTTCGAATCTGGCATGACAACACTGGAAGTGGGAAGAAGAGATCCTGGTTCTTGGACCAGGTCCAGGTGAAG
GACCTCCAGACTGGTGAACTCTTTTGCTTCCTGTGTGAGCGATGGCTTGCTGTTGAACAAGATGATGGATTAGTGGAAAG
GATCATCCCTGTAGCAGGACTGAGAGAAATGACTGCCTTCAAACACCTCTTCAACTCCTCGGTCAAGAAGAAGCTGGCAA
ACGACCATCTCTGGGTGTCAGTGGTCAAGCGTCCTACTCGCAGCAACTTCACCAGAGTTCAGAGAGTGTCTGCGTGTGCC
GCTTTGCTCTTCCTCACCATGATTACCAACTGCATGTTCTTTAAGGCTGATGAAAACAAGGAGAATGTCCGGGCAATCAG
CTTCGGTCCATTTGAATTCACTCTGCACCAACTGTTCATCTCTGTGGTGACGACCTGCATCGTGTTCCCTCCATCTTTGC
TCATCATCACCATCTTCCGACGAGTCAAACCCAAGAGCAATGGTGTGATGCAATCCAACCAGAGGTTCTCCCAGAAGTCC
AGCAAGTTCAAGTGGAGAAGGTACAACCCTGGATCATCTCTGTGGGACAACCAGCCAAGCAGGGCCCAGAGGATGAAGGA
ATCTCTGAGGAACAT

>LOV-1 [organism=Platynereis dumerilii] [moltype=mRNA] Platynereis dumerilii LOV-1 mRNA, partial cds
AGGTTTTATAAATGACCGGAACAATCGTATAATGGGCTTTGCCACTATGAGGCAGCTTAGAGTTAAAAAAGCAAAATGCA
ATTTAGTTAAACCGATGGACAAAATATTAAGGGAATGTAATGTTGCATACGCCTTTTACCACGAAGACACTGAAACAAGA
GGGGTTGGTTGGGAACCGCTCTACTCAAATAGCACATACAACAATTCAGCTTACGAGTATGTCCATCGATCAGCCAAAAG
TCTGGACAGCTTCCCATTCTGGGCGGTGCACCATGTTTACGGTGGAGGGGGTTATGTGAGGGAATTGCGCGGAAGTACCA
ACAGGCTCAAACAACACATCAGAGAACTGCATGACGGAGGGTGGTTCGATCACTACACTAGGGCGGTCTTCATAGAATTC
ACAGTCTACAATGCCCAGGTCAACATTTTCACCATCTGTACGCTCGTGGCGGAGTTCTTACCGACAGGTTCCCTCTTCAC
CAGTTACAGATTTGAGCCAGTGAATCTACTCGGCTACAGCATGGACACGGCCAGCTTTGAGATCATCTGCCAGATCATCT
ACATGCTCTATATCTTATTCTTCATAATCAGCGAAGCAAGAGAACTGTACAGGAAGAGAAGCGCCTACTTCACAGAATGG
TGGAACTGGGTTGAAATGATGATCATTTTCCTGTCGTTATCAGGAGCGGTCATCTTCTTCTACCGTCTTGTGATGGCAAG
CAAGTTGTCCAAGAAGTTTGAAGAGTCAGGCGGAAACGCTTACATGAAGTTCCAGTACGTTGGATACTGGAACGAGCTCC
TCTTGTACATGATTGGTTGGTTGGTCTTCTTGGCAACCATCAAGTTCCTGCGCTTACTCCGTTTCAACAGGAGAATGTCC
ATGTTGGCGTCTACTCTCCGTAACTGTGCTA
