# Supplementary material for: Neural circuitry of a polycystin-mediated hydrodynamic startle response for predator avoidance
Source: eLife. 2018 Dec 14;7:e36262. doi: 10.7554/eLife.36262 (PMC6294549; doi:10.7554/eLife.36262)
Supplement: Figure 3—figure supplement 1—source data 1. [file elife-36262-fig3-figsupp1-data1.zip › Newicktree_Figure3_figure_supplement1A.txt]

#NEXUS
begin taxa;
	dimensions ntax=175;
	taxlabels
	'Lingula anatina 919074653'
	'Octopus bimaculoides 918302224'
	'Lottia gigantea 676474191'
	'Biomphalaria glabrata 908400046'
	'Aplysia californica 871215788'
	'Aplysia californica 871254812'
	'Crassostrea gigas 762156788'
	'Mizuhopecten yessoensis 1207917521'
	'Capitella teleta 443713927'
	'Platynereis dumeriliiPKD12'[&!color=#-16138831]
	'Acanthaster planci 1229159547'
	'Strongylocentrotus purpuratus 148539638'
	'Acanthaster planci 1229145338'
	'Ciona intestinalis 1087817330'
	'Branchiostoma belcheri 1126215987'
	'Saccoglossus kowalevskii 585644120'
	'Saccoglossus kowalevskii 585688456'
	'Saccoglossus kowalevskii 585651646'
	'Strongylocentrotus purpuratus 148539556'
	'Crassostrea gigas 1139813591'
	'Aplysia californica 871242653'
	'Mizuhopecten yessoensis 1205898338'
	'Crassostrea gigas 762107655'
	'Lingula anatina 919018042'
	'Platynereis dumeriliiPKD11'[&!color=#-16138831]
	'Platynereis dumerilii688'[&!color=#-16138831]
	'Platynereis dumerilii12681'[&!color=#-16138831]
	'Crassostrea gigas 1139824403'
	'Crassostrea gigas 762108557'
	'Crassostrea gigas 762157119'
	'Crassostrea gigas 405968482'
	'Octopus bimaculoides 961088331'
	'Lottia gigantea 676439278'
	'Aplysia californica 871245685'
	'Drosophila melanogaster 116008215'[&!color=#-4344538]
	'Caenorhabditis elegans 71999568'[&!color=#-4373737]
	'Pristionchus pacificus 1253289448'
	'Branchiostoma floridae 260802732'
	'Strongylocentrotus purpuratus 47551289'
	'Saccoglossus kowalevskii 291234667'
	'Corticium candelabrum 685230872'
	'Nematostella vectensis 156401013'
	'Clytia hemisphaerica014425'
	'Hydra vulgaris 828192580'
	'Hyalella azteca 1067079595'
	'Limulus polyphemus 926626589'
	'Stegodyphus mimosarum 675370064'
	'Ixodes scapularis 241171514'
	'Ciona intestinalis 198420844'
	'Petromyzon marinus7053'
	'Petromyzon marinus01872'
	'Homo sapiens 359465612'[&!color=#-14631672]
	'Danio rerio 528498254'
	'Latimeria chalumnae 556956196'
	'Rhincodon typus 1160116546'
	'Homo sapiens 5669804'[&!color=#-14631672]
	'Anolis carolinensis 1033394660'
	'Rhincodon typus 1160100767'
	'Homo sapiens 4505835'[&!color=#-14631672]
	'Latimeria chalumnae 557013709'
	'Danio rerio 50539686'
	'Platynereis dumeriliiPKD22'[&!color=#-16138831]
	'Lingula anatina 919076678'
	'Platynereis dumeriliiPKD21'[&!color=#-16138831]
	'Lingula anatina 919076662'
	'Bugula neritina 206993'
	'Octopus bimaculoides 918287730'
	'Crassostrea gigas 405953847'
	'Crassostrea virginica 1242857867'
	'Aplysia californica 871233656'
	'Biomphalaria glabrata 908475875'
	'Macrostomum lignano 1236532622'
	'Helobdella robusta 675875990'
	'Planaria torva 32544'
	'Dugesia japonica 675439102'
	'Schmidtea mediterranea 847028821'
	'Schmidtea mediterranea 847028815'
	'Helobdella robusta 675861632'
	'Hypsibius dujardini 1174757226'
	'Tribolium castaneum 270002831'
	'Guillardia theta CCMP2712 551655682'
	'Thecamonas trahens ATCC 50062 923138555'
	'Guillardia theta CCMP2712 551658247'
	'Phytophthora sojae 695457291'
	'Dictyostelium fasciculatum 470247587'
	'Dictyostelium discoideum AX4 66823157'
	'Thecamonas trahens ATCC 50062 923132353'
	'Aphanomyces invadans 673034662'
	'Ophiophagus hannah 565304042'
	'Homo sapiens 5174633'[&!color=#-14631672]
	'Mus musculus 115583675'
	'Acanthaster planci 1229186594'
	'Strongylocentrotus purpuratus 48094207'
	'Branchiostoma floridae 260827108'
	'Lingula anatina 919100788'
	'Platynereis dumerilii15290'[&!color=#-16138831]
	'Platynereis dumerilii14759'[&!color=#-16138831]
	'Branchiostoma floridae 260823633'
	'Saccoglossus kowalevskii 585678603'
	'Strongylocentrotus purpuratus 780160480'
	'Acanthaster planci 1229127695'
	'Lingula anatina 919066838'
	'Platynereis dumeriliiPKD1L1'[&!color=#-16138831]
	'Capitella teleta 443717936'
	'Crassostrea gigas 1139740091'
	'Octopus bimaculoides 918292252'
	'Biomphalaria glabrata 908481541'
	'Aplysia californica 871204620'
	'Limulus polyphemus 1238871302'
	'Danio rerio 1207165955'
	'Homo sapiens 19923084'[&!color=#-14631672]
	'Mus musculus 1039738876'
	'Saccoglossus kowalevskii 585696579'
	'Ciona intestinalis 1087812391'
	'Branchiostoma floridae 260801585'
	'Homo sapiens 205360954'[&!color=#-14631672]
	'Danio rerio 1207107604'
	'Lingula anatina 919023136'
	'Crassostrea gigas 405970250'
	'Mizuhopecten yessoensis 1205910066'
	'Biomphalaria glabrata 908506947'
	'Aplysia californica 871263454'
	'Capitella teleta 443732271'
	'Platynereis dumeriliiPC1'[&!color=#-16138831]
	'Platynereis dumerilii9951'[&!color=#-16138831]
	'Lottia gigantea 676479791'
	'Branchiostoma floridae 260824333'
	'Lingula anatina 919052864'
	'Saccoglossus kowalevskii 585652993'
	'Danio rerio 1207182030'
	'Homo sapiens 116006951'[&!color=#-14631672]
	'Latimeria chalumnae 942189627'
	'Chrysemys picta bellii 641798600'
	'Homo sapiens 31559825'[&!color=#-14631672]
	'Mus musculus 115583681'
	'Ramazzottius varieornatus 1101394602'
	'Lingula anatina 918996724'
	'Branchiostoma floridae 260785879'
	'Branchiostoma floridae 260798008'
	'Branchiostoma belcheri 1126169400'
	'Trichoplax adhaerens 196000368'
	'Hydra vulgaris 828232853'
	'Acropora digitifera 1005480473'
	'Hydra vulgaris 828228329'
	'Exaiptasia pallida 1191059136'
	'Acropora digitifera 1005450057'
	'Acropora digitifera 1005492071'
	'Exaiptasia pallida 999981318'
	'Acropora digitifera 1005458745'
	'Exaiptasia pallida 999987444'
	'Nematostella vectensis 156406861'
	'Nematostella vectensis 156395095'
	'Acropora digitifera 1005483664'
	'Exaiptasia pallida 999981301'
	'Crassostrea gigas 1139824617'
	'Nematostella vectensis 156394387'
	'Acropora digitifera 1005475249'
	'Ciona intestinalis 1087817335'
	'Lingula anatina 919098890'
	'Lingula anatina 919082289'
	'Platynereis dumeriliiPKD916'[&!color=#-16138831]
	'Priapulus caudatus 957833931'
	'Caenorhabditis elegans 392891400'[&!color=#-4373737]
	'Toxocara canis 734563164'
	'Hyalella azteca 1067095036'
	'Parasteatoda tepidariorum 1009565777'
	'Stegodyphus mimosarum 675368552'
	'Galendromus occidentalis 1078802969'
	'Limulus polyphemus 1238854278'
	'Saccoglossus kowalevskii 291224264'
	'Strongylocentrotus purpuratus 780039266'
	'Acanthaster planci 1229191925'
	'Opisthorchis viverrini 684373764'
	Ptor35851
	'Schmidtea mediterranea 847028803'
;
end;
begin trees;
	tree tree_1 = [&R] ((('Lingula anatina 919074653':0.38979406,('Octopus bimaculoides 918302224':0.33053333,(('Lottia gigantea 676474191':0.20094166,('Biomphalaria glabrata 908400046':0.17522307,('Aplysia californica 871215788':0.33172675,'Aplysia californica 871254812':0.06827018)[&label=0.15]:0.02933241)[&label=0.989]:0.09990901)[&label=0.569]:0.04793804,('Crassostrea gigas 762156788':0.16765294,…
end;
begin figtree;
	set appearance.backgroundColorAttribute="Default";
	set appearance.backgroundColour=#-1;
	set appearance.branchColorAttribute="User selection";
	set appearance.branchLineWidth=2.0;
	set appearance.branchMinLineWidth=0.0;
	set appearance.branchWidthAttribute="Fixed";
	set appearance.foregroundColour=#-16777216;
	set appearance.selectionColour=#-2144520576;
	set branchLabels.colorAttribute="User selection";
	set branchLabels.displayAttribute="Branch times";
	set branchLabels.fontName="sansserif";
	set branchLabels.fontSize=8;
	set branchLabels.fontStyle=0;
	set branchLabels.isShown=false;
	set branchLabels.significantDigits=4;
	set layout.expansion=30;
	set layout.layoutType="RADIAL";
	set layout.zoom=129;
	set legend.attribute="label";
	set legend.fontSize=10.0;
	set legend.isShown=false;
	set legend.significantDigits=4;
	set nodeBars.barWidth=4.0;
	set nodeBars.displayAttribute=null;
	set nodeBars.isShown=false;
	set nodeLabels.colorAttribute="User selection";
	set nodeLabels.displayAttribute="label";
	set nodeLabels.fontName="sansserif";
	set nodeLabels.fontSize=14;
	set nodeLabels.fontStyle=0;
	set nodeLabels.isShown=true;
	set nodeLabels.significantDigits=3;
	set nodeShape.colourAttribute="User selection";
	set nodeShape.isShown=false;
	set nodeShape.minSize=10.0;
	set nodeShape.scaleType=Width;
	set nodeShape.shapeType=Circle;
	set nodeShape.size=4.0;
	set nodeShape.sizeAttribute="Fixed";
	set polarLayout.alignTipLabels=false;
	set polarLayout.angularRange=0;
	set polarLayout.rootAngle=0;
	set polarLayout.rootLength=100;
	set polarLayout.showRoot=true;
	set radialLayout.spread=38.0;
	set rectilinearLayout.alignTipLabels=false;
	set rectilinearLayout.curvature=0;
	set rectilinearLayout.rootLength=100;
	set scale.offsetAge=0.0;
	set scale.rootAge=1.0;
	set scale.scaleFactor=1.0;
	set scale.scaleRoot=false;
	set scaleAxis.automaticScale=true;
	set scaleAxis.fontSize=8.0;
	set scaleAxis.isShown=false;
	set scaleAxis.lineWidth=1.0;
	set scaleAxis.majorTicks=1.0;
	set scaleAxis.origin=0.0;
	set scaleAxis.reverseAxis=false;
	set scaleAxis.showGrid=true;
	set scaleBar.automaticScale=true;
	set scaleBar.fontSize=10.0;
	set scaleBar.isShown=true;
	set scaleBar.lineWidth=2.0;
	set scaleBar.scaleRange=0.0;
	set tipLabels.colorAttribute="User selection";
	set tipLabels.displayAttribute="Names";
	set tipLabels.fontName="Helvetica";
	set tipLabels.fontSize=12;
	set tipLabels.fontStyle=2;
	set tipLabels.isShown=true;
	set tipLabels.significantDigits=4;
	set trees.order=false;
	set trees.orderType="increasing";
	set trees.rooting=true;
	set trees.rootingType="Midpoint";
	set trees.transform=false;
	set trees.transformType="cladogram";
end;
