# Supplementary material for: Neural circuitry of a polycystin-mediated hydrodynamic startle response for predator avoidance
Source: eLife. 2018 Dec 14;7:e36262. doi: 10.7554/eLife.36262 (PMC6294549; doi:10.7554/eLife.36262)
Supplement: Figure 3—figure supplement 1—source data 1. [file elife-36262-fig3-figsupp1-data1.zip › Alignment_Figure3_figure_supplement1A.phy]

  175  255
270002831  AMAEDF--TR  HFREAVLYII  FVIAVTICTV  GFWHYTQSLM  LENFYGVPRI
1253289448 S--IKKSDDK  KLKDLISHFI  FLVIVCIIAF  SVWEYMNNQL  MAGLYGKPRI
1174757226 ETEDTV-TNK  ELRELFVYIL  FLSTTLVMTF  GLFKYLKGTM  LDALFGLPRI
847028821  HTENCD-EDK  NVRELVVYML  FLVLLFIITF  SFWKFLMGPL  LNGLYGVPRI
675439102  KQKIVK-GNR  DLRELILYII  FLAILMIIAF  GFWNFATGAL  LNGLYGLPRM
847028815  HTEDTK-VDR  QLRELVIYIF  FLAVLVIISF  GFWKFLTGPL  LNGLYGLPRL
Ptor32544  HTEDTI-HDR  EIRELLVYII  FLIVLMIISF  GYWKFLTGPV  LSGLYGLPRL
1160116546 AAHAKFFHRR  NLREFLLYLV  FLLDLSILTF  GFWEYVEGPL  LDSLYGHPQI
1067079595 QMT--KSDDR  ELRELVVYLL  FLVILCIMTF  GVWDFYENVM  LDGLYGLPRV
926626589  EMA--TTEDK  ELRELVIYIF  FVVVLCILTF  GFWRFVDNVM  LDSLYGSPRL
675370064  QMKG-KEDDK  ELRELFTYIV  FLVLLSIMTF  GFWKFAKDVL  VENLYGSPRI
241171514  QLGGGAKADR  ELRELLIYIV  FLVILCVLTF  GFWSFVEDVM  INSLYGSPRI
556956196  T-----SSSK  ELQELLIYLI  FLIDLCILAF  GFWKFAEGPL  LEGLYGVPRI
5669804    L-----HYRK  ELQELLLYFI  FLINLCILTF  GFWKFMEGPL  LEGLYGVPRV
1033394660 L-----THSR  ELQELLIYII  FLTDLCILTF  GYWEFLEGPL  LDGLFGVPQI
685230872  HTLKDEQSDR  ELRELITYIV  FVIIICIVTY  GFWKYAEGPL  LDGLYGRPRL
675875990  DTLNEN-EDS  NLRELVVYIL  FLIVLCVMTF  GLWTFMQNNL  LNSLYGVPRI
828192580  YTDDIK--DR  ELRELAIYLI  FIIILSIISF  GFFNYCDKVL  IEGLYGLPRL
50539686   LLGESN-SNR  ELREMITYIL  FLLTLCIITY  GFWKFTEGPF  LNGMYGVPRL
1160100767 LTVDHA-VSR  ELREMVTYSI  FLVILCVLTY  GFWKFAEGPL  LDGLYGVPRI
4505835    LMEESS-TNR  ELRELVTYLL  FLIVLCILTY  GFWKFTEGSL  LDGLYGVPRI
557013709  LMEGGT-TSR  ELREMITYII  FLVILCLLTY  GFWKFTEGPY  LNGLYGVPRI
1242857867 HTLESD--DR  KLKELVVYFL  FLVLLSVVAF  GTWKVLKGSL  PSALHGLPRI
Chem014425 LTESNKEDDR  ELRELIIYVA  FIVILCILTF  GFWTFADDGL  MNGLYGRPRL
156401013  QTEDT-DSDR  ELRELIIYLV  FITILCILTF  GFWMYTTETL  SDGLYGRPRF
Pmar01872  LTEDIT--DR  DLRELFVYIA  FLINLIILTF  GFWKVVQGPV  LNGLYGVPRI
Pmar7053   LTEVNS--TR  ELRELIIYVV  FLIDLCLLTF  GFWKVVQGPV  LDGLYGVPRV
675861632  QTEETA-HNQ  DLRELVIYCV  FLAILCIITF  GVCIYAEKVL  LPGLYGVPRL
Bner206993 SLMDSKTADS  ELRELLIYGI  FLTILLVLTF  GFWRFSEGPL  INGLYGVPRL
528498254  LRKDTK-ENP  ELKELLIYIV  FLVDLCLLTY  GVWTYMEGPL  LDNLYGVPRV
359465612  LTENTA-ENR  ELRELLVYIV  FLVDICLLTY  GFWDFAQGPL  LDSLYGVPRL
908475875  YTSDVK-EDQ  EFRELVIYVL  FLIFVCIIAF  GFWKFAKGPL  LNSLYGVPRL
260802732  QTEEFH-GDK  ELRELFTYII  FIVILCILTF  GWWKFTRGPL  LDGLYGVPRI
918287730  DTEETK-GDR  ELRELIIYII  FLAVLCVITF  GVWKFAKGPL  MDSLYGLPRM
405953847  QTEETK-GNR  ELRELIIYLV  FLIILCVVTF  GFWKFARGPL  IKGLHGLPRL
871233656  QTEETK-TNR  ELRELIIYIV  FLVVLCVITF  GFWRYAKGPL  VNGLYGVPRL
1236532622 DTEDVS-QNA  ELRELVMYCL  FLVVICILTF  GWWGFAQGPL  ISGLYGVPRM
47551289   QTEDTS-LDK  ELRELAIYLV  FLVVICIVTF  GFWRFAETPL  MDGLYGVPRI
291234667  QTEDTK-TDR  ELRELIIYIL  FIIVLCIVTF  GWWRFAEGPL  VNGLYGVPRI
198420844  QTEDTQ-TDR  EIRELVIYVF  FIATLCILTF  GFWRFSEGPL  MDGLYGVPRI
919076678  ETVDAS-GNK  DLKELIIYLL  FLVVLCVITF  GYWQFARGPL  MDGLYGVPRI
PdumPKD22  QTENTD-KDR  ELRELVIYIV  FLIVLCIITF  GFWRFSESSL  VNGLYGVPRI
PdumPKD21  QTEDTG-EDR  ELRELVVYLV  FLVILCVVTF  GFWTFSEHAL  CDGLYGVPRV
919076662  HTEDTK-TDR  ELRELVIYLL  FLTDLTILTF  GFWRFAEGPL  MDGLYGVPRL
Pdum9951   LDRMRARRAT  QTKEIIVYCI  YLLLISTMAY  DFWNWTETIF  IPRMHGAPRF
676479791  LEKVREYRKK  QFQEIIVYSF  YVITIAILCY  EFWEWCDERL  LPNLYGLPQL
1087817335 LREARLAREK  HIHEVIVYLL  YLILLLMAAN  TFWSWCNNSL  IPGLHGPARI
148539556  LQEARKERLR  DIRDAFLYAL  FLMVVLYLAY  IFWNYIEQTL  IPGLYGPARL
PdumPKD11  RQ----LRMK  ELKECIVYFF  FILVVFFLSY  QVWTYLRNTV  LPNMYGVARL
871242653  RDEASLSRSH  GRSGLGL-AF  SVLCAKFLVR  NFWVWLEGSF  LPSVYGVVRL
919018042  RE----QRMK  EIKEILIYFF  FLLILFFLSY  QYWAWLNSVL  LPGLYGVGRL
1205898338 RQ----LRMM  EIREIGIYAL  FVLILFFLSY  QYWNWLENKL  IPNLYGLPRL
762107655  RQ----QRLI  ELKELSSYIF  FVIILFFLSY  QYWVWLENKL  IPSLYGIPRL
71999568   LASGHEKSDG  KFMEVGGYAV  FLIVLVYVAF  AIWDWLSQVL  IPGIYGEPRI
585644120  LMKAKELKKR  EFKEIFVYCI  FVITVLLIAY  GFYIWVDEVL  LPGLYGPPRF
585688456  MEKARRKRFK  ELKEMFVYGT  YIIILLLIAY  GYLEYIRGAV  IPSLYGPARL
1126215987 LREIKETRRK  EIKEFLAYTF  FLCVLLLLAN  EFWKWAQGSL  IPALYGPARF
1087817330 LRKARKLREK  EIWEVIAYFF  YIMILLFLCH  GFYRFVNQTL  LPNLYGPARL
1139813591 LAEAREKRMK  EVREIAFYFV  FVALIVLVAS  HFWKWLLEIL  LPRLYGPVRI
585651646  LEALRKERLN  ELREISIYAV  FVWY------  ----------  -----GPARI
1139824617 LKTIREERQK  ELKEIAICMV  FLYIVLTIAY  AFWNWSENAL  LQGLYGGARL
919082289  VKAARDLRIK  EIREIVFYFV  FLLLLMMCAY  GFFDWAERTL  IPALYGVARL
PdumPKD916 LQEARQMRFK  EIWEIIFYFL  FLWLLMMVAY  GFWDYVSQVL  LPGLYGQPRL
919098890  LKSAREQRFK  EIREILVYLF  FLYMLFTVSY  GVWKYINQTV  IPGIFGAPRL
918996724  VEHMRGIRMK  ELVELALYVT  FTLALVFVTY  GMWEYLEETF  VPSLFGAARL
1067095036 TKNLRVKLTK  EVRGVLVYCI  FLAVLLIIVT  DFWLWAKLAV  MNITRGYPIL
196000368  VNAARSLRLK  QFREILGYVV  FLTVTILICY  GFWRWTNQVF  LPGLYGVARV
1005480473 LIAMRTARMK  EIREVITYYI  FLTLLLTIAY  TFWNWTHSEL  IPGLFGGARM
957833931  LNAARETRFK  ELRDLGIYIF  FLWIVWVVSY  SVWNWTQNVL  PGALVGPAWM
1009565777 LDAARKLREK  ELREMGAYIL  YLWILMILSY  GFWNWTRHSL  IPELFGYPVL
1078802969 LDHVREERMK  ELREIFSYLL  FLWLLTVLSY  GFYNYLRETV  VPQLKGYGVL
675368552  MERAKLERLK  ELKEIISYAF  FIWILTILSY  GFYKWTREVL  IPELIGYGML
1238854278 TQRAKEERLT  EIREILSYLL  FLWILIVLSY  GFWRWVREAV  VPELLGYGVL
684373764  LERARLYRLK  QIREIFFYVI  FLILLLVITM  SFYAWARTTL  IPRLRGYGLM
Ptor35851  IEKAREFRLK  EIREITFYLV  FFMTLLLVTY  SFWNWALNVL  VPALRGYAVM
847028803  IEKARELRLK  EIREVGFYLA  FFCTLLFISY  SFWNWILRVF  VPRIRGYAII
780039266  LERAREQRVK  EFREIFFYVV  YLWVVLVISY  GYWAYLHSTL  VPAIYGYPVL
1229191925 LERIREQRMK  ELREIAFYIV  FLWTLMVFSY  SFWRWVDTGL  VPNLYGKVVM
291224264  LEAARENRIK  EIREIIFYVL  FLWILLVISY  GFWSYAHDVL  VPGLFGYPVI
918302224  LGKMREQRLK  EIKEIIFYAF  FLWILMVISY  RFWKWAKNDL  VDGLRGYAVM
1207917521 LEKARAVRMK  EIREIIFYSF  FVWILMVISY  QFWTWAKTGL  ATGIRGYATM
762156788  LEKAREVRLK  EVREILFYSF  FLWILMVISY  RFWVWAKSGM  VDGIRGYATM
871215788  LERVRSKRIK  EVREILFYCI  FLWVLLVVSY  RFWEWAKTGL  INGLLGHAVM
676474191  LEKARIQRLN  EIREIVFYSF  FLWILMVISY  RYWKWSQSGL  LNGIRGYATM
871254812  LEKHRKRRMN  EIREVIIYSF  FLWILMVISY  RFWIWAKSGL  VNGLRGYATM
908400046  IEKLRAQRMK  EIREVIMYSF  FLWILMLISY  RFWTWANSGL  LSGLRGYATM
919074653  LEEAREKRIK  ELREIIFYCL  FLWLLMVISY  GFWHWYKEGL  VPGLRGYATM
443713927  LEEARLERLK  ELRELLVYSF  FLWILLVISY  GYFEWCHNTM  IPGLRGYATL
PdumPKD12  LEKARQQRMN  EMREIIFYFI  FLWMLLVISY  SFFDWSENVL  APELRGFATM
260785879  LAAARELRSK  QMVEVIFYLL  FVWVVVSVAN  GFWTWLEEGL  IPGLTGVTRL
999987444  LQQARALRLK  EIHEIVLHFL  VVILVLFVAF  AFWQWAESVL  LPNMYGVGRL
1005458745 LETARKLRLK  QIKEIITHFV  VVCIVLTVAY  GFLGWARNSL  TPALFGVGRI
999981318  LEIARQLRMK  EIRELVWYLI  FLLVILTISY  GYWNWMNETV  IPSIYAVVRL
1005492071 LEAARLLKTK  QIREVIQYLV  FLSVLLVIAY  GYWKWVQDTL  IPTLMGTARL
1207182030 IEKMRNNMIK  EIREILIYVG  FLWMLLLVAY  GIFIWANSSL  LRNLYGNARI
942189627  IERMKKNYIK  EIREILAYLG  FLWMLLLVAY  GFFTWTNTTL  ISNLYGSARI
116006951  IEKMKTTHLK  EIREILAYLG  FLWMLLLVAY  GFFKWANTTL  VSNLYGSAQI
156406861  LLAARQKRLK  ELKEILAYFI  FIAVLLLVAY  GLWHWARETL  IKNLYGISRL
828228329  IAQLRAYRLK  EMRDFVIYVM  FVIALCQVTY  SVWPWLNSTV  VNALFGGARL
1005450057 LEEARKLRFK  EIKEVALYVF  FIACLCIVSY  SFYTYAKTTL  MNGLYGMARL
1191059136 LKKDREQRFR  EIKEVLLYVF  FVTCLCIVSY  SYYEWAKSTL  MDALFGGARI
156395095  LEKARDRNDK  ELTDIGTYLT  FLWVLLVIAH  SIWLWTNHVL  LPALYGFARW
1005483664 LQLAREKAAK  ELLDFGTYIL  FTLIVLLIAY  GMWDWTEQAL  LPSLYGVARL
999981301  LEMARKRLQQ  ELKDIISYLT  FMLIMLLIAY  GMWKWLENLV  LPVLYGVARL
156394387  LQRARLQRFK  EIQEILFYAL  FVWVVLVVAY  GFWNWTEAVL  IPGLYGTARM
1005475249 LHAARVRLFK  EIREIVLYLL  FVWMVLLIAY  GFWDWMIQTL  VPGLYGIARI
1229159547 LAEARDIRVK  EIREIVFYLI  FLHLTMLICF  GFWNYTENVF  FPSLYGRVRF
148539638  LGEMRETRFK  ELKEISVYMF  YLYIMFLISY  GAWQYLEETL  VPSLYGTARL
1229145338 LNEARETRFK  ELKEIAVYMF  YLYILLLIGY  GFWKHMREVF  VPSLYGTARL
470247587  EKATLLAATN  IVKDLFTHFV  FFIIFLVIVV  LFKAYLTEQF  GPVVTSVVRL
66823157   EKATLLAAVE  TVKDLIIHLV  FFVVFVLIVV  LFITYLNSTF  CESISNVIRI
551658247  ALIARK--KS  KVRELIVFVL  WVTCFSATIT  LFYSFLQEVL  VKILAGPLRI
673034662  AILKKVQEHK  DIKDMIQYLM  FLALFIVVTV  DLHQYLTGPF  YDVVYGPIRI
116008215  AKTNRILYTT  DLVEFSVFII  FLILTSLVVL  SWWDYLKYNF  LVTLHGPPRL
695457291  EKIKRIARN-  -LVEASSYAV  FLILFILATT  VMWAFLQGPF  ADVVYGGVRL
551655682  NVSLAYAIDK  -IREIVFYLF  FLVIFTTSAL  IFWDYMTTVI  PQYLYQAPRI
923132353  QQVTGYVLRA  -SLEVVLYIL  FLVAFCLMAY  GVWQYLNGPF  LAGLAGMARL
923138555  APSTGLSLSR  LTFSTLRYFV  FLTLFTIIVF  GMFQYMEGPL  LEGLFGLVRI
1207165955 LKLVRGQIKK  QTRDLMLHLI  MLWMIIFVAY  GWWNWTTTSL  LEKLYGSPVI
19923084    LRGTRQRMRR  ELRDISMDIL  MLLLLLCVIY  GWWDWSLTTL  LDGLYGSSVI
1039738876 LRVTGERLRR  ELRDMTTHSI  MLLLLLFIAY  GWWDWTLSTL  LDELYGPPVV
1238871302 LIESRLQAQK  AFRGILGFVT  ILLILVVVAY  GWWDWIQHDF  LSSFYEQPRL
260823633  LRPAQEKSKQ  EIRQGWLYGT  LFVLMMLIAY  SWWRWSQGHL  LDHMYGEVTL
585678603  LQKAKERMMK  ELKGCLFYCI  LFTCVMLMCY  GFWAWCENDL  MDGLYGKVSV
780160480  LQKAKEKMLK  ELRDVILFLI  LIFCVLWMAY  GLWHWLQEDM  VDTLYGKPSL
1229127695 LQKAKEKMLK  ELKDVIMYST  LFACLMWMAY  GLWSWMNGDL  LDNLYGKASL
918292252  LLSSSKKSIK  EFRDAAMLGL  MIGVLCVMAF  GWWEWLQTSF  LDQMYGKVHI
871204620  LKSSRKVLIK  QLRDCVSFVF  MFVLLCLITF  GWYTWSQTTL  LDVLYGQVQL
908481541  LRSSRKKLIK  QIRGLGTFIF  MVVLLMIIAF  GWYKWSQTVL  LESLYGHVQL
1139740091 LIESRKKVMK  ELLDIVSLVA  TFLIVLVMAY  GWYDWASTTF  MESIFGHVQL
443717936  LLKSRNDILK  QSSETLLFTV  QFVLLVLIAF  GMWKWMQGHF  TDTMYGQVQL
PdumPKD1L1 LIEARKTTLK  QFSETLSFSI  LLFLLLVVAF  GWWQWSHNDL  LDLVYGQVSI
919066838  LIKARRRNMK  ELWDILSFAF  VFLLLIFMAF  GWWQWGKTDM  LDSLYGYAIL
1087812391 LEHCKLNAKK  SLVMLTLHGL  FLWAVMAFCV  WVWGWMEQVM  SPLLFGNVRI
443732271  LQQAKEESRK  YIQHFVVNLI  LLWLLLSVNY  SFWDWVEGTA  SCVVHGEARL
205360954  LFLAKEEARK  VLRSLLVYML  FLLVTLLASY  GLWPWMAHVL  LPYVHGPPRL
1207107604 LSQAREEARK  VLKGFLLYML  FLMVVLLLNY  SVWAWLSNSL  LPRLLGRARL
260801585  LLQAREEARK  VIHQCIFYLL  FILTILIIAF  NWWEYMDSVL  LPTLLGGVRL
PdumPC1    LMQAKEETKK  VLRQMTAYCL  FFWIMVVLCY  TQKSWYENVF  FDVLQGIPRL
585696579  LIQAKEEAKK  ILRQFIVWVL  FLSLILLINF  TFWIWSKNIL  ARGLHGVARL
919023136  LIQAQEEAQK  KIRQTVVYFI  FIWLVLVINY  AFWQWADTVL  APSLQGNVQM
405970250  LLKAKEDGIK  IFRQFVAYMF  YLLLVMALCY  TIWKWTQSVL  ISSLHGVARL
1205910066 LVKAKEEGQK  VLRQFVAYMF  YLWLLMVLCY  IFWVWSQDVL  ASALHGTARL
871263454  LLQAKEEGKR  KLREVFMFTL  MLALFMAIVF  VFWQWSETVL  ARSLHGPAWM
908506947  LLHAKEEGKK  SLREAVMFML  MFALFLSVVY  SFWQWSQSVM  ARVIHGAAWL
565304042  VTALQKKQMI  QVKDMICHFI  FLALIFTISH  PVYRWVNNNF  LPLIHGLPRM
5174633    IRIFKRKKRI  KLSYILTHFI  FLALLLILIV  LIYRWLNSVL  LPLLHGLPLM
115583675  IQILRRENRI  RLSYLVTHFI  FLTLLLLLIF  SIYTWLHGVF  LPLLHGLPLV
734563164  VSTTRDRRMR  DTREVVFVFV  SVAICLGFAF  S---------  -----GYGIV
392891400  LRDTENRKMR  DIRDMLCFFA  SLYIMVMLTY  YFWDWARESL  ATALLGIGTI
Pdum688    IEKQRKRAVL  TVKSLVAHAL  LLWVLVSLSI  MFFDWLHNEF  IPNYFGPARL
961088331  RKIRHRKIIS  EVLNGIIYSL  LLISAGYIAY  VYFDWMENVV  FPNFFGPARL
Pdum12681  ITRLRRKKLK  EIQEVIVYVL  FLLVIWTISY  SYLQWIKDQL  IPWLFGPARL
871245685  VVKMRNLKLQ  ELVELVLYII  FMFCLFSFSY  SVYTWLNTTM  TTRMFGPVRV
676439278  LVRARRRQEQ  ELIEIVIYTG  FIIALCVIAY  GFMAWTEKNL  FPFAFGPVRI
1139824403 LENMKRKRLQ  ELVELLLYVC  FLAILYFISY  NFYDWLRNTL  IPFVFGPVRL
762108557  LESQRKLRQN  EFRRLVVYAI  FVFVVFSIGY  IFFHWMRHTF  LPRLFGPALL
762157119  IDMKRAKRQQ  ELTKLVISAV  YLSALYSISY  LFINWLNKTF  VPTMYGPAQL
405968482  VAIMRKKRQE  EMITLLVYAI  YVSAIYSISY  MFFGWLKGSL  LPTYFGPPRL
1101394602 VAAVRKMTFL  TLTDIGWFVL  FMFSVFVFTY  GLWLYLESTF  LVSYSGPARM
919100788  EERKRLRRKH  DLREIFIHII  YLILLIFICF  AIFAWLSDRI  LPIVFGPLRI
Pdum14759  IEEAKKKKEM  DMREIFMQAF  FLMMLLIIAY  GIHAWLKTNF  TDEVYGPPRL
Pdum15290  DENVLKLRRL  DIKEIISNFL  VLFVMMCVAY  VVWPWVEKVL  IPSLYGPPRL
260824333  LRSAREVRIK  ELRTTALHLA  FLSVIVIVCL  YLWMWAEEIL  LPNLYGTVRL
828232853  IESMKAAHLT  ETWELLMYFL  FSIVVFYLGY  VFWPWMDSFF  LPLLHNGIRI
260798008  LLKARQQRFL  ELMELSFFIT  YVFILILVAN  GFWNFMKDKV  VPELYGPVQL
1126169400 LAEQRTESKQ  KIVEVLMFGL  FVTVIMLTSY  GFWTWVITGL  IPATHGPVQL
641798600  APPRRGRTWK  KLGEIVAQLV  LLASLMVVCY  TFYRWAHGTL  LPSLDGSVRL
115583681  LAK-PTRKAW  KTGGTLVQIL  FLTLLMTTVY  SFYPWANGTL  LPNLYGNVLI
31559825   PTKHPERTLK  KTGDILVQIL  FLTLLMTAIY  SFYPWANHIL  LPSLYGVQLI
48094207   VNQVRERREA  ELKELLGQIL  LVVLALEVAH  FVYGYLEESF  VPELYGRARL
1229186594 VEQAREKRHA  EIKAFLGHLV  FIWLVLQVSI  AVYTWIKGEF  APSLYGSPRL
260827108  LEKVRAARKK  NVYETAAFML  FAFLILTIAH  TVYLWLEEEI  FMNLYGSVRM
919052864  LKSAKQLRYQ  QIREVIGYII  YCWLLMLMAY  GFWVYVKDTA  ITNLYGSPRL
585652993  VHQSKEAKIR  VMREIFGYIF  FIWLLLIIAH  AFFNWTSDRL  MPGLYGGARI

                    RQVKVTESIP  FSGYGGGGFY  LDLLKENLWI  TRGTRAIFID  FSIYNANLNL
                    RMLKVLENSD  LWGYGGGGYV  QELLKANRWI  DRGTRLIVID  FAVYNGNLNL
                    RQLRVTGMAS  YWGYSGGGYI  LDLLEARRWL  DQATRAVIVD  LTVYNANLNY
                    RQIRVLQSGS  FQGYGGGGFY  VDLLFNNRWL  DRNTRAVLVD  FTIYNANINL
                    RQVRMLGSYP  FQGYSGGGFY  IDLLYTNLWI  DRGTRAVIID  FTVYNANINL
                    RQVRVLDTTE  YQGYGGGGFY  VNLLFNNLWI  DRGTRAVIID  FTVYNANINL
                    RQVRVLKGRS  ASGYGGGGYY  IDLLFNNLWI  DRGTRAVILD  FTVYNANINL
                    RQLRVEFELW  HWGYGNGGYI  FELLKSKLWL  DSGSRAVFID  FTVYNANVNL
                    RQVRVLNGFA  HWGYSGGGSY  KNLLRSNLWI  ERGTRAVFLD  FTVYNANINL
                    RQLRVLNGSS  HWGYSGAGSY  IDLLRQNLWI  SRATRAVFLD  FTVYNANINL
                    RQLRVMNGSN  HWAYSGAGSY  RDLLRQNLWI  SRATRAVFVD  FTVYNANLNL
                    RQLRVLDGAD  HWGYSGAGYY  ADLLKDNLWI  GRATRAAFLD  FTVYNANVNL
                    RQLKVY-TAP  HWGYSSGGYY  LDLLKSNHWF  DHRTRAVFID  FTTYNANVNL
                    RQLKVN-SPW  HWGYRNGGYI  FTLLRLNSWI  TRGTRVIFID  FSLYNANVNL
                    RQLKIL-TPW  HWGYGSGGFM  FTLLKENSWI  TRGTRAVFID  FSMYNANVNL
                    RLLRVLKSRD  YWGYDGGGFT  HLLLKDNMWL  DRASRVVFLD  FTVYNANINL
                    RQVKVMKSSS  YSGYGGGGFA  QDLLFDNLWI  DRGTRAVIID  FTLYNGNINL
                    RQVRVLEGRV  FSGYGGGGYV  SLLLKHNLWL  DRGTRAVFID  FTVYNANINL
                    RQLRVLGESS  YWGYGGGGYY  QDLLKNNLWL  DRGTRAVFLD  FSIYNGNVNL
                    RQLKVLKETS  YWGYSGAGYY  LDLLKENLWL  DRGTRVVFIT  FSVYNANINL
                    RQLRVLNGSS  HWGYSGAGYY  LDLLKKNVWL  DRGTRATFID  FSVYNANINL
                    RQVKVLNGST  HWGYSGGGYY  LDLLKDRLWL  DRGTRAVFFD  FSVYNANINL
                    RQVKVLDGSS  SEGYSGGGFV  QNLLFTESWL  TRGTRAVFVD  FTVYNANVNL
                    RQVRVLNGRG  FRGYGGGGFT  KLLLKANLWL  DRGTRAVFID  FTVYNANINL
                    RQLRVLQGRS  YWGYSGGGFT  QLLLKQNLWL  DRGTRAVFID  FTVYNANINL
                    RQLKVMNGSS  HWGYSGGGYY  LDLLFDKQWL  DRGTRAILID  FSSYNGNINL
                    RQLKVLSGSS  HWGYSGAGYY  RDLLKDYLWL  DHGTRAVFID  FTTYNGNINL
                    RQVRV-LGSN  VRAYGGGGYY  ADLLKTNLWV  DRGTRAVFID  FTIYNANINL
                    RQIKVLESGN  VKGYSGAGYY  QNLLKQNLWI  DRGTRVVFFD  FTVYNANINL
                    RQLKVIKGSS  HWGYSGAGFY  QDLLRENLWL  DRGTRVLFID  FTAYNANINL
                    RQLKVLGGFS  HWGYSGGGYY  LDLLQEGLWL  DRGTRVVFID  FSVYNANINL
                    RQLRVLKGFM  YWGYSGGGYI  KDLLIDKLWI  QRGARAVFIS  FTVYNANINL
                    RQIKVIDGSG  HRGYAGNGYV  QDLLFNNLWT  DRGTRVVFID  FTVYNANINL
                    RQLRVLDGTS  HWGYGTGGFV  QDLLFDNLWI  DRGTRVLFID  FTVYNANINL
                    RQLRVLDGSS  HEAYSGAGYV  QNLLFNKLWI  TRGTRVLFVD  FTVYNANINL
                    RQLKVLHGSS  HWGYSGAGYY  KDLLFDELWI  RRGTRAVFVD  FTVYNANINL
                    RQVRVLDGRG  YSGYNGGGYY  IDLLFHGLWI  DRATRAVFID  FTVYNANINL
                    RQLKVLDGSG  HTGYGGGGFY  ADLLKENLWL  DRGTRALFVD  FTVYNANINY
                    RELKVLDGSS  HWGYGGGGYY  LDLLKEYLWL  DRGTRVVFID  FTVYNANINL
                    RQLKVLDGSS  HWGYSGGGYY  QDLLKENLWL  DRGTRVVLVD  FTVYNANINL
                    RQLKVLDGSG  HYGYEGGGYV  QKLLKQNLWL  TRGTRAVFTD  FTVYNANINL
                    RQLKVLGGSS  QRGYGGGGYI  QDLLRENLWL  DRGTRAVFVD  FTVYNANINL
                    RQLKVLDGSG  HWGYGGGGFY  EDLLKQNLWL  DRGTRAVFID  FTVYNANINL
                    RQLKVLDGWG  HEGYGGGGFV  QNLLKQNLWL  DRGTRVVFVD  FTVYNANINL
                    RQIRTLMTLP  YVGYSGGGYV  AQLLKKHSWT  DRLTQAVFVE  FVLYNPNTNL
                    RQARVVNGFP  IAGYGGGGYT  AVLLKSQRWL  DRQTRAVFVE  VNLYNPSVNM
                    RQLRVLNGHP  YTGYDGGGYS  VTLLKDHGWV  DRPTSAIFVE  FTVYNANVNL
                    RQLRVLYGVP  YQSYGGGGFV  AEFLRDHGWY  DKYTRAIFIE  FTVYNANVNL
                    RLQRILKSAP  YAGYKGGGYT  FTFMEQYEWV  NPNARAMFIE  FTLYNGNVNL
                    RQMRI-----  ----------  ---ARHQDWL  DLNTKAIFVE  FTIYNPNANL
                    RQMRVLKNAP  YMGYKGGGYV  QDLLKDDDWF  DQYTRAIFVE  FTLFNPNVNL
                    RQLRVLKSAP  YMGYKGGGYV  ALFLKKDVWL  DVYTRGVFLE  FAVYNPNINL
                    RQLRVLANAP  YMAYKGGGYV  YMFLKNQIWM  DAHTRAIFLE  FTVYNPNINL
                    RMLKVLENLK  TVGYGGGGFV  QRLLKANRWI  DRGSRAIIVD  FALYNANINL
                    RQLRVLEGVP  LYGYSGGGYV  AVLLFDNRWL  DERTRGLFVE  FTLYNPHVNL
                    RQLRVLDGVS  LYGYSGGGYT  AELLESTHWM  DIRTRAVILE  LTVYNAQTDL
                    RQLRVTKGVP  IIAYGAGGYV  VELLFKETWI  DHNTRAVVTE  FSVYNANINL
                    RQIRVMRGVP  FVGYPGGGYS  AELLYKDAWV  DEQTRAVFCE  FTVYNPNVNL
                    RQQRVDAGLP  FSGYTGGGYV  ADLLMLNNWI  NQYTRAIFIE  FTVYNPYVNM
                    RQLRVLNGLP  VFGYGGGGYL  AELLRNNSWY  DIYTRAIIIE  FTVYNANVNL
                    RQLRILSGYP  YQGYSGGGYV  AELLRDNSWV  DKRTRAVFIE  ANIFNPNMNL
                    RQLRVLKGFP  YWGYGGGGYA  FELLRSSRWL  DIYTRVVFVE  FVLYNANLNL
                    RQVRTLSGYP  YWGYSGGGYT  ADLLRSNRWV  DSNTRAIFIE  FLVYNPSVNL
                    RLVRTTDGYP  VFGYGGGGYV  AELLYDNRWV  DRYARALFVE  FVVWNPNVNL
                    RQLRVLRSLP  FAGYNGGGYV  KLLLQEFKWI  DQRTRAVFLE  FTLYNPQVNL
                    RQIRNLKSFT  SVGYGAGGYV  IRLLQKVHWI  DKRSRAVIFE  FSVYNANVNL
                    RMLRMTGSYP  YWGYYGGGYV  VELLQQQGWI  DHQTRAILIE  FTIFNAQVNL
                    RLIRILHGYP  VWAYSGGGYV  IVLLEKNMWI  ERHTRAIVTE  FTIYNAQTNL
                    RQVRVMKSLP  YWGYPGGGYY  VFFLERNRWI  DKYTRAVFIE  FSTYNAYVNL
                    RQVRALNGFP  FWGYGGGGYI  VPLLEKTGWI  DKDTRAVFVE  FGTYNPQVNL
                    RQIRALHGLP  FWGYGGGGYV  MRLLEVSDWI  DGGTRAVFVE  FSVYNAQVNL
                    RQVRILNGLP  FWAYGGGGYV  FPLLEKSDWI  DKRTRAVFAE  FSVYNAQVNL
                    RQVRTLDGLP  FWGYSGGGYV  FPLLETSDWV  DSRTRAVFVE  FSVYNAQVNL
                    RQLRVLDGVP  YMGYSGGGYS  HMLLESVHWI  DFCTRAVIVQ  LTVYNPNINL
                    RQVRVLDGIP  YMGYNGGGYV  YQFLQNNRWL  DFQTRAILIQ  FTTYNPNINL
                    RQVRSLDGLP  YIGYSGGGYV  YKLLRDNKWI  DFQTRAIFIE  FTTFNPNINL
                    RQARVIESYP  VLGYAGGGYL  AKLLFEEAWF  DRYTRGVFLE  IAFFNAQVNL
                    RQLRILEGYP  FLGYGGGGYV  VVVLYNETWI  DRYTRAVFIE  FSCYNPHVNL
                    RQLRILDGYP  YLGYWGGGYI  ARLLEAENWI  DKYTRAVFIE  FSTYNAQANL
                    RQLRALDGYP  FYGYGGGGYV  ARLLQNTSWI  DKLTRAVFVE  FTIYNPQVNL
                    RQLRSLNGYP  YWGYAGGGYL  VRLLEREKWI  DKYTRAIFVE  FTVYNPGVNL
                    RQLRVLDGYP  YMGYSGGGYT  VRLLEKEGWV  DRYTRAIFVE  FTVYNPGINL
                    RQHRILNGYP  YWGYSGGGYV  AHLLEREKWV  DRYTRTVFVE  FTVYNPQVNL
                    RQLRVLNGYP  YWGYSGGGYV  VQLLEDDDWI  DQYTRAVFVE  FTIYNAQINL
                    RQLRILNGYP  YWGYSGGGYV  VNLLEREKWI  DRYTRAVFVE  FTVYNAQVNL
                    RQLRVLNGYP  YWGYSGGGYV  VPLLQSEQWI  DRYTRAVFIE  FTTYNPQVNL
                    RQVRVLDGYP  HYGYGGGGYV  AELLEREKWI  DKYTRAVLVE  FTCYNPGINL
                    RQLRTMDSYP  FWAYSGGGYV  VELLIKNQWI  DRHTRAIFLE  FTTYNPMVNL
                    RQLRVLDSFP  FWAYGGGGYV  RELLHDGGWF  DHYTRAVFIE  FTVYNAQVNI
                    RQLRV-----  ---LNGGGYV  AELLKNNMWI  DDNTRTVLVE  FTIYNAYVNL
                    RQLRNLKGFP  YFGYRGGGYV  VDLLWKDNWI  DPYTRGIFTE  LNVYNVDINL
                    RQLRIYDSFL  YMGYRGGGYI  IELVKDHGWV  DRYTRALFTE  LSLYNVNVNL
                    RQLRILKTFP  YWGYNAGGYA  KELLKSKDWI  DRYTRAIFTE  LAIYNANTNF
                    RQLRVLKGTP  YWGYWGGGYI  GDFLESQKWI  DRYTRAIFAE  FALYNAQTNF
                    RQVRVLRANP  VWGYKGGGFV  VDLLFDNTWL  DVYTRAVFVE  FTVYNANVNL
                    RQVRVLRGHA  IWGYRGGGYV  ADLLFNTIWL  DVYSRAIFVE  FTVYNANVNL
                    RQVRVRQGYP  IWGYRGGGYV  VPLLFDNTWL  DALTRAVFVE  STVYNANVNL
                    RLERVSFGFP  YWGYSGGGYP  ADLLHSHNWV  NSNTRGVFIE  FAIYNANTNL
                    RQLRVLQTYP  FIGYTGGGYV  ADLLHQNKWI  DGRTRALFLE  FSTYNPQVNL
                    RQVRVLDTLP  FMGYGGGGFV  ADLLESNAWI  DPQTRAVIIE  IATYNPIVNL
                    RQLRVLDTMP  FIAYGGGGYA  AELLENNTWI  DAQTRAVFTE  LATYNAVSNL
                    RQLRKLNGYP  YFGYSGGGYI  VPFARNNSWI  DRYTAGLFTE  FTLYNPYSNL
                    RQHRVLKGYA  YKGYSGGGYV  LELARSKLWM  DRFTRSVFTE  FNLYNPNINL
                    RQNRVLTGFP  FKGYSGGGYV  LTMAKAELWV  DVYSRAIFVE  FNVYNPSSNL
                    RQLRVLRSLP  YLGYSGGGYA  FDLLKRDKWV  DRSTRAIFVE  FTVYSPYTNL
                    RQLRVLKTRP  IMGYRGGGYN  TDLLKSHQWV  DKYTRAVFVE  FTVYNVHSNL
                    RQLRIVSSFP  YYGYNGGGYI  VEFLQQDMWV  DQHTRAVFLE  FVVYNANVNM
                    RQVRVLDSYP  AMAYYGGGFT  IELLQDLKWI  DQQTRAVFME  FTLYNPTTNI
                    RQVRVLDSYP  AFAYYGGGFT  VEFLQQNLWV  DQQTRAIFLE  YVVYNPVTNT
                    RQLRVSHGSL  VFGYDTSGYY  VDILYDNDFF  SENTRAVIIS  FVTLNLNYEA
                    RTARVSHGSY  VFGWDRSGYY  IDILIDNGFF  DIQTRSVIIS  FSTLNLNFQS
                    RQVRVLSEMA  YFQYPGSGYV  LDVIQDSGWI  DLMTRAIFVD  FSFFNPNLNL
                    GQVRV-----  ---YGSPTFG  VMVLKEHKYF  DKATRAVFVD  LNLYTANIDH
                    RQIRVTPIWT  V--YRTGGYT  VNLLKDIHWL  DRGSRLCLVE  FNLFNENTDI
                    RTLRVTEAQT  VRGFPGSGYV  VDLLRVDRYL  DLPTRALIVD  FTVYNAYLQL
                    RQLRVLATSE  YRNYTGGGFA  IDLLKSVKWS  DLHTRAIFFT  FALYNPVNGL
                    RQLRVVGGFE  VLGYDGGGFV  EYFLQTNNWL  DVQTRVVVVD  FSTYNANINM
                    RQVRITLFGG  VNGYPDDGFV  VDLLKQNKFV  DLQTRLLAIE  FSVYNANLNL
                    TKIKSKKLAP  FCGYKGERVY  VSLLLETGWM  TPFTQIVILQ  FVLYNGPSNL
                    RQLKVLNGPG  GCGTRED-CV  LSLLRASMWI  DRSTRAVSVH  FTLYNPPTQL
                    KLLKIPGGPE  TCGVKKESYM  HSLLRASKWI  DHSTRAMSVH  FTLYNPPTQL
                    RLFQGWGTRK  LWGYWGGSDI  ANLLRNSSWL  NRNTRAVSVE  FLLYNPVFSL
                    RQLRV---SS  HSGYHGGGYV  VALLQSQQWI  DEKTRGVAVE  FSYYNPPTNL
                    RQLRVIVRYC  KWGYDGEGFV  TNLLKEDNWI  DVHTRLVIVE  FTLYNPPTNL
                    RQLRVLLRYC  KWGYEGDGYA  VDFLRNNSWI  DAQTRAVILE  FTLYNAPYNL
                    RQVRVLKRYC  KWGYEGDGFV  ISLLQNNSWI  DEQTRAVIVE  FTLYNAPTNL
                    RNVQH-----  --TTNIRNTL  TKLMKKDEII  NEQTQQIIVE  FTLYNPPTNL
                    RQLRVEVDPG  LWGYDSSGLV  LSLLESQHWL  SVQTRAVFVE  MTLYNAPSNL
                    RQKKLTWNPK  IWGFDMSGQV  IQLLESDNWI  DLYTQAVMVE  MTLYNVVTNL
                    RKVKASSPYL  LFGYDNSGHV  IKLLASSHWM  DDFTKAVFVE  FTLFHPSTGL
                    RQHRFTGAGR  VQGYGGDGYL  VKLLEEDGWV  NSMTSAVIAE  FTTFHVPSNI
                    RQKRVTGASC  VVGYDSAGHQ  VFLLYNYEWL  GHQTRAVIVE  FVLFHAPSNL
                    RQLRVLQYSS  IMGYDGNGFI  VRLLQTAGWT  SRQTRALILE  FTTFHAPTSF
                    RQQRSFTGIG  YWGYDDSGYS  KYIMQEDSWI  DRYTRVCMVE  FTMLNPASQW
                    VQLRSLNSIP  YHGYSAGGYV  KLLLRQMNWI  DRSTRLVFLE  YTKYNVNKDA
                    RQVRLLLGAW  SWGYDSGGYV  QELLQLHNWL  DNRSRAVFLE  LTRYSPAVGL
                    RQTRASSGVW  HWGYSSSGFV  QDLLNTHQWL  DPLTRALFLE  FSLYNINTDL
                    RQIRNYNGLM  YYGYSDNGYI  LDLLNSSDWI  DRGTRAVFVE  FSLYNPNVNL
                    RQIRSALGQT  YRGYHGGGYI  INLLKMQNWI  DRSTIAVFLE  ATFYYPPKNT
                    RQLRTLDGMS  FKGYDGGGYV  QHLLLANKWI  DRWTSAVFVE  FTVYNSNVNL
                    VQVRNIDSLP  LMGYHGGGYV  QTLLRDHSWL  DERTRAVVVY  FTVYNANLNL
                    RQVRGTGSKR  REGYGGGGYV  QSLLQSKDWI  DLRTRALFID  FTLYNAAEDL
                    RQVRSTGSKW  RQGYGGGGYV  QFLLQAKDWI  NLHTRAVFVE  FTLYNPATDL
                    RQIRSLDLYS  KFGYPGGGYV  QTLLHSEGWL  DLLTRAVMVE  FSLYYPSADL
                    RQIRGLNMYS  KFGYTGSGYI  QKLLETDQWI  DNKTKAVFVE  FMLYSAGVDL
                    RQIRRHWDYI  TEGYPSRGYT  FYFLETKSWI  DNKTWAVILE  LTTFNADEHM
                    RQVRAQWLYY  SYGYGSGGYA  LYFLQESNWL  DEKTWAVVLE  LTTFNPDINL
                    RQVRARWVYH  SYGYGSGGYV  FYFLEGKNWL  DELTWAVIVE  LTTLNPDTSL
                    RQVRSLQGRP  FYGYSGGGYI  QTLLENESWI  NEGTRAVFIE  FSVYNAQTNH
                    RQVRTLSTET  VSGYSGGGYT  ISMLDSERWI  DDHTRAVIIE  FSAYNAQINY
                    RQVTILDSLP  IWGYGGGGFA  ASLLNEYRWL  DRQTRAVFLE  FSLFNANVGM
                    RQLRVINGIP  IIGYGGGGYI  NNFLIRAKWV  DRQTRAVFLE  FTLYNANTHM
                    RQLRMVSGVP  MWGYSGGGYV  ANLLWDNLWL  DWKTRMVFLE  FTLYNANANM
                    RQVRTENAIP  VLGYSGGGYI  IDLLYQNRWL  DLQTRAVFVE  FSLYNVDANL
                    RQIRIDWGLP  LIGYGASGYF  FDMLYNNLWI  DRQTRAVSVE  FSLFNADANL
                    RQLRVIWGVP  TIGYGGGGYV  ADLLYNNLWI  DRQTRAVFVE  FTQYNSNANL
                    RQSRMVWGMP  MEGYAGGGYM  IKFLERTLWI  DRRTRAVFVE  FTLYNPNVNL
                    RQLRTIWGTP  KTGYDGGGYI  LRFMIEQNWI  DRHTRAIFVE  FTLYNANSNL
                    RQVRMIWGIP  KAGYSGGGYI  ISLLLTEQWI  DRQTRAVFLE  FTLYNPNVNL
                    RQVRILGIGH  FMAYKGGGYV  AVILRNSVWI  DDLTRAIFLQ  MNTYNPSTNV
                    RQKRVDKDMA  ATGYEGGGYF  VEILKADSWI  DRLTRAIFVE  FTINNMNVNV
                    RQLRVLRGLP  FWGYDGGGYV  ANLLNSSRWI  DQYTRAVFVE  FNVFNMQSGL
                    RQLRVLKILS  YWALPGGGYV  ANLLKAMQWI  DHRTRALFAE  FNIYNANTEL
                    RQLRVLTSAA  FYGYRGGGYA  VILLKKTGWL  DKYTRAVFVE  FSLYSPSSSL
                    RQVRVLDGYP  LSAYSGGGYV  VEILKQKKWI  DRQTRALIIE  FALFNAATNY
                    RQLRVTTATP  HYGYYGGGYM  LELLEMEQWI  DSYTRAIFIE  LIVFNPNANL
                    RQVRLTDAFP  YFGYLAGGYV  TSLLQRQDWL  DDKTRAVFIE  LTLYNPHVNL
                    RQLRPLGEHP  VWGYPGGGYL  AHLLERSRWL  DGCSCAIFVE  FTVYNANVNL
                    RQTRILGGYP  IQGYSGGGYV  VRLLEQRRWL  DHCTKALFVE  FTVFNANVNL
                    F--QI-----  -EGCDNG---  ---LHLRRFS  YICSPRPMVL  IPTDELHERL
                    RQVRISHGSY  HMGYTQGGYI  QVLLEDRKWL  DELTRALYIE  WTVFSADAGL
                    RQQRVAKGSY  FLTYNRGGFL  LDLLQDLGWV  DQYTQAIILE  WVVYNANTNL
                    RQVRVV--W-  ---YGTGGYV  ADFLEDQKWI  DRQTRAVVVD  FTIYNANVDL
                    LQIRVLQYMW  QSGYHWGGYV  ADLLQDATWL  NEGTRMVVLE  FTAYNANVNQ
                    RQIRSNPYWG  ---YSGDGYV  CVLVEDALWL  DSHTRALFVE  FTLYNANSNL

                    FLIFEFPPTG  GIIPVTFVFE  CTVYAIAGFF  LAEEYFLQFW  TYGNLEYLAE
                    FLMFELPATG  GVIPFIGGCE  AAFCVLVIIL  VIKEYLNKFW  NSSPMDDVVN
                    FLCVEMPPTG  VLVPAVLAFE  VIFCLFVAYY  IGEEYFRSFW  NYVDFESLSF
                    FLVGEFPPVG  GVLPFVLACE  ILFVLYLLYY  IIEEYFCSLW  NHPNFEYLSF
                    FLVAEFPAVG  GVIPFILGCE  LAYLIFLIYY  TIEEYFHSVW  NHPNFDNLSY
                    FLVGEFPPTG  GLLVFVLACE  LLFVVFIVYY  IVEEYFFSIW  NHPNFESLTF
                    FLVAEFPPTG  GMIPCIMACE  MVFIMFILYY  SIEEYFTSVW  NYPNFDFLSY
                    FLLVEFPATG  GAIPFLAACE  IIFCFFICNY  LIQEYFKNFW  NYQNLYFLAY
                    FLVFELPATG  GVIPFIMACE  FIFCFFILYY  LVEEYFKTVW  NYANFEVLGY
                    FIVFEFPATG  GMIPFIMGCE  ILFSVFIMYY  IIEEYFKSIW  NFADFEFLGF
                    FLVFEFPATG  GMIPFIMACE  VCIVLFILYY  IVEEYFYDVW  NFPDFEFLGF
                    FLVFEFPATG  GMIPFVLACE  VVFVIFILYY  IVEEYFKSIW  NFPDFGKLGF
                    FLTVEFPPTG  GAVPFVASCE  IIFCLFTFAF  LGQEYFKNTW  NYADFYFLAY
                    FLVAEFPATG  GILTFIASCE  ITFCIFLFVF  TTQEYFKSIW  NYSDFYFLAC
                    FXXVEFPATG  GAIPFLASCE  VIFCLFIVAF  IIQEYFRDAW  NYPDFYFLGF
                    FLIVEFPATG  GAISFVGFCE  VVFCLFIIYY  IVEEYFKNVW  NYASFENLGF
                    FLVAELPATG  GLFPFVLACE  IFFILFLIYY  TVEEYFKSFW  NYANFVFLSY
                    FLVFEFPPTG  GCVTFVMGCE  VIFVIFILYY  LIEEYFFDVW  SYANFDFLSD
                    FLLVEFPATG  GAVPFVGMCE  VSFCLFVLYY  LVEEYFKSLW  NYPNFEPLAR
                    FLVVEFPATG  GALSFLAACE  LAFCIFVFYY  IIEEYFKSVW  NYPNLESLAY
                    FLLVEFPATG  GVIPFLAACE  IIFCFFIFYY  VVEEYFRSFW  NFPNFEHLAY
                    FLLVEFPATG  GMVTFLAACE  VAFCFFVLYY  IVEEYFRSFW  NFPNFEPLAY
                    FLTVEFPPTG  GAVSFIMACE  FFFALFIVYY  VIEEYFKSVW  NFQDFDFISL
                    FLLLEYPATG  GCIPFVFACE  CIFVLFLLYY  AIEEYFKDFW  NYANFDTLGY
                    FLVFEYPPTG  GCIPFVMACE  GIFILFIIYY  TIEEYFKSFW  NYANFDSLGF
                    FLLVEFPPTG  GAVPFILACE  GIFCCFILYY  IVEEYFKSVW  NYGNFQFLAF
                    FLVVEFPLTG  GALPFIMACE  VIFCCFILYY  VVEEYFKSVW  NYADFEYLAF
                    FLIAEFPPTG  GIIPFVFACE  IIFCIFILYY  IGEEYLKEFW  NYIDFDYISY
                    FLLVEFPATG  GVIPIVLGCE  GIFVLFLLYY  IVEEYLYDIW  NFGDFEFLSY
                    FLVVEFPATG  GAIPFIIGCE  IVFCVFILYY  IVEEHFTSIW  NYADFEFLAF
                    FLVVEFPATG  GAIPFIVGCE  VIFCVFIFYY  VVEEYLSSIW  NYADFEFLAF
                    FLLVEFPATG  GAIPFILGCE  VVFVIFVLYY  IIEEYFLDFW  NYAPFENIGF
                    FLTAEFPPTG  GLIPFIMACE  GLYVLFIIYY  IIEEYFKSFS  NYADFEFLAW
                    FLVVEFPATG  GALSFVMACE  AIFVLFILYY  IIEEYFKCFW  NYSDFQFLAF
                    FLIVEFPATG  GAIPFIMACE  LIFALFIAYY  IVEEYFKSLW  NYADFEFLSY
                    FLLVEFPATG  GAIPFILACE  IIFCLFILYY  MVEEYFKSFW  NYADFERLSY
                    FLIAEFPATG  GGFTFVLACE  CIFMLFICYY  IVEEYFSSFW  NYPDFDFLSF
                    FLTVEYPPTG  GAIPFILACE  GIFCLYIMYY  MGEEYFKSSW  NYPDFEYMGY
                    FLVTEFPATG  GAIPFIMACE  GIFCLFIAYY  IVEEYFKSVW  NYADFEYLSY
                    FLVVEFPATG  GAVPFLMGCE  VLYMLFILYY  IVEEYFKSVW  NYPDFEFLGF
                    FLLVEYPATG  GALSFVMACE  CIFILFIIYY  IIEEYFKHFW  NFPDFEFLSF
                    FLMVEFPATG  GAIPFIMACE  CIFCLFILYY  TIEEYLKSFW  NFADFEFLSF
                    FLVVEFPATG  GAIPFVMACE  GIFVLFILYY  MVEEYFKSFW  NFPDFEFLSY
                    FLVVEFPATG  GAIPFVLACE  GIFLLFIIYY  IIEEYFKSVW  NFADFEFLSW
                    FLAFETPGSS  GVITFRLLLD  TAVLIFTIVY  MVAQYLKTFW  NYVSFDAVAL
                    FMMLEFPPTG  SVSTFIILLD  LVFVAFTLFY  LIQQYFQEFW  NFVNFQRIVL
                    FLLLEGSANG  AFFPLLVITY  IIFVLVLLYK  IFNIYFHHFW  NFVNFQYLIL
                    FLLVETPTFG  GGVPVAVAFQ  GIFAVYLLYF  LGHFELKNFW  MYVNFNHIAK
                    FLLVEWIAGG  GATVIVILFE  VLFLAFTVYF  LVKEYFKEFW  NYVNFVTIGV
                    FALVEFLTTG  STTQIVLIME  VFFGLTTLYF  FYQCYFKDFW  SFVNFNSIAL
                    FILKEFLAAG  GSTTVVIIFE  LMFGAFTIYF  LVREYFREFW  NFVNFQSLAL
                    FLLTEFVSSG  GAVALVVIFQ  VIYACFSLYF  FIRCYFGRFW  NYVNFQSMAM
                    FMVIEFLHSG  GAIPMVIIAE  VIYTIFSLYF  FIRCYFKGFW  NYVNFQSLAL
                    FLLFELPASG  GVITRMMIFE  GIFCGFILYF  IFEEYLTQFW  NNAPFDDVTS
                    FLLLEYPTTG  GALIVVAACE  VLFIIMLIYY  MVKAYFVKFW  NFINLQQMAA
                    FLISEFPSVG  GGVAFLMACD  VIFICYIIFF  IVEEYFKDYW  NFLNLQSTAI
                    FLTAEFPPTG  AASTIIIAAQ  VLWVIFIVYF  TIREYFKSFW  NFVSFQRLAT
                    FMVVEFPPVG  SAVTMVLAQV  IFFL-HLLTT  TINFLFNDPW  NFVNFQQVST
                    FIAFEMPTMG  KMLIFVVLCE  LATLAIVIYF  IVREYFKCFW  NFYNFRKVAM
                    FFLIELPTHG  GGLLFVVGAQ  VLFVGFVAYF  VIHEYFKSFW  NFVNFQHLAY
                    WYLCEFLQTG  AIEPFVMAIE  ISALAFIIFY  TVKEYFKAFW  NFVNMHFTVM
                    FTTVEFPASG  GVFLVIMGAE  ILTAAFFAYF  LYREYFKDTW  NFHNLQYSIL
                    FVAMEAQESG  AMYLVVMAGE  ILTLVFIIYF  LVKEYFKDSW  NFHNLQYAAL
                    FIAIEFPESG  GAWPVVMACE  LITIIFIIYF  LVREYFKKFW  NFVNFQYVGY
                    FLLFEFHPTG  AIFPFVAVCE  VMFILFILTS  TYREYFSDPW  SFVNFFPAAF
                    FIYFEINEGG  GIVTFLTLCE  LTFVVSTVFF  TIRQYFLMYW  NYLRMDYPVL
                    FLLAEFPATG  GIMPLVIVCE  IIFVSFIAYY  IYREYFSGFW  NFINFHYVAT
                    FLVAEFPATG  SVIPFVFTID  ILYVLFILFF  TYREYIKEFW  NFKSFQFAAY
                    YILFEFPSSG  GIWKLKIICQ  IIYAIFVLIF  IIKEYFRDIW  NYITLQYINY
                    FIVAEFLPGG  GVVPLILLCQ  IGFILFTIYY  TICAYFKEYW  NYIKLQEALL
                    FIIAEYHPGG  GVVPFVLLCE  ISFIGFIVYF  TVREYMRSYW  NYVKLQRVAA
                    FIVAEFLPGG  GVVPFVLVCE  LTYVIYTLYF  LYREYFKSYW  NYIKMQFVAS
                    FIVAEFFPGG  GIVPFVLLCE  VFYVVFTLFF  TVREYFQSYW  SYVKLQFVAA
                    FVLIEKPGVG  TLIPLEIGFQ  VAYILALLCY  LVKEYFREMW  NFMNFQFLAY
                    FFILELPGSG  GMWPFEIFCQ  ALYGIFILVM  IVKEYFKQFW  NYMNFQFVGF
                    FYVAEMPGNG  GLWTFEIFCQ  VLYGIFILVI  FVKEYFSQFW  NYLNFAQVAF
                    FLVAEFLPTG  GVETVRLACE  ILFLGFIVFF  IVREYFKDFW  NRINLQYVAY
                    FLTAEFLQTG  AGQPVRIICE  VMFFCFILFF  IVKEYLRNFW  NYIKLQYIAY
                    FLLMEILPTG  GGYPFQVICE  GTFFAFVLYF  LFKEYFKGFW  NYIKLQYVAY
                    FLLAEFTRIG  GVVTFQTLCD  VIFVIFLIYF  LIKEYLKEFW  NYMKFQYVAF
                    FLLAEFRPSN  GIFPFQLACE  VIYLLFTLYF  VIHEYFKQFW  NYMKFQYVGY
                    FLLLEVSPSQ  GIFPFQIACE  IVYFAFTVFF  IFQLYFKQFW  NYMKFQYVGA
                    FFLAEFHSTN  GVVPFQIVCE  IAFVVFIVAF  SFREYFTKFW  NYIKFQYVGY
                    FIVAEFDSAG  GVTTFQIACE  VIYLIFTAWF  IIRAYFTQFW  NYMKFQYVGY
                    FILAEFHPSG  GLVQFQLVCE  VVYILFTLFF  IIREYFKSFW  NYVKFQYVGY
                    FILAEFDQTG  GLVPFQLVCE  AVYMLFTLFF  IVREYFLSFW  NYVKFQYVGY
                    FMVAEFPETG  GVFTFQIFCE  VSYFVFIFFF  MYKEYFSEFW  NYIKFQYVGY
                    FFVAEFIVTG  GIDTFQLVCQ  IIYLVFIIVF  IVKEYVKEAW  NYMNFRYVGY
                    FLVAEFLPTG  SLFTFEIICQ  IIYMLYILFF  IISEYFTEWW  NYMKFQYVGY
                    FLALELPVSG  GVFPYIMACE  ILYVIMLLFY  LYREYFGEFW  NFVNYSEAAF
                    LLLYEFLPST  GGVYAVMGFE  IIFLFLTFYW  IYRDYFKSVW  NFVNFQYVVT
                    LLLFEDLPTG  NGKLALLACE  VILAFMLVRW  IVRDFWRNLW  NFVSFQYVVL
                    FLLYEQLPTG  ALFNFVMACE  ITYXLFTLFF  IFRESLKNIW  SFVSFNYTAF
                    FILTEILTTG  GYHHFVMACE  ITYMAFLLFF  LYKQYFCDPW  NFVSFQYVAF
                    FLIFETTGVG  TFQYFVMASE  AIYYIFILYY  MVVQYFKSKW  NFVSFNETAT
                    FLMLETNALG  AFFTFVVAAE  VIYFLFIIYY  MVLQYFHSKW  NFASFYETAT
                    FLTLETSALG  TFFTFVVAAE  LIYFLFLLYY  MVVQYFCSKW  NGISFSETAA
                    FLYVEFLPTG  GAFPFVLAME  VIMLLFMFYF  VYREYFKGFW  NFVSFQYALA
                    FLLLEFSPSS  AVEFLTLVCQ  IFVVFFFLIA  MYKEYFRGFW  NFVSFNRIVQ
                    FLLVEFLPTN  GVFLFLIVCE  LFIVLFFGIF  MYQEYFREFW  NFVNFGQVAS
                    FLVVEFLPTN  GVFLLVVVCE  FFILIFFSVF  IYQEYFKEFW  NYVSFVRVSS
                    FVLVEVLPTG  GFHVFTLVCD  VVFLLFTSYF  TFREYFRDYW  NYTNFQYISA
                    FLLLERPPTG  GLLPFILACE  VLFLVFVLYF  TYREYIMESS  NFISFQYLSA
                    FVLMEVLPTG  GFILFIVAME  VFFLMFITYF  TYREYFKEMW  NFTNFHYISA
                    HLLLEVLPSG  GTSPFVLLCE  ILFVLFTVYF  TYKQHFHEYW  SFVNFHALAA
                    YLLLEFTAAG  GVLPFVLICE  VTFVLFSLYF  TYREYLAEFW  SFVDFHHLAL
                    YLLVEFLPQG  GATPFVLAGQ  IVYTLFIIYF  LVREYFDSVW  NFLNFHFVAY
                    HCVIEFSPTG  GALPVVMAGE  VIFVILQVYY  TIREYFKSPW  NFNNFQYLAM
                    HNVLEFPPTG  GVFPFVLAAE  VIFALLLLFY  VVREYFKDLW  NFHNFQFLAY
                    RLLAEWTAAG  SVDPFRAFLE  ITFLLFLTYY  LYFFFITSFW  NLGQTALVFY
                    RMLTEWTASG  SVNPFRGFLE  VSFFIFILYY  FYYFYISNFK  NLGQTALVLY
                    FLVIEFLPSG  TVTMLVIAAF  SAVVLITLYY  FLADFVKSFW  QLQATGYMLD
                    TLFAEMLPGG  GVTTVQAGCE  GLIYVVILAQ  LAREYFGEFS  NFRTPTIYFS
                    FLIAEIPPTG  GVIPLMTVIY  IFWYIMVIYY  TIYEYFCSML  NYQSLDVLCF
                    FIVVEFPASG  GAFVITL---  ---EGFLVFY  ILIQLTASLW  NLQGLATVLY
                    YLLFEFLPFG  EVRPATVLLD  AMVYLMVFSY  ILQDYWTHFW  HFEAIGWTYY
                    FMVFEFLPSG  GVVPFQIFLE  LTVAAFVLFY  VLQEYLSDGW  NFTNLVTLSS
                    FIAFELPEAG  GVVPFVLVCE  LLLCAMVFMY  VVEEFVDDMW  NLQGVALMAT
                    FILVEKTSTG  ALLPSVMICE  VTVIICSLLL  YICSFLKKED  FLPICQLPIY
                    FLRVEILPTG  SLVPHLMLPQ  LVFLALSLIH  LCVQYWRKPR  NFMDLTLMAS
                    FLGTECLPSG  GLVPLLMLSE  LLFLVLNVIH  LCFQYWRKPR  HLVDIGLMVS
                    FLLTEFPPSG  GVTVCILACE  FLLFLVIGWR  MKQEYWLDPW  NLPTFIQLAE
                    FLLLELPSLG  GAYTFIMACE  LVMLAVVLYT  IKSECYCNPW  HFVDLSHIAD
                    FLVLELPGTG  GIYPFIMVLE  LMFLALVVYS  AKCEHFLRIW  AFVDMSFLAL
                    FFVAEIPGSG  AVYPFIMACE  LLFVLLVALI  SKQEYFRSAW  SFVDLSFLAW
                    YFLAEMPGTG  AVNPFIMGCE  LLFLLIVAVS  GKREFFKSIW  SFVDFSLLAY
                    FLNLRILETG  VAEPFILSCE  LLFVILMLFS  MKKLFLGQAW  KYVDISFITI
                    FMLLEVTPAG  KIFTIVLGCE  LLYIVIAMWI  WCREYFTHFW  NFINLALLTF
                    FLLLEVGPAG  NILTCILGCE  MLYIVVTLWL  LSQQYFYHFW  NFVNLQFLTL
                    FLYLEIPDTG  GVTPFLLFCE  LLFILQTLWK  LKIVFLHYGW  KFVDVSFVTF
                    FILFEIPAFG  GMTPLLLACE  LLLIVCTMLK  VRHEYFHNVW  NFMDVSDVHE
                    FLVLEIPPLG  RAFPFILACE  LLLIIFTMIL  LHSEYIKSPW  NFVDTSFIAY
                    FVICEFPPTG  QATPLHLACE  LLFIIVMLYR  AQKVFFCHPW  NFVDLTFVAF
                    FVMFEIGSTG  AVRPDMLFI-  SFIGVLGFMF  WVYEYAKKPT  NFTNFYKMAF
                    FWAFEFTPSG  GVIPFVIICQ  VLLVPISISL  AASLFFCSFW  HHISLLPLIS
                    HLRLEFPAAG  RALAPLL-TS  VCLLLFAVHF  AVAERVLRLG  AFTSFDQVAQ
                    LFLLEFPVSE  RAQLPLF-LT  LILLVLLIYF  SVREYFLRVW  NFTDFFPLAQ
                    FLLLELPVTG  VGRALLMIMQ  GLFALFLLYY  IVVEYLKRFQ  TFISFFHSAY
                    YLAAEFPLSG  GAYYSMTVFL  GLLAATIMYL  LIHIYLKEFW  NFISLAKNLE
                    YLLVEFPASS  GAFPASTVFM  MLLGIFMVYF  IIREYFASLW  HFTNFYRAVY
                    YLLVEFPLPG  KVLTPVLIIQ  CLMGAVLLYL  IIHTYFTWFW  NGLKIHRASF
                    TLMIEFPLTG  GINTPLMVCE  VILFAVVLYY  LVHIYFCDFW  NFTNFERVAD
                    TLLVELPLTG  SINTPMIVCE  AILFVVVVYL  WIHMFFTSAW  NFVNFETTVD
                    TLIIEFPISG  GVLTPLLVCQ  VFFSLFVLYL  TLVLFFSYFW  NPSRLGQVAV
                    TVLIEFPITG  GLLVPILVCQ  VIFLMFVIYL  SVLLFFLGLW  NSAHLAQVVL
                    FVIFELSLLG  PVNASQIFFF  CLTIYFLIIY  IADEYFTLAA  NFIPFHAASQ
                    FVIFEVSQLG  VVNTAEIYLY  VAILIFFLAY  VVDEYVRSVY  NFIPFHAVSQ
                    MVVFEVSPLG  VVNSSEIYLY  AAILIFFCAY  VVDEYIRSVY  NFIPFHAVSR
                    FLVLEIPPFG  TVFPTATLFE  VLYILLCIVL  ALKEYFSSFW  NYIRLDRQRD
                    FLLVEIPKSG  IYLPVVKYYE  MLYIFFSVLI  FVKEGNFSPW  NYINLTEQRN
                    LLLAEMPNSG  AAITHLVICA  AIFLIYVIYY  IVSFHFTKVM  TFVSFAYVAA
                    FFLVEFPESG  GAIPITIVFQ  AIFIFCIVLL  LIKVFFSQFW  NFVNFYHIVI
                    FLMSEFPEFG  GITQFVIACE  ILFICYLIYL  IVRTFFGNGW  HYVNFQIVAM
                    LLVVEFPVYG  SGFPYILMCS  IVLVITLIVF  FFKVFLKSFW  GFVNFYALAI
                    LLIAEFPEYG  SAVTMVIVCE  IIVAIVMIVT  LVKAYFQDFW  HFVNFEHIVW
                    FLMTEFPQTG  GVLTFIFLCE  IVLMICALAF  FVYFFFRDTW  RFVNFGHIAL
                    FYLLEFPDSA  GVVTYALLCY  FIYIIFFLIS  SGRMFFKSTW  NFIQFQHIAF
                    FYLTEFLETG  GIAKFTILCY  TTSILFILIT  TVQVFFLHPW  SFINFNHIII
                    FFLTEFTEFG  RVLIYVIACY  SIFIAYVIYS  FVKFYLKHPW  HFINFANVVI
                    FLVFEFHQSG  LIIPAAIVFG  ICAVIFLCFL  TVSLYFRDPW  NFVSFYFAVL
                    FIKVELPVVG  GIFTVLLVIQ  VIWALVVFYL  LVKEYFRELW  HFVGFDIVAN
                    FISFELPPTG  AIHFIAIVTE  ILCTLVFIAM  TIYLWFKSFW  NVANFQIVTT
                    FLAFEFPSNG  GVHPFSLIME  IISLFVFVGL  LISSYLKNLW  NTVSFQHVTL
                    FVVIEFTTVG  DVTKVVITCK  ALYCMFVLYF  IGREYFRSFW  NFVNFQSAAW
                    FIVFEIPSFG  GMVPVTIGLQ  IIFLLLMFVF  TTREYFHEFW  NFINFQFASY
                    FLLAEFPGLG  KVYTVVLAFQ  IIFVLVTFVF  VYREYFRLFW  NYSKYKQAAS
                    FMAVEFTNLG  ATYKLLLALR  GLFALFVLVY  ALKEYLSEFW  SFEGYKNAVS
                    LLLLETPGTG  AFLPQLTCAQ  VTYLLLLLFY  LWVQYFRSQR  NFVSFYEAAQ
                    LLILESSGVG  TFLTWI-VSQ  VVYYLLVCYY  AFIQFFTRKR  NFISFYEALR
                    TNGFSYIMRG  AFFTWSIISQ  VIYYLLVCYY  AFIQFFTGKR  NFISFYEAVK
                    MVLFEATTMG  NLVSINLALQ  SVYLLVILGL  IHLEYFQ-FW  NFISFFYPVI
                    FVVFRAEGTT  TVVPFVVILE  VLYVMVVTVI  MGMEYWA-FW  NHLSFADIVV
                    FVLIETPDTG  NARAVVLIFQ  VAYTLVIIYD  IYAAFFRNVW  NFLNLVPAIV
                    FTLVEVSVGG  GLVLFVMACE  IIYCIYVLYF  IVAEYFISGW  TFVNFEQTVL
                    FLLIERPDIG  GLLKFVMSCE  IAYIGAILFF  SVIQYFMCAW  NFVSFHECAL

                    MRIFYNNFAA  SLLFFSYIKL  FKYLNFNKTM  GQLNNTLKRC  AFDILGFSIM
                    AENMYNNIAA  LLLFFAWIKV  FKYISFNKTM  NQLSATLSRS  AKDIGGFAVM
                    YQITLNNALA  ITVFCAWIKV  FKYLSFNKTM  MQLSSTLGRA  AKDVASFAIM
                    WQLQYDNLSA  FLLFLAITKI  FKYISFNKMM  TQLISTLNYC  LKDLVGFSLM
                    NQTTFNYLLA  VTVFLAWVKI  FKYISFNKTM  TQLSTTLGRC  SKDLAGFAVM
                    WQLQFDNLIA  ITLFLAWVKV  FKYISFNKTM  TQLSATLSRC  SKDLAGFAIM
                    WQLQFNYATA  FTLFIAWIKI  FKYISFNKTM  TQLSSTLSAC  SKDLAGFAVM
                    WQNRYNVIIA  FTVLIAWIKI  FKYINFNMTM  TQLSTTLSRC  AKGIVGFAIM
                    AAVQYNSVVA  VCVFFAWLKL  FKYISFNKTM  TQLSSTLSRC  AKDLAGFAVM
                    WQTQFNNAVA  LAVFFAWIKI  FKYISFNKTM  TQLSSTLSRC  SKDITGFAVM
                    WQMQFNNAVA  VDIFIAWIKV  FKYISFNKTM  TQLSSTLSRC  SKDIGGFAVM
                    YQTQFNNAVA  LAVFFAWIKV  FKYISFNKTM  TQLSSTLSRC  SKDVAGFSIM
                    WQTQYNNMIA  VIVFIAWIKI  FKFINFNKTM  TQLASTLSRC  AKDIIGFAIM
                    WHIYYNNIIA  ITIFFAWIKI  FKFISFNKTM  SQLSSTLSRC  VKDIVGFAIM
                    WQTRYNNMIS  VNVFFAWIKI  FKFISFNKTM  TQLSSTLSRC  AKDIIGFAIM
                    WQVQFNHMSA  VLIFFAWFKL  FKYISFNKTM  NQLSSTLSKC  AKDVLGFCVM
                    CQDMANSALA  IMVFFSWIKI  FKYISFNKTM  TQLSSTLSKC  SKDLGGFAVM
                    WQCRFNDFVA  VGVFIAWIKI  FKYIKFNKTM  SQLQSTLARC  AKDIAVFAVM
                    LQVHFNNLAA  IIVFLSWVKL  FKFINFNKTM  NQLSTTMSRC  AKDLMGFAIM
                    WQIQFNNMAA  VVVFFVWIKI  FKFISINKTM  TQLSSTMSRC  AKDIIGFAIM
                    WQIQFNNIAA  VTVFFVWIKL  FKFINFNRTM  SQLSTTMSRC  AKDLFGFAIM
                    WQIQFNNMAA  VIVFFAWVKL  FKFVNFNKTM  SQLSSTMSRC  AKDVIGFAIM
                    WQIRFDNAIA  ITVFLAWVKL  FKYVSFNKTM  SQLSSTLARC  AKDLAGFAVM
                    WQETFNDFIA  VAVFVAWIKV  FKYISFNKTM  TQLQSTLARC  AKDIAGFAVM
                    WQTQFNNMVA  VAVFFAWIKV  FKYISFNKTM  TQLSSTLSKC  AKDVAGFAIM
                    WQTQYNNMVA  VNVFFCWIKF  FKYVSFNKTM  TQLSSTLARC  AKDVLGFAVM
                    WQTQFNNMLA  INVFFAWIKI  FKYVSFNKTL  TQLSSTLARC  AKDVLGFAVM
                    WQSVFNSALA  IMVFFAWIKI  FKYISFNKTM  TQLSSTLGAC  AKDLGGFSIM
                    WSVQFNYIIA  GAIFLAWIKV  FKYVSFNKTM  SQLTTTLGKA  KKDIVGFLVM
                    WQTQYNNMNA  VNLFFAWIKI  FKYISFNKTM  TQLTSTLARC  ALDIFGFAIM
                    WQTQYNNMNA  VNLFFAWIKI  FKYISFNKTM  TQLSSTLARC  AKDILGFAVM
                    WEVRFNNAVA  ITVFIAWVKV  FKYISFNKTM  TQLSTTLSRC  AKDLLGFFIM
                    AQGIYNDMVA  ITVFFAWIKV  FKYISFNKTM  TQLSSTLARC  AKDIAGFLVM
                    CQTHFNNAIA  VTVFMAWIKI  FKYISFNKTM  TQLSSTLGKC  AKDLAGFAVM
                    WQTRFDNAIA  IAVFFAWVKI  FKYISFNKTM  TQLSSTLGRC  AKDLLGFAVM
                    WETRFSNAIA  IAVFMAWIKI  FKYISFNKTM  TQLSSTLGRC  AKDLAGFFVM
                    WQEQFNQAIA  ITVFFAWVKI  FKYISFNKTM  TQLSSTLGAC  AKDLLGFAVM
                    WQDLFNNIIA  VNVFLAWIKT  FKYISFNKTM  TQLSSTLSRC  AKDVGGFTVM
                    WQSMYNNMLA  VLVFFAWIKV  DNLFYAK---  ----------  ----------
                    WQMQYNNMVA  IVVFFAWIKI  FKYISFNRTM  TQLQSTLSRC  SKDIAGFAVM
                    WQMQFNSAVA  VAVFFAWVKV  FKYISFNKTM  TQLSSTLSRC  AGDLAGFLVM
                    WQVQFNSALA  VTVFFAWVKV  FKYISFNKTM  TQLSRTLGSC  AKDLAGFAVM
                    WQVQFNSAIA  ITVFMAWVKV  FKYISFNKTM  TQLSSTLAAC  AKDLAGFAVM
                    AQVLFNQGIA  FAVFFAWVKI  FKYISFNKTM  TQLSSTIANC  AKDLAGFGVM
                    WGDLQNAFQS  IMLFTAMIKL  LRLIRFSQLV  HQLGALMKMV  SAPLTSFFMV
                    WDEIFCFTQA  FLLFFSMLKL  LRLVRFNSKV  TQLAGTLRRS  VWPVFNFCIV
                    WNDIFRFLMS  FILFFATIKF  TRLLRFNRRI  RLLSMTLSYA  AKPVVLFSVM
                    WDQIFGYLLA  TLTFLSILRF  MRALRFSARV  THVAFALQRA  SKDMLYFLFM
                    WDEMFTFLLA  FVVYLTTVKF  IKMLRFNRRM  GMLGDTIRIA  TKDLKNFIIM
                    YDEMYGYVMA  IVVFLATIQF  LKLLQFNKKM  GMLGSTVKLA  SKDLKVFSIT
                    WDETFGYMVG  VVVFLATIKS  LKLLRFNRRM  GMLGDTIRIA  TQDLKVFSIT
                    YDELFGWMMA  CVVFLATVQF  LKLLQFNKKM  NMLGDTIKVA  TKDLKVFSIA
                    YDELYGFMCG  FVVFLATVQF  LKLLQFNKKM  GMLGETVQYA  TKDLKVFSIA
                    SENSYLNIKA  CVVFVAWVKV  FKFISVNKTM  SQLSSTLTRS  AKDIGGFAVM
                    YDEAYGYVIA  SIVFFGTLQF  INLMRFNARM  ALLSTTLKGA  VKVLANYAII
                    YEEIYNLVLA  SLVFCSILKF  MKLMRLNHHI  ALMIGTLGAA  RRDLANFCIV
                    MDEMYVYVMS  TLTYVGVFKF  MRLMRFNKRV  CILLAIIKNS  IPALGLFTIM
                    IDMMVATTLA  LSAFFGIIRF  LKLLRFNRKI  GMLTSVLKNS  ARQWPGFFVM
                    WDEVFGYFMA  FTIFVSIIKL  LHLFRFNKRM  SMIAGTLKYS  TKELSAFSVV
                    WDTIFSMIIA  LELFVAMLKF  LKLLRFNKRM  SMLGMTLKYC  FKDLLYFSVI
                    LDDLSSWFIA  FLVFFLTVRF  LRLLRFNKKI  SLLSSTLRHS  AGMLISFSFV
                    WDEIYGYMMG  FIIFVANVKF  LKILRFNKTM  NLLGRVMKGA  AKPLGYFFIS
                    WDESFTYLMA  FMCSLSTLKF  LKLLRFNRRM  AMLSSTLRYA  AGPIIQFLIM
                    WDEMYGYFLA  ILVFLAVLKS  MRLLRFNKRM  SIIGVTLKEA  GKPMITFGIV
                    WDYILGYTLA  AMLVLTVLKF  FKLLRFNVRM  NMLSATLKKS  WKPTLHFYLV
                    IDQYYTYILG  LIMFLSILKL  IKLLQFNKRM  DVLALTIALC  WDELSYFFIA
                    WDNLYIHLFA  FLIFFGTIKL  IRLLRFNRTI  AILSITLRSA  AKEILMFLVV
                    WDDTYTLCLA  VIVMLANIKL  NKLLRFNKRF  SLLSSTLKYA  YYPLLMFSIV
                    VDEILGYMLG  FTCFLATLKM  IRLLRFNRRM  SLLGQTLASC  GKDLFAFTVM
                    LDEAFCYLIG  FLMSLATLKF  LKLLRFNKRI  GGMISTVRLC  VQELKGYSVC
                    VDEVFSYLMS  FLIFISILKF  TKLLRFNKRI  GVLYSTLSQC  SKDLSSFFVV
                    VDEVFGFLMA  FLMFIAILKF  IKLLRFNKRM  GILYSTLAMC  AKDLKSFFVV
                    VDEIFGYISS  FLIFIAILKF  TRLLRFNRRM  GFLYSTLSQC  SKDLKSFCVV
                    WNEALTYLLA  VICFFATLKL  VRLFRFNQRV  GLLGAVLRYA  AHDLKYFMIV
                    WNEYMGYLTS  FIVFAATLKF  IRLFRFNRRI  GMLGAVLSFC  SKDLKQFFII
                    WNEYFSYLVS  LIIFCATIKF  IRVLRFNKRI  GMLGAVLSYT  ATDMKQFFII
                    WNELLTYLLG  VVVFIGTLKF  IKLLRFNKRI  GILSTTIGSC  TKDLFHFGIM
                    WNELLGYMLG  WIVFLASLKF  LKLLRFNRRI  GVLSSTIHNC  SSDLMYFGIM
                    WNELLGYMLG  VVVFLANLKF  LKLLRFNKRM  SLLSSTLRAA  SKDIISYFFM
                    WNEMFCIIVG  WLVFLATLKF  MKLLRFNKRM  SMLSSTLTNS  APSLLNFSLV
                    WSEIFSYIIG  WLVFFGTLKF  LKLLRFNKKM  SLLASTLKHS  CKDLMHFSII
                    WSELFSYIIG  WLVFFASLKF  LKLLRFNKRM  SLLASTLKNS  CRDLMHFSII
                    WNEIFAYLIG  IVVCFATIKF  LRLLRFNRRV  SMLSSTLRHS  ARNLFHFSII
                    WNEVFSYMIG  WLVFFATLKF  LKLLRFNKRM  ALVAATLKNG  SKSLMHFGII
                    WNEMFSYMIG  FLCFFATIKF  LKLLRFNKKI  SMLSATLKHS  AKGLMHFGVI
                    WNEMFSYMIG  FLIFLATLKF  LKLLRFNKKI  SMLSATLENS  ARSLLHFGLI
                    WNEMYSYMLG  FICCLGTLKF  LKLLRFNKRM  SFLAATLRHS  TKHLFAFAVM
                    WNELLLYMVG  WLVFLATVKF  IRLLRFNKRM  GVLASTLRYA  AKSLFMFGIM
                    WNELLLYMIG  WLVFLATIKF  LRLLRFNRRM  SMLASTLRNC  AKSLANFALM
                    WDAVYGYVIA  IIVTLVIAKF  VKLLRFNRRM  SLIGDTIKHA  APKVLGFIVI
                    LNEVLNALTA  FIVLLCTLKF  LRLLRFNRKV  SMFSDTLRHS  ANTLFTFVVM
                    LNEGVNISLA  LAVMLLNLKF  LRLLRFNRKI  SVLSSSIKAS  ARKLVSFMVM
                    LDEWINALMG  FVVFLSFIKI  IRLLRFNRRM  SLLAQTLRVC  IPRIAAFLVI
                    VDEWVSVTTA  LAVFFSILKF  LRLLKFNRRI  SLLIQTIKIA  ASPLMSFMLM
                    ADAVLGYLIA  FLVLLATIKL  WHLLRLNPKL  HMITSTLQRA  WTDISGFIVV
                    ADAVLGYLIA  FLVLLATVKL  WHLLRLNPKL  NMITSTLRRA  WGDISGFITV
                    ADAALGYIIA  FLVLLSTVKL  WHLLRLNPKM  NMITAALRRA  WGDISGFMIV
                    SDETLNYVIG  ILVFFVTIRF  IKLLRFNRRM  ALLGNTIALI  AKPIGQFLIS
                    WDQLFSGLTS  VLVLLTCIKS  IRILQYNKTI  SLFVLTLKKS  ASPLAAFFLI
                    WNEVFMYVVA  MVVFVSSIKG  IKLLRFNRRI  TILAQTLRGS  AGPLAAFSVV
                    WSEAFMIMVA  LLVFITWLKG  MKLLRFNARI  QVLSQTLKGA  AGPLATFSVV
                    WQMSFESILG  ILVFISTIKF  IKLLRFNKKM  FLLAYTLSRS  AKDLAHYGIM
                    WQLTFEGVVG  LTVFVTCLKF  IKLFRFNRRI  FLLSCTLRQA  GGELLPYFIV
                    WQVVFENLMA  LTVFAGXLKM  VKLLSFNKRI  YLFAHTLRHA  LRDIINFCFI
                    SDQVFGYVYA  FVAFFVSLKF  LRLFRFNKRM  SLLATTLKCS  AKELAHFSIV
                    VDMLFGYVYA  FVVFLTSVKF  LRLFRFNRRM  SLLGSTISAS  ARELFHFGII
                    WDQLYGYLSG  FVLFLVNVKF  IRLLRFNRRL  LLFSMTLRQC  GKDLAYYGVV
                    WDDVYTTMVG  LLLFIATIKF  IRLLRFNKNM  LLLTDTLTVF  GYELALFMIM
                    WDDIYVTMVT  LCLFMAVIKF  TRLLRFNIKI  LMLSETVNEF  AYELSLFMVM
                    ------QLSA  INILLLAFKT  FRFLMLHRRL  YALWITLAHA  KVQLITFTTM
                    ------QISA  INILLMSFKT  FRFLVVHRRL  YILWIAISQS  RLQLITFTIM
                    QEK---NLAG  IILIFMWIKL  YKYFSMSRKL  STLTRTIAKA  ASNVIFILIV
                    LA---RSCQS  FNCFLSWLKL  FKFLSFIPMF  GQLTKTVQRA  AGKVLELVVI
                    WNIIYVDMMA  ILAFLVWIKI  FKFISFNKTL  VQFTTTLKRC  SKDLAGFSLM
                    AES---VIES  INAALVWAKL  LQYTTISKRM  SLLLRMLGRA  ARDLAWFFVC
                    QMV---NFQA  FNNIFVWLRA  FTYIKYLTDI  ANLSYTLTNA  AKDCGLFLLI
                    AEF---NILS  LNGFLLFFKV  LKYARFSKSA  LIITKTIKRA  VLGIAALTVM
                    QEI---NINA  INMLLCWIKT  LKYLNHFDRI  HQLSETLVRA  AADTVLFMIM
                    HLQLSQSLLG  IVVNLLLLKC  LHLLRLNKTV  AAAVVTWKLI  FSNLIWLLAP
                    WNQRARWLRG  ILLFLFTLKC  VYLPGIQNTM  ASCSSMMRHS  LPSIFVAGLV
                    WHQRARCLQG  ILLFLWMLKY  VHLLSSLSTM  TPFSAVT---  CFPLFRVLLV
                    WNQIIRGLTG  LLIFIHLIAS  ISLLELDTTF  KKSLFALRTV  SKQLFLLGGL
                    MDQVVSALAG  LMLLLLMLKM  LHLLRFYSVF  TTFSMVFNRA  SWEIFTFMLW
                    WDQIWYTVIV  AI--------  ----------  ----------  ----------
                    WDQRLRDLIG  LILFIVTLKS  LHLLRFNRMF  AMFGAVFEAA  LGHLLLHMLC
                    WDQILKDLLA  SLIFLASVKF  LRLLRFNQTV  AMFGAVIDGA  IKEILTFALY
                    WDEVLKCQIG  IVLFLSVVKL  LSLSRYKQLF  SMTESVYSRA  STEILIFAVT
                    WDELLRNLLG  MLVFCAMLKL  LQVLRYHQLF  WRLQTVYRRC  RKEILTAGAL
                    WDECIRGLVG  LVLFCVVLKA  LQVLRYHQTF  WRFQTIYRRS  KNELLLAGSL
                    WDEMLRCMVG  FILFVVILQS  LRLLRYERLF  LLFGKIYSRA  HRELKVLAIL
                    WDEVLRTIIG  FILFLVTLQL  VKALRHQPPF  SVFAKVYHRA  AMDILVFALM
                    WDHLLNSFLG  FIIFLLLVMS  LRLLRNQPLF  SKYGAIYKKT  VHEIITFGCL
                    WDEVLRTLVG  LMLFLMLTQF  LRLLRYSRLY  AKIGNVYKRA  RWDLLTFFLA
                    LSNLVTYIAT  ILLTILLIKL  TRLIRFIKRW  SVFGDTIYCA  CKHVLGTAIM
                    AREVWRMVNA  MALFLMMLIL  ARQLRFLRPL  SVFGRTLGHA  APALCGCAFM
                    LSSAARGLAA  SLLFLLLVKA  AQQLRFVRQW  SVFGKTLCRA  LPELLGVTLG
                    QNQLLTQMSA  TLLFLLVLKA  SHQLRFLREW  GVFGRTLRKS  FWELLMVAVT
                    LGQVTAYLNG  LVIFLLMIKV  ARQMRFRRQF  SIFGKALRLV  TWELAGCFLI
                    LDTRWSIINA  FIMFMLTIWI  VKQIRFIKSW  SLHGNTLRVS  APALLGISFI
                    YIEVVNTLNA  IIMLLVTLKL  LRLLRFNRMM  STFSRTMSEA  GRYLFCCTMI
                    YNCVLTDLSA  FLLFLLCLKL  TRQFRFVKSM  AVYGKTLNEA  ATYIMGCFIL
                    IHTAARYLHA  WLLFFLMFKV  VKQIRFIKFL  HKFEKTLNIA  FPKLMGVMLI
                    VHLSMRYVQA  WLLFLLMFKI  VKQLRFIKIL  YIYERTLSES  VGKLSGVALI
                    LHAVLRCVHA  CLLFLFVLKI  VKQVQFSRPL  FKFYTTLSTA  SGPLLGVFII
                    MHAVYRYLHA  CLVFLFCLKV  VRQIRYIRPL  YKFYMTLSVS  SCPLMGVFFI
                    FDQTVRGVLG  ILLFFLVLKT  YRYVRFLFDL  RLAQKSLRTA  LPGIINIVVM
                    VDHIMRIILG  FLLFLTILKT  LRYSRFFYDV  RLAQRAIQAA  LPGICHMAFV
                    VDHFMRIILA  FLLFLTILKT  LRYSRFFYNV  RLAQKAIQAA  LPGICHTALV
                    LQLIFLALLS  AVVFLTCMKM  INILRFNRRI  GLFTQTLSHS  APTMVIFGAV
                    WEIVFSYCLA  GAVFFTSCKM  IRILRFNRRI  GVLAATLDNA  LGAIVSFGIA
                    LDASFRYCVA  FTLSLAIIKL  IFLLKLYRRI  SQLMLTLRKS  IKPLASVLVA
                    WNEIISIALA  FLIFFAIIRL  SCILGVSQTM  LQISLILNRC  VSHLFGVSFL
                    WDEYFNIVLA  LLVFVYTMKL  IGLLNVNKHM  GSLLSVLRVG  KEELISYTVM
                    YDDIFGWILA  FVVFLSTVRI  LRILGYNQRV  TTIAAVLQRA  GKDLFSFSFL
                    FDSMFLYALA  FLLFFTTIGM  MRVLGYNKKI  TIIALVLKRS  AKNLGSFGVL
                    WDEVLNAFLS  FLVFLSTIRI  LRVLNYSRSI  THLAGVLSNA  RRNLLGCFFM
                    WDNAFVVVMG  ILVFIATIRI  LQILGYNRRM  TQLIAVITLA  SKDLSGFAIV
                    WDNIFNAVFA  TLVFLSTLQL  LNILGYNKRF  TQIISVVVNA  GSDIGGFGFI
                    WDNTFSIIFA  ILVFVSIIQF  LRILGYSKKV  TEILSVITNV  GRDLYGFLIM
                    TELAFLDMAA  LFLFVCSVKL  LKIFRINRKV  NSLFYVMNDA  RVPLVEYGIS
                    WDYGYSITIA  FSLFLATLQL  FRPLSFNKQL  AILRASLSRS  SIYLFTYGLI
                    ADNIFLTFLG  LATFLVMLQF  LHILRYNKTI  GVLNATVAQS  ASDLIGMGFL
                    GDQIFVCLFG  LVIFLLTLAF  LNILRFNWTI  AVLAQVLVSS  AKDLTLMALN
                    WNDVYSYVIS  CLVFASIVKF  LTLLRFNGRM  AMLSYVIRRA  TNELVQFTVM
                    WDIMYTYIVS  LLVFFVTLKF  IKLLRFNRRV  SLLSSTLNVA  FYPLSMLGIT
                    WDQLNTYVQA  WLVCAATLKL  MHLCRFNKHV  ERSAHTLTRS  AKPMLNYMII
                    WYQVYTYLLG  LLICCSTFKF  VRILRFNSHV  YALSMTLRRS  LKPVTQFMFT
                    VASALTYLLA  FLVALATGKL  WNLLRLSPRM  QLISGTLRRA  WQEVLGFLLV
                    VNSAVTHLRG  FLLLFATVRV  WDLLRHHAQL  QVINKTLSKA  WDEVLGFILI
                    VNSAATHLVG  FPVLLATVQL  WNLLRHSPRL  RVISRTLSRA  WDEVVGFLLI
                    MDQTFMAVTG  FLVFINTLRC  AKILRFNSSI  QTIHHTFSNI  TSEFFIFTLM
                    LDSVLVTSLA  SVAFCSLLKC  LKILHYNDSM  YLLHSTFRRL  TKTLLIYLSM
                    ADEALVAVVA  IIAFVGCMRC  CRLLRGNNSL  YLIEATLTRS  MAPLLSHGLI
                    LDKALGYLIA  VLVMLSSLKF  ISILRFNPVV  HLLTQTFAKA  AGQILWAVAL
                    LVQTFESIIA  LLVVLGTVKF  LHLLRINPKV  YLLTAVLASS  GREMAIFTLM

                    FFIIFFAFAL  LGYLLFGFGV  AMFTLLRTIL  GLAPIYFLAY  IFFVFFLLNM
                    FFVFFFAYAQ  FGYLVFGFYD  AVFALFRTIL  GLGPIFFITY  VFFVFFLLNM
                    FFIVFFAFAQ  LGFFLFGVGT  ASFTLMRIIL  GFGPLFFFMY  IFFVFFLLNM
                    FFIVFLAFAQ  AGYLIFGFYI  CIFTLFRIIL  NLGPLYFILY  VFFVFFLFNM
                    FFIIFFAFAQ  LGYLLFGLHY  SIFTLYRIIL  GLGPLYFILY  VFFVFFLFNM
                    FFIIFIAFAQ  LGYLIFGLQY  CIYTLFRIIL  GFGPLYFVFY  VFFVFFLFNM
                    FFIVFLAFAQ  LGYLIFGFEI  SIYTLFRIIL  GLGPLYFIVY  VFFVFFLFNM
                    FFIVFFGYAQ  LGYLIFGFGN  CIFTQFRIIL  GLGPVYFITF  VFCLFFLLNV
                    FFIVFFAYAQ  LGYLLFGFIS  STFTLLRTIL  GLGPIFFLTY  VFFVFFLLNM
                    FFIVFVAYSQ  LGYLLFGFLK  AIFTLLRVIL  GLGPLYFLSY  VFFVFFLMNM
                    FFIVFFAFAQ  LGYLLFGFGT  SVFTLLRLIL  GLGPIYFLSY  IFFVFFLMNM
                    FFIVFFAFAQ  LGYLLFGFVN  AVFTLLRLIL  GLGPIYFLSY  VFFVFFLLNM
                    FFIIFFSYAQ  LGYLVFGFEN  CIFTQFRIIL  GLGPIYFITF  VFFVFFLLNM
                    FFIIFFAYAQ  LGFLVFGFQN  SIFAQFRIVL  GLGPIYFITF  IFFVFFLLNM
                    FFIIFFAYAQ  LGYLVFGFQN  CIFTQFRIVL  GLGPIYFITF  VFFVFFLLNM
                    FFIVFFAFAQ  LGYLVFGFGD  SVFTLFRIIL  GLGPIFFVTY  VFFVFFLLNM
                    FFIFFLAFAQ  LGYLLFGLGT  CIFTLFRFIL  GLGPIYFVCF  VFFMFFLLNM
                    FMIVFLAYAQ  LGNLLFGIID  CIYTLFRIIL  GLGPIYFVTF  VFFVFFLFNM
                    FFIVFLAYAQ  LAYLVFGFQA  CIFTQFRIIL  GLGPIYFTTF  VFFIFMLLNM
                    FFIVFLAYAQ  LAYLVFGFHT  CIFTQFRIIL  GLGPVYFVTF  VFFIFFLLNM
                    FFIIFLAYAQ  LAYLVFGFQE  CIFTQFRIIL  GLGPIYFTTF  VFFMFFLLNM
                    FFIIFLAYAQ  LAYLVFGFQD  CIFTQFRIIL  GLGPIYFTTF  VFFIFFLLNM
                    YFIVFLAFTQ  LGHLLFGFTS  SFFALFNIIL  GLGPTFFMLF  IFFIFFLVNM
                    FFIIFLAYAQ  WGYLIFGYLN  SVFTLFRIIL  GLGPLFFISY  VFFVFFLINM
                    FFIIFFAYAQ  LGYLIFGFED  SIFTLFRIIL  GLGPLFFMTY  VFFVFFLLNM
                    FFIIFFAYAQ  LGYLLFGFSN  CIFTQFRIIL  GLGPLYFTTY  VFVVFFLLNM
                    FFIIFFAYAQ  TGYLVFGFVN  CIFTQFRIIL  GLGPIYFTTY  IFFVFFLLNM
                    FFIVFLAFAQ  LGYLLFGYET  AIFTLFRIIL  GLGPTYFILY  VFFVFFLLNM
                    FMIIFFAFAQ  LGYLLFGLIN  AMLTLFRIIL  GLGPIYFIFF  VFFVFFLLNM
                    FFIVFFAYAQ  LGYLLFGFNK  CIFTQFRIIL  GLGPIYFFSY  VFFVFFLLNM
                    FFIVFFAYAQ  LGYLLFGFIK  CIFTQFRIIL  GLGPAYFVTY  VFFVFFLLNM
                    FFIVFLAFTQ  LGFLLFGFMN  SFFTLFRIIL  GLGPIFFMLF  VFFVFFLINM
                    FFIIFFAYAQ  LGYLVFGFPD  AIFTLFRIIL  GLGPMFFITY  ILLVFFLLNM
                    FFIIFLAFTQ  LGYLIFGFES  AFFTLFRIIL  GLGPIFFILY  VFFVFFLLNM
                    FFIIFLAFTQ  LGYLLFGFGN  SFFTLFRIIL  GLGPIFFMLF  VFFVFFLINM
                    FLIIFLAFTQ  LGYLLFGFEN  SFFTLFRIIL  GLGPIFFMLF  VFFVFFLINM
                    FFIVFFAFAQ  LGYLIFGFQQ  AIFTLFRIIL  GLGPIYFILY  VFFVFFLINM
                    FAIIFMAYAQ  LGYLVFGIGS  CIYTLFRIVL  GMGPIFFLTY  VFVVFFLLNM
                    ----------  F-------IF  TGFTLFRIIL  GMGPIFFCTY  VFFVFFLLNM
                    FFIIFLAYAQ  LGYLVFGFQE  SIFTQFRIIL  GLGPIFFLTY  VFFVFFLLNM
                    FCIMFFAFAQ  LGVLVFGFWN  AVFTLFRIIL  GLGPLYFFCY  VFFVFLLLNM
                    FFIIFLAFAQ  LGYLIFGFGN  AVFTLLRIIL  GLGPVYFILY  VFFVFFLLNM
                    FFIIFLAFAQ  LGYLIFGFDD  AIFTLFRIIL  GLGPIYFLLY  VFFVFFLLNM
                    FFIILFAFAQ  LGYLIFGFPD  TILTLFRIIL  GLGPLYFLLY  VFFVFFLLNM
                    FFLMFMAFTH  TAYLTFGFIS  SFESQIEMLL  MVGPMFFILF  VFCVVILLNM
                    FTIIFVAFAI  SGYIVFGPLT  TMQTLFSMLL  MIGPLYVFIY  ILMVVFLINM
                    FSIYFLGFLF  LANLWFEIPL  AAGEMFSMLL  NLGPLFFSAF  TGVCTILLNM
                    WCIIVIAFAL  WGYAVFSFQA  VLESLLGMMI  GIGPIFFTLY  IFAAYFLANM
                    FFIYFFAFCM  FAYVIFGFIK  TMESLFSFAL  GIGVLFFILY  VFVVFILMGM
                    FFLYFFAFTA  TAFLLFGVIT  AAESMFAFAL  GWGPIFFFSY  IGVVYILMSI
                    FFLYFFAFCQ  AAYLLFGFIG  SVEALFAFSL  GLGPLFFFLF  VAVVYILMGM
                    FALYFFAFTA  CGHLLFGLLG  SAESMFAFTL  GLGPLFFFTF  VGVVYVLMSM
                    FLLYFWTFTA  TGFLLFSVVG  AAESMFAFTL  GLGPIFFFAF  ILVVYVLMSI
                    FAVFFFAFAQ  FGYLCFGLYN  SAFALLRLIL  GFGPAFFIAY  VFFVSFLLNM
                    FYIVFFAYGQ  LLFLTVGFFT  TIKTLYLMWL  GLAPLVFFTL  MLFVYALTTL
                    FGVTFIAFGQ  SGFLLFSFIS  TIETLLSTLL  GLGPIFFFTF  IMMSMMLLNL
                    FTICMTAFAL  SGLVIFGLLS  TYEGLLAMVL  GLGPVYFCVF  VNLMIMVMNM
                    ALVFFIAFIH  IGYLVFCVIQ  SVETMFGTMM  GFGPIFYFIF  CFTSAFILNI
                    ITILIVAFAS  WGYIMFGMFQ  SFETLLAFSL  GFGPIYFFTF  ILCIMILLNM
                    WIIVFLAYCQ  VFYLVFGMSI  TMASQISMML  GFSKVFFFFF  ILCLYWLMNM
                    FNIAFLSFAC  TAYLFFMYIV  TLETLLSMML  GTGPLLFGFF  SICFSFLINF
                    AGIVFFAFVQ  LAYIMFHIIT  TVETLLVMLM  NFGPIFFMIY  TVTVSFLISM
                    FLILFLAFVL  ASYIVFGFAR  SMATLFSAML  NFGPTILFLF  TLMITFLINV
                    FFVLFFAYAQ  LMYNIFGFIT  CCETMFSMML  NFARIVFVSF  MVIVSFMVNL
                    LAFLMMAYAF  FGQCAFGLID  TLQTLFTLIM  GIGIVFLITF  AMIIQVLINM
                    FTVIFFAFCC  LFYLIFYVIS  AVQTSFSMML  GLSPLLFFIF  SVLNSMLVNI
                    FTVIFLTFAQ  FAYLIYGFIK  TLESQFNMMI  GVSPLYFFCY  TFLVSWLINM
                    WGIVFIAFTF  VAALVFGIMA  SLTSLLSLML  GLGPIFFFCF  MFMMSFLINM
                    FGFVFVAFTM  MFQLLLGLLR  SAESSFSMIL  NVSPVFFFVF  VVLCTFLMNM
                    LIITFIAFVC  LFWMTLGFLA  SFESSISMLL  KLAPIAFFTF  ALTASVLVNI
                    FWVIFLAFTQ  VFYVILGFVT  SAETCFDMAR  GIGPMVFFVF  AFITSVLLNL
                    FVVIYLAFVQ  FFYLVFGFVT  AAETTFAIMN  GLGPLSFFVF  CLVTSILLNI
                    FLITYLAFVQ  VFYLIFGFVN  SAETSFNMMR  GVGPLIFFFF  AFITSILLNI
                    FMVIFMAFVL  VFYLLYTFLS  SVETSLQIIL  GLGPLMFAVF  TLCIIFVISM
                    FMIMFLAFVM  VFYCLFMFLY  SMESSMQIAL  GFGPIVFACY  VIFIIFMLNM
                    FFIMFLAFVM  MFYSLFMFLF  AIESSMNIPL  GFGPIVFAGF  VLFIVFLLNM
                    FGIFFLAYAL  AFYKMYAFIF  TLETLSAAML  GLGPIFFFFF  MITITFLVNM
                    FGIVFFAFAT  AFYLIFGFIY  TCESLIAAIL  GLGPFFFFSF  MMSMSYLINM
                    FAIVFLAFAE  AFYLIFTFVY  TLETLFGTML  GLGPVLFFFF  VLTITFLINM
                    FWIFFLSFVQ  VFYLLYFFIT  AAETGFLMMM  GLCPLIFAMF  VVTITFLLNM
                    FNIVFLAFIQ  FFYLIYVFIT  ALESGVVMMM  GLTQVSLFLY  VVAITFVVNM
                    FNIVFLAFIQ  LFYLVYAFIT  ACESGLVMMM  GMTQIFIFAY  VVTITFVVNM
                    FWIVFLAFCQ  LFFLTYMFIE  SLVASVLMMM  GLTQIFVLLY  VVSVTFIVNM
                    FLIVYMAFMQ  LFYLTFMFIN  SMESGVLMMM  GLTQIFVFFF  VVTITFLVNM
                    FVIVFMAFAQ  LFYLTYMFIS  SVVASILMMM  GLTQIFVLLY  VITVTFIVNM
                    FTIVFMAFSQ  LFYVTYMFLS  TLISGVLMMM  GLTQIIVLAY  VITVSFIINM
                    FFIVFFAFVQ  FFTLDMGVLY  ASESCMQMML  GLAPYFFVLF  VVLVSWTINM
                    FMIVFMAYAM  FFYLIYFIIF  TMETLLQMLV  GLGPLFFFCY  VVTVYYLINM
                    FLVVFFAYVQ  FFYLLFFFLV  ASETCLQMIL  GLGPLFFLAY  VISVALLINM
                    YIVVIMAFAQ  ALFFVLGFLA  CLKTLWNIQL  GLGPAIWFTY  VVTSSCLVFT
                    IIMIVLXFCX  LSNLXFGIIR  SAVSLFSMML  GIGPLLFFTF  MVSVQFLVNL
                    FLVIFLAYCF  LVLLVFGIVR  CMVSMMAMVL  GIGPAVFFSF  MVIFQFIMNM
                    YGSSFFAFSL  FGCLVFGILR  SATTLMDTIL  GIGPFFFYFY  TVXMVFLINM
                    FFILFLAFCQ  FAFLVFGFPS  TLGSVMSLTL  GLGPIFFFGY  VVCVYFLMNV
                    MTIMFLAYSI  ACNLMYGLLE  AAQTIICLQL  GLGAFLIGSC  IIFMTFVLNL
                    IVIMFLAYSV  ASNIMFGLFD  AAETMVSLQL  GLGSFLIGSC  IIFMTFVLNL
                    ILTMLLAYSI  ASNLIFGLFD  AAETMVSLQL  GLGSFLIGSC  IVFMTFVLNL
                    FTLVFISFAF  FGNMIFGFTT  TMMTQLNICL  GLGRIYFFSF  MYFIVMLMNM
                    FAIFFTSFTA  WAYLMFIYIS  ASESVMSLLL  GLGSLWFTLI  MIFGVMIMNV
                    FVVFFLAYSL  FAFAVFGFVS  TCEAVMGILL  GLGPLFFFSF  MVFGTFLMNM
                    FIVFFLAYAL  FAFAVFGFVT  TCESVMGLLL  GIGPIFFFTF  MVFGNMIMNM
                    FLIVFLSFAQ  FYYLLLGFVK  SIEKLINVLL  GMGAFGFFLY  MTLTNFLLNM
                    FMINFLAFAQ  VYHILLALIG  SMQKLLSALL  GLTAVIFIVY  MIITNFFLNV
                    FIIVFIAFSQ  LYFSMLGMVG  SMAKLMSVML  GLGAISFIAX  MFIMKFLLNI
                    FGLVFMAFVH  FCYLIFSVLS  TVETLISVML  GLAPFMFFFY  SIVVVFLINM
                    FGLVFVGFSH  LCYLVFSFLT  TIETLISVML  GLGPIMFFFY  SIGVVFLVNM
                    FCLVFGAYAL  FAYAIFHFVG  TLETLFSTIL  GLGPTFFFTY  VVIIVFMINM
                    FFVIYLGFSS  FAFLVF-FLR  TLESLFGTLL  GLGPLFFFLY  VVIVMWMINM
                    FAVVYMGYAS  FCFLVF-FLR  TLESLFGTLL  GMGPIFFFSY  VMVVMWLINM
                    FIIMMIGFLM  SGWLTFGFFN  SLGTSLQYII  GLGPIYNILF  TIFMFFLINM
                    FCIMMLGFLF  SGWLTFGFVT  SLGTLLQFII  GLGPIYYLLF  TIFMFFLVNM
                    LIIPTIGFAM  GCTLIFGFKT  SLYTLLRAAY  GLGPILLLFW  VFFSNFLLNI
                    FALTLVGAAL  AFYLAFGFLS  SFYTLLHIVT  GLGPFFFISF  VFLMMFILNI
                    FGIVFLAYAQ  LGLLLFGFIT  SILTMIRMIL  GLGPIYFLTY  ILLVFFLLNM
                    FLVCICAFAQ  IGLLLFGLGL  AIVTLLQAVA  GAGPVFYILY  YLLLLLLVNV
                    FAMVIFAYAQ  AFHIAFGLLE  SIFGLFKTLL  GLGPLLFITF  EVVCYFFLNM
                    VMFLLLGFAF  FGNQSFGFTF  SLLTMVRGLL  GMGPIFYLAF  VILFVFLMSV
                    FLIIFFGYAQ  AGYMMFSIFR  SMESLVLSIL  GLAPLFFFSY  MLLVFFLLNV
                    GVIIALALSN  LCNLILHLTR  LLFTRFLYII  -VPPTFFGGL  VFFTMIVKAV
                    GALMLAALSH  LHRFLLSAFP  GLLFHFPRRS  QA----MACY  FGILLICFGM
                    GALLLAAHYH  SRWFLLFAFP  GLLLQFPGRS  KV----MRCY  YGTLFLGFRM
                    YLFLAIGYSL  LSPLVSGLLV  SLTLMEALLN  RGEIIMLLLV  FGILVITFSL
                    LLSLLVAFSH  LGTLLFGFWL  TLQTLCHTAV  GQLGLYLAAF  FALVMVLLGL
                    -------YSG  VGVIVFGFGY  AVQTMTSTIR  -AVPVFYISY  FLTLLILLG-
                    YTILETAFAC  LGNLLFGVYP  AYEVISSLIV  GLWPMFYITY  VICMVIMAGL
                    MLVLEAAFAC  LGVLLFSLYV  STNLLNAMVV  GLWHLFYVAY  VVSMIIMAGL
                    LFVVIIAYTS  LGCLAFGIWS  GFLAMTALLT  RGGKLFVLSY  VALATTFTAY
                    YLSLVMAFSS  LSCGLFGLWT  SMLTISALSV  RLPVVFLFGY  -TLCHGVFTY
                    YFGFVMSFAS  LSTCVFGLWS  SIYTISAVSV  HLDLVLFFSF  -TLIHGIVTY
                    LFVLLLGFAA  LGHALFGMWS  SIFTVSAILS  GATRMFIFFM  TVFGLGSTIY
                    FFIWLASYTC  LTMALYSVDN  TILSLLALLT  GVWRLVIVSF  MMFVIGLTAY
                    FLVWVCAYTS  LGVALYSWDR  GLGTVVGLMT  RGSRLLVISF  LLLALSLTGY
                    FVIWVMAYSS  TGVALFNLWR  GIFSVSALMT  GLAAIFLISF  MIFALGLTAY
                    LLVLMVGYAL  FGYLIFGFQN  SLYSMFRALR  GFSICFFFSF  YFCVFLFCRL
                    FTFVHIAFSS  LANQWFGFRI  SLVYLVVLLR  AFTSVFLLSW  LSVVLVATGL
                    LVVLGVAYAQ  LAILLVSVAQ  ALLVL--CPG  TLCV------  GLWALRALRL
                    LLVFLLAYSH  TGHLLFHVSS  TCFKLIGSSG  RSCFIFYISF  TLLLVLL---
                    FFILILTYAQ  LGYLLFSMWM  SITAMVAMFR  GLAFLFFTSY  ILVVFCVGRL
                    LTLVILAYAQ  LGYLWYGFGS  SFCNLVVLIR  GFTQLYVMSF  VSITLVIMGL
                    FVIVLWAYVQ  LTYLVYGLDA  GMGFLLALMR  GLTPFIFSFF  WFIFCVIAAL
                    LVIFLISYAA  LGYLFFGFST  SLLTLLASIR  GFTAIFFISF  NVVAHGIGGL
                    FGILYLNHGM  IAYLFLGYWT  TLMTLLGMIR  GFTHCLFYSF  YIFTYGTIAL
                    FAILFLNHGM  VSYLWFGYWN  TLTTLLGAIR  GFTHFFFFSF  YIFVYGTVCL
                    FVILLLTHAQ  FGYLIYGFQH  SMTSLFGIMG  SLTHFFFLCF  GFFVYGTMAL
                    FIILLLSYAQ  LGYLIFGFEQ  SLTALFGLMF  GLTLIFFTSF  CFIAYGVTAL
                    GGIFFSAYMA  LGYVGFGMMY  SFMTVLSYCA  LLGGLFLGSF  LLVMICFINL
                    VSVYFFVYMA  FGYLVFGLIH  STQTVFSYCV  SLGVLFLSSF  MLVMICLINL
                    VSIYSFMYVA  FGYLVFGMIH  ATQTIFSYCV  SLGVLFLSSF  MLVMICFINL
                    FCIVSLAFDS  ALFVILALTT  VAKTTIISLL  G-GAAVYIIF  ILAGKILLNF
                    FLFFSMTFNS  VLYAVLGLMA  TFQTALAGML  G-AFVVIMLY  MIAGSKVLQL
                    LSIMVLSYAF  YAYLYLSIIS  SIESMVGMAL  GFTWFFFTTY  IILMNFMLSI
                    LCIYAGIYAM  LGYLIFGYSS  SLISVFLIVL  GLGKIYFFSV  VFFMIFLLKM
                    FIVVFLAFSQ  LGWLLFGMMR  ACEELLSTML  GGAQTYYMLY  ILVSTTLANT
                    YLLMIGVFVM  LGYVLFHMWN  TFVTIVYLLL  GVVRIYFILL  SFTLVFLLTM
                    FILMFFGFIS  SGYILFHLYD  ALFTCFTYLL  GLGALFFSLF  VFYVIFLLTM
                    FALIFIAYAG  FGYLLFGMFV  SITTIVNSLV  GIAEFYYFTF  VTFVIWVMTM
                    FSIIYSAYVV  TGYLLFGLFV  AFGSLTNSII  GLGELYYLTY  ILIVILMISM
                    FLIIYVMFVI  LGTLLFGLLT  TCGTLANSFI  GFAEFFYVMY  MFCVIMLITI
                    FSIMFFTFVG  TGYLLFGFFS  VIGSLTNTFI  GVARMFYFMY  ILLVIMLFTI
                    LLLAMTPFII  AGHVIFGFGA  SIVTLVRVMV  ALGPVFFLTA  VVITIFYTNA
                    IVIILTSFGI  GTHLLSGFGA  ALFNLCGVML  ALLKVFFMMF  AMVMNFIINM
                    VFVIFAAFLS  LGYLGFGIKN  TAIALCSNLL  GPGQVFLITY  LCTMIYMINM
                    ILIMVMAFAS  MGNVLFGLPD  TMTTLSTNFL  GAGRVFLIVY  LVTMMFVVNL
                    FFVIFLAYCQ  VTYLLLGFQA  SLEMMFAILL  G-SCVFLLTF  ILTLVLMVNM
                    FVVALIAIIS  FCTIVFGYLG  TISSVISLFL  GLGPLFFLGF  NIFMIWLMSM
                    FVIYVSAFCM  LTYLVLGYIT  NVETMLGVML  GLGPVIFFGY  LTFVNFLLMM
                    AGIVIMAFTQ  TASLIFGIAS  SLQSLLLMML  GLGPLMFFMY  QCMMQFLLSM
                    LLLLLVGYSM  ACNLLFGFFS  SSVTIVGLLI  GLGSLLITTS  VISMLYVINL
                    IVVLLSSYAM  TFNLLFGFFR  SIVTVVGLLM  GLGSLLVLSS  IILMGLIINL
                    ILILLTGYAI  AFNLLFGFFS  SAVTVVGLLM  GLGTFLILTS  VILMVLVINL
                    VLIFLFAFAL  LFCVTFGVAF  SFQTIFLFLE  GLGPLYFIFM  TIALFFLFNF
                    LTVTFVAFAY  YGYLSFGLLR  SIQCVFMLIL  RQAYFFFALA  NFFLIAIVNL
                    IVIMMIGYAV  FGHLAFGFPR  ALVTVLNFAI  G-GSIFFISF  IFSMGFLLNF
                    VVAYFIAYAF  LSNLIFGFRV  SMESMFGFIR  GVAPFILMSF  VIVVIYFLAL
                    LMVIFTGFAC  MAYIVVGIAV  TYETIFSIML  G-AAFLSISF  VTIAVFVLNI

                    FLAII
                    FLAII
                    FLAII
                    FLAIL
                    FLAII
                    FLAII
                    FIAII
                    FLAII
                    FLAII
                    FLAII
                    FLAII
                    FLAII
                    FLAII
                    FLAII
                    FLAII
                    FLAII
                    FLAII
                    FLAII
                    FLAII
                    FLAII
                    FLAII
                    FLAII
                    FLAII
                    FLAII
                    FLAII
                    FLAII
                    FLAII
                    FLAII
                    FLAII
                    FLAII
                    FLAII
                    FLAII
                    FLAII
                    FLAII
                    FLAII
                    FLAII
                    FLAII
                    FLAII
                    FLAII
                    FLAII
                    FLAII
                    FLAII
                    FLAII
                    FLAII
                    MLSII
                    FMSIL
                    FIVIL
                    LITII
                    FLTII
                    FLTII
                    FLTII
                    FFTII
                    FLTII
                    FLAII
                    FVTVI
                    FVTAV
                    FVSIL
                    LIAII
                    FVTIL
                    FLTIL
                    FLTIL
                    MLSII
                    FITLI
                    FLTLI
                    FIAII
                    MLAII
                    FLTLI
                    FVSIV
                    FLSII
                    LLTII
                    FVTLI
                    FVTLI
                    FITLI
                    FLAIL
                    FIAII
                    FVAIL
                    FLTIV
                    FLTII
                    FLTIL
                    FLSIL
                    FLSIL
                    LLSIL
                    FISIL
                    FLSIL
                    FISIL
                    FVSIL
                    FLSIM
                    FLTIL
                    FVTIL
                    FVAIL
                    FIGIL
                    FIGIL
                    FLSII
                    FIGIL
                    FISVI
                    FISVI
                    FISVI
                    FLAII
                    FLTIV
                    FLTIV
                    FLTII
                    FIAII
                    LIVII
                    LIVLI
                    FISII
                    FLSII
                    FLSII
                    LLAIV
                    LLAII
                    FIAII
                    FVAII
                    IIAIL
                    FIVIV
                    FLAII
                    FLAIL
                    FLAIL
                    YISVI
                    FIAII
                    LIAIF
                    LRGFL
                    LRATF
                    IRVIL
                    IIGIL
                    -----
                    MKAIL
                    IKAIL
                    IFSIL
                    IFAAL
                    VFVVL
                    VVSFL
                    MLAIL
                    IVAVL
                    VIAIL
                    FSAIY
                    VIAVF
                    GAVIL
                    -MSAL
                    FGAIL
                    VIGIL
                    FAAIM
                    VMATV
                    IIAVL
                    VVAIL
                    SVSVL
                    SISIL
                    SQVII
                    FQAVI
                    FQAVI
                    FVMLV
                    YVTII
                    LITVI
                    FESVL
                    LICII
                    FQAIL
                    FQAIL
                    MCATL
                    FAVIL
                    FAAIL
                    FAAIL
                    FVSLI
                    FISVI
                    FITLL
                    FITLL
                    FLAIL
                    FISIL
                    FCAIL
                    FMAII
                    FVSGL
                    FVSAI
                    FVSAI
                    YILLI
                    FIAML
                    FAAIM
                    FIAIL
                    FISLL
