# Supplementary material for: Neural circuitry of a polycystin-mediated hydrodynamic startle response for predator avoidance
Source: eLife. 2018 Dec 14;7:e36262. doi: 10.7554/eLife.36262 (PMC6294549; doi:10.7554/eLife.36262)
Supplement: Figure 3—figure supplement 1—source data 1. [file elife-36262-fig3-figsupp1-data1.zip › Alignment_Figure3_figure_supplement1C.phy]

  121  602
684373764  AKSRAFVSTC  WNSRGCLCYH  LELPNTLDFF  LLLFIWARRK  DIKDKLGVTP
Ptor35851  YKVRIYSSGC  WKTSGCLCTH  LVAPNTIDFF  VLLMVWARRK  DIKDKIGVTP
847028803  FRVRIFSSGC  WGTNGCICNH  LVAPNAIDFF  ILLLVWARRQ  DIKDKVGLTP
1067095036 YFFKITIVGC  WSATGCGSNH  LPTVNEINFF  IVAMIWGHYK  DKKDRRGVIP
1005480473 YTVSVYFAKC  WRDRGCLCNH  AVEPNPISTY  FIGLIWARRK  DRADKVGVCP
1139824617 YKISFYSASC  WTTEGCLCNH  LVPMNTINLY  VLMVIWARKR  DLLDMAGSSP
196000368  YSLAFYDLGC  WSSSGCQCNH  LVTPNILDFF  IVISVWAWRQ  DKKNKFSNTV
PdumPKD916 YAVKVWTPSC  YKTDGCLTEH  LVPMNSINLY  LVMLIYVRKK  DKTDHAGATP
919098890  YQTSTFFATC  FVSDGCICYH  LIPMNTIDFY  MVMCIWARKQ  DKIDKAGTSP
443713927  YTMDAFFASC  WSGDGCCCNH  LVAPNTLDFY  ILCALWARHA  DRKDTVGVTP
PdumPKD12  YRTEFTCMGA  WHGEGLQSTH  LVQPNKIDWF  IIMLIWARYK  DKQDKLGVCP
919074653  ----------  ----------  ----------  ----------  ----------
918302224  YTLRTFTSGC  WVTDGCFCNH  MVAPNAIDWY  LGFAGWSFWQ  DKKDKLGLTP
676474191  YKIRVFSTGC  WSSKGCFCNH  LVVPNTIDWY  LIAVIWARRE  DKKDRLGLTP
1207917521 YNVSISQANC  WEANGCLCSH  LVAPNTIDWY  IVAAIWARRQ  DKKDKLGLTP
762156788  YTIQTVSSTC  WDTRGCKCTH  MVVPNTIDWY  IVTVIWARYK  DKKDMLGLTP
871215788  ----------  ----------  ----------  ----------  ----------
871254812  FSLRQYVTQC  WSTDGCLCNH  LVVPNTIDWY  ITAAIYARYK  DKKMQLGIAP
908400046  ----------  ----------  ----------  ----------  ----------
780039266  YGFRVLSSGC  WLQDGCSCTH  LVPPTPLDFF  IFILLWARRR  DRKDKLGVTP
1229191925 YTLCVYVSGC  WSTEGCFSRH  LVPPTPLDFF  AFIFIWARRK  DRKDMQGLTP
957833931  ----------  ----------  ----------  ----------  ----------
291224264  YSLLVSFSGC  WSSLGCLCNH  LIPPNDIDFY  FIGLIWARRK  DRSDLIGVAP
1009565777 YFIALYTTGC  WSGDGCLCNH  LVAPNTIDFY  VLLAIWARWK  DRKDKLGATP
675368552  ----------  ----------  ----------  ----------  ----------
1078802969 YSIRIYTSGC  WSGEGCKCDH  LVVPNTIDFY  LMLLIWARRE  DLRDKLCAHP
1238854278 ----------  ----------  ----------  ----------  ----------
919100788  VTILSTAIKP  WGTSSFKSNF  FIPPNTIDFY  FLLLIWARRK  DKQDMWTHHH
Pdum14759  YRVRIAEIKI  WQEHVFKSNL  FSGPNTIDFY  VPLLIYCRKK  DKQDKWTTLP
Pdum15290  YSLYLYEIEC  WNSMSFKSNL  FQAPNKIDFY  VVGLVVCRKF  DKMDKWQCLP
260827108  LELLLFSTTC  WEDEGCICDH  LFPPNEIDIY  LIAIFWARRK  DKEDKVETMA
828232853  ----------  ----------  ----------  ----------  ----------
260798008  YTVTILSTRC  WKSDGCFCDH  LVAPNSLNIY  ILMVLWARWK  DKKDKVGATV
999987444  YSMKTFIGAC  WKGDNCLCNH  LVAPNPINFY  ILLVIWARRA  DLKDKTGIIV
919082289  YTMSLYSMAC  YSDEGCFCDH  LVPMNTIRPY  FVLLIWARKA  DTKDKVGVTP
1005458745 YKLSSFFASC  WEGSGCRCTH  LVAPNPIDFY  IIGVMWARWK  DKKDKIGVTP
999981318  ATVMMFTSMC  WLTDGCLCNH  LVPPNAIDWY  FICLVFARRA  DRRDKAR---
156406861  YSIRVYSSNC  WVNNGCECNH  LVAPNPIDFY  LIAVIFARRA  DLRDKTGATP
1005492071 FNTTIFQLTC  WQYDGCRCNH  LVPPNKIDWY  FLLILWARRA  DRKDKVGVAP
828228329  YTLRIWETVC  FVTKGCVCKM  EVAPNPIDFY  LILLFWARRE  DRKDRAGVTA
1005450057 ----------  ----------  -VAPNPIDFY  LIVAIYARRE  DLKDKAGVTP
1191059136 YSMRIYLPAC  WVTNGCVCMP  GPAPNPIDFY  VVLAIYARRE  DKKDRAGVTP
1139824403 YDVSGWTTGC  WDKTSCDCQN  PVPPNSIDFY  VIGLLVGRRY  DKKDKWKLFY
871245685  YKLLVYTDSC  WTNESCDCVD  AIPPNLIDFF  VFLALWARRK  VKEDRWQVGY
961088331  ----------  ----------  ----------  ----------  -----GNIWP
762108557  FSMAIVTSGC  WTDNGCRCSD  PVPPNKIDFY  FLALLYLRRK  DKQDKWGTRF
762157119  FTLQIITTAC  WDSENCRCA-  -IPLNLIDLY  IVLAVILRRE  DMKDRWSVSF
405968482  FSMAITTTGC  WTSDNCRCS-  -VPLNTIDFY  VIAALYLRRQ  DKKDKWATHF
Pdum12681  FAVQSAATGC  WNSNSCHCEK  PVAPNMIDFY  IPLAVCCRRL  DKRDEWGVTK
1087817335 YEIYNFVTSC  WNTNGCYCNH  LVAPNPIDFY  VVGLFYCRRQ  DKKDKWCVAL
Pdum9951   FDFQALALDC  WENDGCLCSH  AVPPNKIDFY  VILSIIARQI  DKDDRWAALP
585688456  ----------  ----------  ----------  ----------  ----------
585644120  FTIDILTFTC  WSSEGCSCSH  LIPPNPIDFY  LIVIIWARRA  DKKDNQGVMP
676479791  IDVRIYSVGC  WSKKGCLTNH  LVPPNTINFY  FIIVLVVRRA  DRKDKWSVEP
1087817330 YHILIATPGC  WTGDGCVCTK  LVPPNTINFY  ILMLIWTTRM  DRRDKWSLKS
260824333  VRVATFTSGC  WRQTGCLCTH  LVPPNTIDFY  FIVVGLARRA  DRKDKWGVSP
1126215987 FKWIVFSPGC  WSNEGCDCNH  LVAPNTIDFY  VLLLVYTRRA  DKNDKWGTLP
1139813591 YTISFVTSGC  WVTNGCLCNH  LVPPNTINFY  MIGLIWARFK  DKRDKWGIAP
585651646  YTLDIMSYGC  WTGDGCLCNH  LIPPNTIDFY  CLLMVWARRK  DKNDKWGVTP
148539556  YNFSTYVSSC  WKSDGCLCNH  LVPPNKIDFY  LLLLIYARRK  DKQDKWGVTP
871242653  YTLLNLISGC  WSSDGCFCNH  LVAPNTIDFY  IILLIWLRYM  DKKDKWGAMP
PdumPKD11  YFYNSFVSGC  WSAAGCLCNH  LVPPNTIDFY  LGVIIWARRA  DKKDKWGAQP
919018042  YSWQLYTSGC  WGTDGCLCTH  LVPPNSIDFY  FILLGWARYK  DKKDKWEATP
1205898338 YDYQLWTSGC  FISNGCMTNH  LVPPNTIDFY  IILLIWARYK  DKKDKWGASP
762107655  YSTQTFVPSC  WKGDGCLCTH  LVPPNTIDFY  IMLLIWSRYM  DKRDKWGATP
Pdum688    ----------  ----------  ----------  ----------  ----------
919052864  ----------  ----------  ----------  ----------  ------MVIS
585652993  FDVYTYTTEC  WLAHGCLCNH  LVMPNTVDFY  LFIAVWAYRK  DRHDQAGVTV
1207182030 VYITTIAADC  WSGEGCLCTH  LVMPNVVDVY  LLVVIWARRK  DIQDKVKVTV
116006951  VGITTFLSHC  WDDSGCLCNH  LVMSNAINIY  VLVVIWARRK  DAQDKVKVTV
942189627  VPVTTFTSHC  WSGNGCLCNH  LVMPNVIDVY  ILAVIWARRK  DIQDKVKITV
918996724  LLVTVHSSAC  WSSEGCMCHH  MILPNAIDIY  LAVVIWARKK  DREDKAGVTV
148539638  YRIRPFTSKC  WGTDGCFCTH  LVPMNSIDLY  LTVVLWAYKK  DQRDKAGATP
1229145338 YAMRPWSAKC  WLSDGCFTTH  LVPINDIDLY  MTVMLWAYKA  DQRDKAGATP
1005483664 YSVLVKAIGC  WKRDGCQCNH  LVPPNSLNLY  LLVLVWARRE  DRKDKVGASV
999981301  YNITLNVVSC  WSTYGCLCNH  LVPPNKLDIY  ILVVVWARRE  DKKDKVGVCV
156395095  YNISLQVVGC  WSTRGCLCNH  LVPPNTLDLY  AIGVVWARRQ  DKNDKVGVHF
1229159547 YALTSSLYSC  WSTDGCFCDH  LIPINHIDLY  LLVIIWARKA  DKRDKAGIAP
1005475249 YTFDVRSFAC  WSSKGCQCTH  LIPPNSLNIY  ILGLLWARRK  DRKDKVGLVP
156394387  YTFGAYSSCC  WSSQGCKCSH  LIPPNAIDLY  LVALIWARRR  DLKDKVGLVA
734563164  YSIRVFDKGC  FNNYGCYTNH  LNPHISEFL-  ----------  --ENPGRIRY
392891400  YQVAAVSKGC  FNSEGCSTDH  LNPTIDADFY  GCLTINAIIC  QRKDRGRLRF
676439278  YNLVAGTDGC  WDDTSCDCED  PSPPNTIDFY  ILLLLWARRA  DKRDKWQVGY
1207165955 YTVRIESVEC  WKPDGFRYNH  LSITNNYSSH  IMVSVICRKA  DVSLTTGSFL
19923084   YTVHFQWIRC  WKSERCSYHR  LKLKASFEVY  GFLVAKSRQV  DHHEKAGYIF
1039738876 YTVHFQWIQC  WRSEGCSYHH  LKLNATLEVY  GILVSKSRYV  DCHENPGFIF
1238871302 YTLDLSWQQC  WSFKTCRCSL  IVPTSVVMHF  VVLMVILLTV  CNPSGSHFFI
919066838  YALRMWWGDC  WSSEGCSCNH  LPVSSDLTVY  IMLLILCCRF  DTG-RREVIC
443717936  YRLQLWQGQC  WSSQGCSCNH  LLSPNTLDFY  GILMVIAVQK  DNQDQPPIVE
PdumPKD1L1 YRLWLWWGDC  WSPDGCNCNH  LLAPNDLSFY  FILLAVSIKL  DRHDKGSIVH
871204620  YTLSSWWGTC  WRSNGCRCNH  LLIPNDLSFY  VMLGSMLRHS  DLHDKGSCVY
908481541  YTLNVWWGSC  WGSTGCKCSH  LLIPNELFFY  GLLMVVLKQA  DLHDKGNCVY
918292252  ----------  -----CDLRE  ------L--Y  SVLLFLCHKA  DLHDKNGIIY
1139740091 YTLTVWQTQC  WSRDGCRCNH  LEVFPVLSLY  VTLMVLCHRA  DRHDKGGILY
260823633  YTFRLWWGEC  WSGEGCSCNH  LASMSANDFY  LILLFCCYRA  DKHDKEGPVQ
585678603  YTLKLWWGEC  WLNDGCRCSH  LQTEQELSFY  LILLIVCYLG  DVHDKRGVVY
780160480  YLLKMWWGEC  WSPEGCLCTH  LPILNIVSFY  ALLFIYCYYA  DRHDKQGLIY
1229127695 YLMRLWWGEC  WVGDGCKCNH  LPISVILDVY  IVLLVYCYLA  DKHDKLGLIY
443732271  VTLMSSVGRC  WKGDGCKSNH  LPVVTSLSFS  LVLMILVKYL  DVLDQMSMIP
PdumPC1    VTMTLFYSQC  WEDNGCRCNH  LHAPINIHFY  ILALLFGKYQ  DNKTLTSVIP
1087812391 VGVGVYYSSC  WSISGCLSAH  LSPPNIVDIY  ILGAMWARKL  DLKDNASLIP
871263454  MSVGVYTSTC  WSNEGCQCNH  LVSITDIDFY  VIVAIICRYL  DRLDRISRIP
908506947  LSVATYYSFC  WAVDGCQCNH  LAPIVDFDFY  LVIAFICGYF  DRMDRISRIP
919023136  VAIGLYVTSC  WDTGGCLCNH  LVTPNAIKFY  ILCVILARRW  DLADKVSVVP
405970250  VSAAIYMSSC  WSRSGCTCNH  LVPPDAISFY  IVAVIVCRRM  DKYDRIATVP
1205910066 VSTAMYTVSC  WSPSGCECNH  LVPIDAISFY  LVATIISRRL  DLRDRISSVP
205360954  VSVGLYTSLC  WRTEGCLTRH  LVPPSHVRFY  MVMAAILHKL  DQLDRGRAIP
1207107604 LEVAVFTSLC  WRTDGCRTHH  LVPPDAVSFY  AVAGAVLRKL  DQMDRASVVP
260801585  VSVGLYCSSC  WDDAGCYTSH  LLPPNAITLF  LVAGFVVRKL  DLRDKVAVVP
585696579  VSVGVYFTTC  WESTGCQCNH  LS----SAVY  IVAVFIARWR  DSIDRIGIIP
565304042  LRIAVFGAGC  WKEETCVCKA  KLFPNQVDMY  ISLAVWVRRK  DRTDEEQIID
5174633    VRISIFSVQC  WREGYCICKN  VVIPNPVDLY  VGLAFWALYR  DEMDRGHVIV
115583675  VRIALFMVHC  WQQSTCVCRN  GVVPNPVDLY  AILAFWALHR  DVIDRDNVVI
1101394602 YNFTAFAVAC  WSTQGCDCDH  TVPPNKLEPY  FVTLIYARRL  DRKEKRGVHV
48094207   IALYAYGAQC  WDTTGCQCNH  LVLPNTVHFY  VLVAVWANRH  DRRAQARVIF
1229186594 YHVYAFSTQC  WLGDGCLCNH  LVLPNPVDLF  GLCAVWAHRK  DRIEKARLII
1126169400 ----------  LPVPDCRCDH  LVAPNPLNIY  FMGVLWARKQ  DRRDKVGVGI
260785879  YTITIFSSTC  WKGDGCLCDH  LVAPNSLDIY  VLVVIWARRK  DRTDKVGVTV
641798600  YTITTVATQC  WRQDGCLCNH  LTVPRTVDIH  GVVGVWAWRR  DQVDKVKVTI
115583681  VSVVTAVTQC  WKSDGCLCDH  LIVPRTVDVY  ILLAMWASRK  DREDKVKVTV
31559825   VSVITAVTQC  WSSAGCLCNH  LVVPRTVNVY  VITVVWARKK  DQADKVKVTV

                    LAENNPDDEY  LYEVIVSTGM  RRGAGTDSRV  CFMLSGTDAR  VLLQRGNCDR
                    LVDNDTSDMY  LYEIIVDTSI  RNGAGTRSKV  YFILSGTEAR  HILQRGNIDR
                    LASNDPKDMY  LYEVIVDTSI  RNNAGTTSNV  YFILSGTDPT  HLLKRGNVDR
                    LPDNKPEDKY  IYEVTFVTGP  DSDAPCESQI  YFMASGTEVR  FMYRRYDRNT
                    LPDNDPSDPY  RYEVTLWTSM  RRNAGTKSKV  SMIVYGSEAR  SLFRRGSQDT
                    LPDNDPRDKY  LYEMTVFTGS  RKGSGTTANV  SFILTGTPPR  YLLQRSNCDG
                    LIDNRPDDLY  HYEITVFTGL  RVGSGTTANV  SLIISGTSPR  LLLQTRDIDT
                    LLDNNPMDKY  LYELVFFTGS  RKNAGTSAKV  HCIISGTEPR  LILKRSGVDV
                    LPDNDPRHKY  LYELLVYTGG  RSGGGTTAKV  SMVFTGTEPR  LIFERGGVDC
                    MPDNKPGDKY  LYEIILCTGL  RKNAGTDSKV  HFILSGTDVR  ILLRRGSKDA
                    LPDNEKEDKY  LYEILVYTGL  RTNGGTESKV  NFIISGTDVR  TFFKRGAVDA
                    ----------  ----------  ----------  ----------  ----------
                    LKDNNPNDKY  YYEIIVATGM  GKDSGTTSKV  YFILSGTEAR  SLLQRGSVDG
                    LKDNDPRDKY  YYEVCVVTGM  RRNAGTDSKV  CFILSGTDVR  MFFRRGAVDA
                    LVDNDVVDKY  YYEIVVVTGM  RRNAGTNSKV  NFILSGTEVR  CLFKRGGVDG
                    LADNNKKDRY  YYEIVVVTGM  RRHAGTDSKV  SFILSGTDVR  LFFRRGSVDG
                    ----------  ---------M  RRNAGTNSRV  FFILSGTEVR  MLLKRGMTNG
                    LADNDPKDKY  FYEVLVCTGM  RRNAGTNSQV  CFILSGTDVR  AFFRRGQVDG
                    ----------  ----------  ----------  ----------  ----------
                    LVDNNPAHNY  YYEIVVMTGQ  RKAGGTDSKV  SFIMSGTSVR  DFFRRGASDR
                    LADNKPKDKY  LYEIAVMTGQ  WKGSGTDSKV  HFILSGTEVR  MFLQTGSIDR
                    ----------  ---------M  TKGSATDSLV  KCIISGTDVS  TFFRSGAVDI
                    LLDNEPNDKY  LYEVVVFTGR  RKGGGTDSKV  GFILSGTDVR  MLLRRGAVDS
                    LADNDMADKY  FYEILVQTGF  PLNAGTDSKV  HFILSGTDVR  TFFKRGSLNS
                    ----------  ----------  ----------  ----------  ----------
                    LPDNDHRDNY  LYELTVFTGD  KDGAATDSRI  FFILSGTDAR  SFFRRGGQDT
                    ----------  ----------  ----------  ----------  ----------
                    VLENERMDHQ  HFLISVFTGS  KSPKDTTVVP  FVILYGTRPK  VLYQKGSVYN
                    LVANVASASY  RYEIHVYTGI  KRHSQTKSKV  HFVLSGTGVR  QMFCRGDINL
                    LIGSVVGGEY  QYEVHVFTGF  KTKSETTSKV  YIEILGTGTR  ELFRRGECNA
                    LHDLDPMDMY  RYDVTIITGF  RRHAGTTASV  SLRLIGSETH  MVLQRGAIDS
                    ----------  ----------  ----------  ----------  ----------
                    LGTSPGGGCS  VYQVVVFTGA  RANAGTTAKV  SVIFYGSGPH  ELFCTGGVDS
                    LPDNDPRDSI  AYEITVYTGF  NQEAGTTADV  YLQLLGSDPR  VLLQRAGVD-
                    LPDNDARDKQ  GYEIMVWTGS  RKDAGTTAHV  SIILSGTEPR  VLCQRGGIDS
                    LLSNDPRDTY  GYEITLQTGF  QQKRRTTADI  FIQLIGSEPR  MLFGRGEVDQ
                    ----------  ---------F  VRGAGTSAEV  SIVMNGSDPR  VLFRTGGVDA
                    LPTNAPPGST  SYLLSIHTGV  RQNAGTTADV  SIVLTGSQPT  VLFTRGADNN
                    LPDNDRRDTY  MYEIVVYTGF  GNHSGTSSSV  RMVLVGTTPR  RLFCRGNVDY
                    LKENDPSDIQ  FYEITVYTGF  SGKGSTSANV  FIQLSGGEVR  QLFKKRGQDV
                    LEDNEPCDRY  HYEITVYTGY  GKRAATTAEV  SFILSGSQPR  LLFQRRGVDV
                    LEDNEPSDAY  RYEITVYTGY  GKKAGTTSQV  SFILAGSEPR  LLFQRRGVDI
                    MSDNLKTDKH  VYLVTVFTGL  SRNSGTTSNV  SFVIASTGVR  HLFETGSVFT
                    LSDNLAMDNY  YYLLTVHTGL  SRGSGTTSRV  SFVLTGTSVR  LLLSTGSVVT
                    LCDNKINDTD  FYLITVFTGL  KADSGTLSNI  CFILCGSATR  CLFPTGSLRK
                    LCDSENTDAY  FYLLTVYTGL  RRDGGTKSNV  NFIVGGTGVR  VLFPAGSLRK
                    LSDHDADDSY  FYKITVFTGL  RRHAGTTSNI  FFVLSGSRTR  SLLSSGSIVT
                    LSDTDGGDTN  FYLLTVQTGM  RKGAGTLSNV  NFILSGTGIR  TLFATASVNK
                    LLDNKQGHSH  YYLMSIYTGM  RGGSATRSKI  GFSINGTGFR  LLLKRGSVKR
                    LPDNKLCDEY  FYQITIKTGT  QRNSETQSEV  FFVLGGTSVR  RLFPRGSVKK
                    LTDNTLHDSY  HYEVTIYTGL  RKGAGTRSKV  FFVVTGTEVR  ALIERGSILR
                    ----------  ----------  ----------  ----------  ----------
                    LTDNNEHDEF  LYKIEVFTDV  RKEAHTKSNV  FITVIGTCER  QLFRRGGIVR
                    LSDNIDTDIY  HYQVTVYTGI  RRNAGTNSNI  FIVLAGSEIR  ALFSTGSVSS
                    TVDNRKEDRY  LYQVTVFTGH  SRNAATQSQV  SCIIFGSKVR  RLYTRSSVVH
                    LVDNDIRHSY  HYQLAVYTGM  RKDAGTRSNI  GFVLSSTGTR  RLFDRGSVNN
                    LVDNAKNDRY  FYKLDIYTGM  RPGAGTKSRV  NFILSGSGVR  IVLRRGNIDH
                    LADNVVCDKF  FYQLTVCTGM  RRGAGTKSKI  SFVLAGTGVR  ELCSRGSINN
                    LIDNSPRDKY  YYEIVVYTGM  RQGSGTKSKV  NFMLSGTGIR  KLFERGSINH
                    LSDNHPSHTY  GYQVTVETGV  RPGAGTKSNV  GIIISGTGAR  VLFQSGSINS
                    LDDNLPTDGY  HYQVTVQTGV  KKNAGTESQV  RFIISGTGVR  RLIPRGSILN
                    LEDNLPSDQY  HYQITVYTGG  NKNAETTSRV  SLIISGTGVR  RLLEKASINN
                    LEDNLPTDNY  HYQITVTTGM  RKKAGTTSKV  SFILSGTGVR  RLFERGSILN
                    LDDNLPTDNY  HYQVTVQTGV  RKLAATNSEV  SFILSGTGVR  RLFVRGSIMN
                    LEDNLPSDNY  HYQMTVQTGV  RKNASTTSKV  SFIVSGSGVR  RLLESGSILN
                    ----------  ----------  ----------  ----------  ----------
                    LPDNDPLATY  TYTVSVFTGS  RRGSGTSANI  TITLIGSDPH  LLGQRGAVDF
                    LEDNDPYALY  RYDITVHTGF  RRGAGTTANV  TVTLYGSEPH  VLLQRGTTDS
                    LEDNDPLAEY  RYLLSINTGQ  RRGASTSSQV  TVTLQGSEPH  HLFERGGLDL
                    LEDNDPFAQY  HYLVTVYTGH  RRGAATSSKV  TVTLYGREPH  HLFERGAVDA
                    LEDNDPFAEY  RYLITVFTGH  RRGAATTSKV  TITLYCSDPH  HLFERGGSDM
                    LEDNDPENKY  GYLVTVITGW  RTGAGTTANV  GCFIKGSDRH  VLFESGGVDS
                    LIDNDPRDHY  SYEITVFTGM  RSGASTTAKV  SLIITGSRPR  LLFQRGGIDS
                    LADNDPRDHY  MYEITVFTGV  RASSNTTAKV  SLIITGSRPR  LLFQVGGIDT
                    SPSNKAEDTY  AYEVIISTGM  RRHAGTTANI  AMTMTGSHPF  LLLARGSVNS
                    SPSNKPENNY  IYEVTVTTGI  RRGAGTTAXT  AIIMYGSDPY  LLLQRGVSHT
                    SPSNRPGSRY  LYEIVVCVGT  RRRAGTTANV  AIKLYGSQPF  LLLSRGSNNS
                    LPDNDPHDRF  LYEVTVYTGL  KRNAGTTANV  TLLMSGSVPR  VLFQAGGVDS
                    VLDNDPSDRY  RYEVTVYTAR  GRNTGTTANV  SILIAGSAVH  MLFLQGSVDS
                    VPDSDISDLY  RYEVTVYTGR  GKAAATTSNV  TLIMCGSQAV  TLFQAGGIDS
                    MKDNMYHADY  KYLVAVETGY  RMFATTDSKV  LMNVIGEVAR  ELFRWGTTDR
                    LKDNEPHDGY  MYVIAVETGY  RMFATTDSTI  CFNLSGQIFR  SFFSWGTTDR
                    LKDNHKDDEY  FYLLTVETGL  RKHSGTRSNV  YFILSSSGVR  VLLETGSVMT
                    LPENNPSDRF  LYAVTIDTGF  RSRTRMTAKV  YIVLHGSQTR  EVFTNNSRNT
                    LQEASLPGHQ  LYAVVIDTGF  RAPARLTSKV  YIVLCGSETK  ELFERNSRHT
                    LEEDTLPGYQ  LYAVVIDTGF  RSPVRFTSKV  FIVLCGSETK  ELFGRNSRHT
                    LNKNDSPTSQ  QYLVTIATGS  FWEAGTTSQV  CLVLHGSETK  QLFLRGSLVS
                    LEDNSPTDKQ  RYEIMIETGS  LKGAGTTAKV  SIILHGSETR  ELFKPNSRHT
                    LMDNSPSDKQ  KYLVSLETGF  RKGAATTAKV  SLVLHGSETR  ELFQRHSRQS
                    LVDNRNVDKQ  TYMVTLETGF  RKGAGTTAKV  SLVLHGSEMR  ELFERNSRDT
                    LQDNTLTHRQ  KYEVVMETGF  SRNAGTTSKI  SIILHGSETR  ELFERNSRDR
                    LQDNTSSHQQ  KYEIIMETGL  CRSAGTTSRI  SMILHGSETR  ELFERNSRDR
                    LEDNSDTDRQ  KYEIIVETGF  RKGAGTTSKI  SIILHGSETR  ELFERNSRDK
                    LRDNALTDKQ  KFEVIVETGF  RRGAGTTAKI  SIILHGSGTR  ELFERNSRDK
                    LQDNSLSDQQ  WYEVTVETGF  RPGASTSAKV  CLVIYGSETR  ELFERNSRDI
                    LQDNQQSDQQ  CYEITVETGF  RSGAGTTAKV  SLVLHGSETR  ELFERNSRDK
                    LKDNQPGDKQ  YYDITVETGF  RSGAGTTARI  SIVLHGSETK  ELFENNSRDR
                    LSDNQPADQQ  YYEITVETGM  RAGAGTTARV  SMVLHGSETK  ELFEKNSRDR
                    LCGP--NGIY  KFEVTVVTGQ  RPGAGTTAKV  GLRLCSCFSR  NLFQRSSVDV
                    LCGK--DGVF  KYEINITTGR  YPSAGTSAHV  GIIIHGSSAR  HLFKRNGDDT
                    LCGH--NGSH  KYEITIKTSP  GIGSGTTANV  GICLYGTGSK  HLFERGSVDV
                    LCGR--DGAF  KYEITVVTGR  HYGSGTTANI  GIKLYGGEAR  HLFQRNCRDT
                    LCGR--DGGY  KYKITIVTGR  SFGAGTSANV  GLKLYGGQTR  HLFQRNCHDS
                    LCGR--DGVY  RYEIVVITGR  QRGAGTSAHV  GVRLYGSEPQ  HLFQRNSRDV
                    LCGK--DGSF  KYQITVVTGK  SRGSGTTAHV  GIKLYGSKER  QLFQRNCVDS
                    LCGK--DGSF  KYEITVVTGK  QRNAGTSAHV  GIKLYGSNRK  HLFQRNCQDS
                    FCGQ--RGRF  KYEILVKTGW  GRGSGTTAHV  GIMLYGSGHR  HLFHRNSLDI
                    LCGK--DGLY  KYEIQLKTGW  SPGAGTTAHV  GISLHGSGHR  HLFARNSLDI
                    LCGR--DGPY  KYEISVMTGM  TRNSGTTAHV  GVNIFGSGRR  VLFLRNSTDV
                    LCGK--EASF  KYEISIKTGM  KRSAGTTAHV  GVNIYGSGTR  HLFMRNSLDV
                    LPDNDPFHTM  RYLVTIYTGS  RPSAGTKADV  FIELIGSDVH  VLLQNTCIDT
                    LPDNDPYDNL  CYLVTIFTGS  RWGSGTRANV  FVQLRGSDVH  CLYR-GSINT
                    LTDNDPFDTL  CYLVTIFTGS  RWGSGTRANV  FIQLMGSDVH  CLYR-GSINT
                    LLDNDPNDTY  FYVLTVSTGA  RPKAGTSAKV  GIVLKGTEPH  ILFETGGEDS
                    LGDNNPEAQY  NYHVTIFTGL  RRVAGTTAVA  TITLYGSEPH  VLLQRGGVDS
                    LADNDQEDTY  RYHVTVFTGV  RRGAGTTAVV  TLTLQGSEPH  VLLQRSSVDS
                    LPGHNPRKDC  QYVITLYTGF  KGNAGTTAEV  TIVLYSSPPF  ILFEKGSVDS
                    LPGMT-EYRH  RYIVTLYTGF  KRFAGTTAKV  AIVVTGSEPH  LLFETAGVDS
                    LADSDPGAHV  RYVVQVFTGY  RRGADTTAKV  VLTLYGSEPH  CLFERGGLDV
                    LADNDPSSAS  HYLIQVYTGY  RRRAATTAKV  VITLYGSEPH  HLFERGALDV
                    LADNDPSAQF  HYLIQVYTGY  RRSAATTAKV  VITLYGSEPH  HLFERGGLDV

                    FLLACPRPLG  SLIYCRIWHD  NSGASWYCNY  IGVVDLQTRA  KFHFIVERWL
                    FLLAVPRTLG  PLQYIRIWHD  NSGASWYCNY  FGVTDLQTKE  KFHFLVNRWF
                    FLLAVPRSLG  AMQFIRLWHD  NSGASWYCNC  LGIIDLQTKE  KFNFLVNKWF
                    FVMTTARPLG  PLHYLRVFLD  NRGDSWQLER  VVFRDLQKFE  QYTFETNAWL
                    FLMTTPFELG  TIQFIRIWHD  NAGGSWFLSR  VMVIDLQTDE  RSYFICNRWL
                    FIMATPKSLG  KLTHVRIWHD  NTGPSWYFSR  LQVQDLQTGD  KYFFICEQWL
                    MILTCSQDLG  SINYIRLYHD  NSGPSWFLSR  IIIKDLQTNE  QYCFICNKWL
                    FLMSVPQPLG  PLTHLRIWHD  NTGPSWYFER  LQVTDLQTED  VYFYVCDRWL
                    FLMACPRPLG  QLAHIRVWHD  NSGPSWFFSR  LQVTDLQTKQ  KFFFICDRWF
                    FLMSVPHSLG  PLNYARIWHD  NSGSGWYLNY  FIVNDLQTRQ  KHIFICNRWL
                    FLMATPHPLG  HLNYLRVWHD  NKGGSWYLHY  VIVSDLQTRH  RYYFICNRWL
                    ----------  ----------  ----------  ----------  ----------
                    FLMAVRRPLG  ALSYARIWHD  NSGGSWYLKH  FLVRDLQTGM  KYHFIANKWL
                    FLVAVPRPLG  TLNYARVWHD  NSGASWYLKY  LLVRDVQTNQ  RFVFISNKWF
                    FLLAVKRPLG  PLNYVHIWHD  NSGASWYMSS  MVVRDVQTDD  KFIFINDKWF
                    FLMAVPRPLG  ALNYLHVWHD  NSGASWYLRN  VVVRDVQTDQ  KYIFIANRWF
                    FLMAVPESLG  RINYMRVWHD  NSGRSWFLNY  IVVKDLQAET  KQVFIANRWF
                    FLMAVPRPLG  YLNFMRVWHD  NSGGSWYLNY  IVVRDIQTDL  KQVFISNKWY
                    ----------  ----MRIWHD  NSGASWYLNY  VIIRDVQTDV  KQVFIANRWF
                    FLMAVPGPLG  TLNYMRIWHD  NSGQGWYVKY  IAIRDIQTRE  RFYFIVNQWF
                    FVMAVPRPLG  TLNYMRLWHD  NSGQNWFLSY  AAVRDLQTRQ  RFYFIANRWF
                    FVLSVPGPLG  QLNYVRIWHD  NSGGSWYLKY  ITISDVQTGE  KFKFIAEKWF
                    FLMAVPGPLG  TLNYMRIWHD  NSGQSWYLNY  IAIRDVQTGE  RFYFIANQWF
                    FVMSVPRCLG  QLNYLRIWHD  NSGASWYLKH  IVVKDIHTGY  KYEIIAERWF
                    ----------  ----------  ----------  ----------  ----------
                    FVMACPKPLG  RLNYMRIWHD  NSGRSWYLKF  ISIRDVQTNA  RYDFIANRWF
                    --MTVPRSLG  RLNYMRIWHD  NSGRSWFLSF  IVIRDVQTGQ  KYEFIANKWF
                    FVLSTPRTLG  KLTHLHVWHC  DLDADWFLDR  VIVYDVQRKE  RSLFLCNQWL
                    FLLNTQQDLG  ELMSMRIWHD  GSGCGWFLDK  VIVIDLQRNH  WWVFHSNKWL
                    FKMSTTNDLG  KLYAINVWHD  GSG-DWYLSK  VIVVDCHRNE  WYQFGCNKWL
                    FLITTRDSLG  DLREIMVWHN  NAGPSWFLSR  IMVQDLQTKK  RWYFLCNSWL
                    --MTTTVCLG  DLSYMQLWHD  NTG-GWYLRD  IEVVDLQTEE  HFYFMANCWI
                    FVVTCAGTMG  PLNYIHVWHD  NSGPSWFLNK  IIVTDVYTER  KYYFLCNKWF
                    ----------  ----------  ---------R  MQIRDCQTQN  KWWFVCNKWL
                    FLLTTTQSLG  KLSHLRIWHD  NSGPSWYFSR  MLVEDLLTGE  KYYFMCNRWL
                    FLLTVPQSLG  RVREIHVWHN  NAGPAWYLFR  VLIRDLQTDI  KWWFVCDQWL
                    FLMTAPQSLG  VLRNIRIWHN  NAGPSWNLLR  IMIQDLQSGK  RWWFVCDEWL
                    LVLTLPNSLG  KLTHVRVWHD  NDGPSWYLSR  ISVENMNTKE  RWYFICERWL
                    FLLSVPQSLG  KLKSLRIWHD  NTGPSWYLLR  IMVHDIQTDH  KTWFICDRWL
                    FLASFPDHIG  DLQYLRIWHD  NAGPSWYLSQ  VMVHDLNTDR  KYLFINDNLI
                    FLATFPEGLG  ELNYLHIWHN  NGGPSWYVSR  VVVHDLNSDK  KYLFICESWL
                    FLATFPESLG  EINYLHIWHD  NSGPSWYLSR  VIVEDLSNDK  KYLFITESWL
                    YVMTVQDSLG  DLTFLNIWHD  NSGASWNLIK  VVVEDAHTGK  RFVFFCNQWL
                    YVMATPYDLG  ELNYIRIWHD  NSGQSWYLNK  IYVEDLQTNT  RTVFFGNQWL
                    FLMSSSKNLG  DLIYLRIWSD  CSGSSWYLNK  VEIMDTKSEK  IFVFRCEGWI
                    FLMGTKHPLG  DLNYFRVWHD  NSGRSWFLHK  VLLDDLQTGT  RFTFLCDKWL
                    FVFGTRHNLG  DLEYIRIWHD  SSGQDWYLNK  IEITDIQTDE  RVVFLCETWL
                    YIMGTSEPLG  NLTHLRIWHD  NSGQSWYLNR  VVVDDLHTQE  RYIFLCDKWL
                    FLLAVPKDLG  KLNYVHIWHD  NSGASWFLDR  IVVQDLQDDT  GFVFVCDEWL
                    FLMAVDDSLG  ALSYVRVFHN  NTGASWYLDH  VSVCDMQTNK  NSLFFCDDWL
                    YILSVPGPLG  PLEYVTVWHD  NSGASWYLDS  AVIKDLQTDE  KSVFLCGRWL
                    ----------  ----------  ----------  ----------  ----------
                    FVMAASESLG  TIQGIKIWHD  NTGASWCLGK  MKIEDVQTND  LYFFTCNRWL
                    YLMSVPRSLG  DLTYLRIWHD  STGVDWFLNL  VVVKDIQNGA  SYVFLCDRWL
                    FLLREPKCLG  PLTHLHIWHD  NNGRSWYLDQ  VVVQDVRTGK  RFFFISDQWL
                    FLLSVPRCLG  NLQYLRIWHD  NSGASWFLDK  IIITDLQTEK  RTYFLCGQWL
                    VLLGVPKSLG  YLTFLRVWHD  NSGQSWYCNK  VVIQDIQTGE  RYYFLCDRWL
                    FVLSTSEWLG  PLTFIRIWHD  NSGQGWYLSK  VIVTDLQTSE  TYCFLCNRWL
                    FVLATPRSLG  PLTYLRIWHD  DSGGSWYLSR  IMISDLQTGE  KFYFLNDKWL
                    FLMTTAGPLG  LLAYVRIWHD  NSGAGWFLSK  VAVMDLQTGK  EFFFLCEQWL
                    YVMSVDAPLG  PLTFLRIWHD  NSGKSWYLDQ  IQVNDLQTGE  KMRKLK----
                    YILSTEGCLG  PLSFLRIWHD  NTGRSWFLDQ  VQVKDLQTGE  LFCFLCDRWL
                    FILSVEHSLG  PLTFLRIWHD  NCGRSWFLEQ  VQLQDLQTGE  KFFFLCDRWL
                    YILSVESCLG  PLNFMRIWHD  NKGRSWYLDQ  VQITDLQTGD  RYFFLCDRWL
                    YICSVEKPLG  SLTFMRIWHD  NSGKSWFLDQ  VQITDLQTGD  RYIFLCDRWL
                    ----------  ----------  ----------  ----------  ----------
                    FIIKTAASLG  EVKKIRLWHD  NSGPAWFLSR  VVIHDLKADQ  KFYFICHSWL
                    FLMTTNESLG  SLKSIRLWHD  NVGPEWFVGH  IMVHDLETDE  RWYFLCNTWL
                    FLLTTPFSLG  ELQSIRLWHD  NSGPAWYVNK  VTVQDLENGQ  KWHFLCNSWL
                    FLLSTLFPLG  ELRSLRLWHD  NSGPSWYVSR  VLVYDLVMDR  KWYFLCNSWL
                    FLLTTLFPLG  EMQSIRLWHD  NSGPSWYVNR  VIIHDMEVDQ  KWYFLCNSWL
                    FLLTSAQCLG  DLLSVTIWHD  NSGPAWFLEK  LMVRDLQRNE  VFEFLCNRWL
                    FIMSAPRHLG  NLLHLRIWHD  NSGPSWALSR  LVIKDLETSK  MYFFMCDRWL
                    FLLAAPRSLG  NLQHLRVWHD  NTGASWYLSR  IAIKDLQTDK  MYYFMLDRWL
                    FLVTTSESLG  EISYVRVWHD  NFGPAWYLKQ  ICIREIAVNR  VWHFICERWL
                    FLLTTKEFLG  QLVHIRIWHD  NRGPALFLKQ  ISVRDVQSKK  VFHFLCNRWF
                    FIVTTSEALG  QLSYIRVWHD  NTGPALFVKK  VIVRDHVTGD  TWHFLCNRWF
                    FLLATPVSLG  NLMHVRIWHD  NKGPAWYLAR  IMIKDLCLDR  TFYFMANRWL
                    FLITTQECLG  GLTFIRVWHD  NSGPSWFLSQ  VVIRDIETDD  KFFFLCKSWL
                    FFVTTPNPLG  ALCYIRIWHD  NTGPSWYLNQ  VAVRNIDSNE  RFYFLCYRWF
                    FLMTTVWPLG  ALQTIRIWTD  ESGQSWYCSR  IIFKDLQTNE  IFEFRVNKWF
                    FVMTTAFPLG  ELEYMRLWLD  DAGESWYCNR  IIVKDLQTQD  IYYFPFNNWL
                    FIMTSDIQLD  ELQFLRIWHD  NSGADWLFNK  MIVEDLETRK  RSIFVCNRWL
                    FILSSPESLG  QVWKVHLWHD  NGGPSWYLSH  VVVKDLVQGS  CWFFLGQCWL
                    FILSAPAQLG  LLRKIRLWHD  SRGPGWFISH  VMVKELHTGQ  GWFFPAQCWL
                    FILSIPNQLG  PLQKIRLWHD  SSGPCWFISH  VMVKELCSGQ  AWFFSAQCWL
                    FVVSTAKPLG  QLWKVQVWHN  NSGPSWYLKD  ITVTHLNTNE  TFYFTCEQWL
                    FLATLPEGLG  KLWKVQLWHN  NAGPSWYLST  VIVKDLNTGQ  KYYFICERWF
                    FILTLPENLG  RLFKCQIWHN  NAGPSWYLSR  VIVQDLNTGY  FYYFMCERWF
                    FIVTLKESLG  KVWKVQLWHN  NAGPSWYLSR  VTVKDLTAGH  TYYFSCEKWF
                    FIVTLPDSLG  RIFKVQLWHN  NSGPGWYLRQ  VVVRDLSAGQ  AFYFLCQRWL
                    FIITLPSSLG  KIFKIQLWHN  NTGPGWFLRQ  VIVRDLTAGQ  AFYFLCQRWL
                    FVMTLPDSIG  KLQKIQLWHN  NSGPSWFLSR  VILDDLNSGQ  TYYFISERWF
                    FILTLPESIG  KIWKVQIWHN  NVGPSWYLSR  VIVKDLNNER  EFYFISEKWL
                    FIVSVPDNLG  PLWKVQVWHD  NSGPSWYLSR  IIVRDLHSNY  AWYFPCEQWL
                    FIVSVPETLG  TIYKLQVWHN  NAGPSWFLSR  ISVRDLINGQ  KWYFICEKWF
                    FIISVPESLG  NIQRLQLWHN  NAGPGWYLSR  ISIRDLLTGQ  KWFFICERWF
                    FIVSVPESLG  NLRRLHVWHN  NAGPSWFLSR  VAVRDLLTGR  KWYFICERWF
                    FLVATDEDLD  EVDVLRVWHD  NTGPSWYLNY  IIVKNTQNGQ  KAFFPANCWL
                    FMVAMDHCLG  HLTKVKVWHD  NSGPSWYVHR  IIIRDLQSGQ  RYLFHANKWL
                    FQVASDTSLG  TLYKIKIWHD  NTGPGWNLSR  VMVKDLQNGE  KYYFLVDSWL
                    FYIAHDASIG  EVNKVLVWHD  NGGPSWFLSH  IVVKDVQTGE  KFTFLVNSWL
                    FLVAFDTSLG  EITKMMIWHD  NSGPSWYLSH  VIVQDVQTNT  KYTFIVNSWL
                    FIIASDINLG  DIYKLRIWHD  NTSPAWFVSR  VVVRDLQTNQ  KYQFILDCWL
                    FFIANDSNLG  NVHKIMIWHD  NYGPSWHLIQ  VIIRDMQTEK  KYYFFGNCWM
                    FIIAHDTNLG  DISKVFVWHD  NHGPSWYMVQ  VIVRDLQTDQ  KYYFFGNIWL
                    FRIATPHSLG  SVWKIRVWHD  NKGPAWFLQH  VIVRDLQTAR  SAFFLVNDWL
                    FHIASDSSLG  SVLKIRLWHD  NKGPAWLLQY  VLVKDLQTGS  SFFFLIEEWL
                    FQIAVDGSLG  DIIKIKIWHD  NTGPSWNLKS  LVVHDIQTDK  RYHFLANSWF
                    FQIAADINLG  DIKKIRIWHD  NTGPCWYLSR  VVIRDMQTNK  KYYFLCEQWL
                    FMLTTKEDLG  DLFSIHIWHN  YCGPNWYLSR  IKVLNVDTNK  SWLFLCRKWL
                    FLLTTKSDLG  DIHSIRVWHN  NEGPSWYLSR  IKVENLFSRH  IWLFICQKWL
                    FLLTTKNDLG  DIHSIRVWHD  NSGPSWYLSR  IKVENLFNKR  IWLFVCRRWL
                    FLLATSDYLG  ELQTISIWHN  GEGPSWFVDE  VLVRDVQTNE  VFFFLPDRWL
                    FVLSTHGSLE  ELTAVRVWHD  NSGPEWHLNR  ILVHDLQTKQ  LWYFLCHTWL
                    FLLTTRESLG  ILRSVRLWHD  NGGPAWYLSR  ILVHDLETDR  WWYFLCHTWI
                    FLVSTSEPLG  DLTYLRVWHN  NAGPAWFLSQ  IVVTNRENNK  SQFFLCNRWF
                    FLLTTAQSMG  PLSSVHVWHD  NSGPSWFLDQ  ITVFDLQQEQ  KYVFMCNRWL
                    FLVTTRSSLG  ELHNIRLWHD  NSGPSWYVRQ  VVVSDVTARR  KWHFLCSTWL
                    FLLSTGSWLG  DLHGLRLWHD  NSGPSWYVSQ  VIVSDMTTRK  KWHFQCNCWL
                    FLLTTWTSLG  NLHSLRLWHD  NSGPSWYVSQ  VIVCDMAVKR  KWHFLCNCWL

                    AVGQIDRLIA  VSTREELMAF  THMFTTSITH  DLAEDHLWVS  VVARPSRFTR
                    AVGQVDRLIA  VASSDELLVF  GELFARKMKH  DLSENHLWLS  IMARPSRFTR
                    AVGQIDRIIP  VAGINELLYF  QEMFSRKMKA  NLSEDHLWLS  IIARPSRFTR
                    ALGLIDRTFL  CANNEDTSTF  SQRMYVNTNR  NANQDHIWMS  VFLRPSRYCR
                    AVGQVERIVP  LASQQELTEF  GHLFVARTRR  NLSDSHLWFS  VLARPSRFTR
                    SVGMIDRMVP  VAGKAELTSF  NYLFWQKTKH  NLADGHLWFS  IFQRPSNFTR
                    AVGLIDRTLY  PATTEELRDF  MQSFMSKAAI  SLSDNHIWLS  IVTRPSHFTR
                    AVGMIDRVMP  VAGMEELTHF  NHLFWIKAKR  DLTDGHIWFS  VFQRPSRFTR
                    AVGLIDRVIP  LAGKEELTQF  NHLFWTQTKK  NLYDGHIWFS  IFTRPSKFTR
                    AVGQVDRLLP  VASEEQKTQF  GHMFPNKAAK  NLGDDHLWFS  VIARPSRFTR
                    AAGSVDRLLA  VAGEEEMTEF  GHLFAHSTKK  KLDDDHLWFS  VVARPSRFTR
                    ----------  ------MVEF  GHLFTKTTQK  NLGDGHLWFS  VVARPSRFTR
                    AVGQVDRIIP  VAGKEQLLNF  SHMFAKRAQK  NLGDGHLWFS  VIGRPSPFTR
                    AVGQVDRVIP  VAGKEQMTEF  GHLFAEKSRK  SLVDGHLWFS  VVARPSRFTR
                    AVGMIDRIIA  VAGREQMTEF  GHLFAEKTTK  NLNDGHLWFS  VVARPSRFTR
                    AVGMIDRLIP  VAGKEQMTEF  SHLFTEKTTK  SLSDGHLWFS  VIARPSRFTR
                    AVGQVDRIIP  LAGKEQLEDF  SYQFKERSKK  DLVDGHLWFS  VIARPSRFSC
                    AVGQVDRVIP  VAGREQLSDF  SYQFGERSKK  NLADGHLWFS  VVARPSRFTC
                    AVGQIDRVIP  VAGREQMADF  GYQFGERTRK  NLVDGHLWFS  VVARPSRFTC
                    SVGQIDRLIP  VAGREQMQNF  SHLFSNHTRK  NFNDGHLWFS  IIGRPSRFTR
                    SLGQVDRLLP  VAGREQMQGF  SHVFSSHTRK  NLNDGHLWFS  IFLRPSRFTR
                    AVGQVDRLLP  VAGKEQLEEF  GHLFQNKAQR  DLKDGHLWFS  VFSRPSRFTR
                    SVGQIDRTIA  VAGKEQMQSF  DHVFSSTTRK  NLDDGHIWFS  IFARPSRFTR
                    AVGLIDYLIP  VAGKEQTTEF  SHLFSNASRR  NLTDNHLWLS  VFTRPSRFTR
                    ----------  ----------  ----------  ----------  --MRPSRFTR
                    AVGQVDRLLP  VAGKEEATEF  NHLFQLKSQK  NLADGHLWFS  VFLRPSRFTR
                    AVGAIDRLLP  VAGKGEATEF  SHLFNVTSRK  NLSDGHLWFS  IFMRPSRFTR
                    SLGQTDHLLS  AADDGSLEDF  NFLLKNNASQ  NLFDDHLWFS  VAKRPSRLSR
                    DNRQTERVLK  VSTFGSSSNT  GVLLRNNLNR  KFFDDHVWLS  VAFRNSVFTR
                    SEKMIKRTLD  VSVLESHVNT  GVLLRNNMSR  KFFDDHLWLS  VAYRKSRFTR
                    AIREVEKHIC  VATEAELHQA  STLFATKAVF  ALQDDHLWFS  ILARPSRFTR
                    AVSSLDLVLP  VSGKENITSF  NYLFFSNARN  GFTDEHLWLS  VVTRLSNFTR
                    AVGKVERVFP  VASDRELKRF  KTIFSSKTGT  GFRDDHLWFS  VLGRPSTFSR
                    AVGKVERTIR  TATNSDLTQF  NVLFVNATRR  NLFDGHLWLS  VYTRPSTFTR
                    AVGQIDRVIP  VAGKNEMTNF  DYLFWSKTKR  NLSDGHIWFS  VLKRPSKFTR
                    AVGSVDRRLQ  VATKAELTKF  NILFVNATRK  NLLDGHLWLS  VFTRPSTFTR
                    AVGKIERILY  PATSNDLTKF  NVLFATEIRK  NLTDGHLWFS  VVTRPSTFTR
                    AVGRVDRILP  IASKQELTHF  NHLFVSKTVK  ELGDGHLWFS  IVTRPSVFTR
                    AVGMVERTLT  PASKEELTSF  NLLFSTEARK  NLTDNHLWFS  VVARPSNFTR
                    AVGSLERILP  VAGPEDMTTF  NHLFFSTSQK  NISDNHIWFS  VFIRPSRFTR
                    AVGSVDKRIP  VAGHEEMTSF  NHLFYSTSQK  NLADGHLWFS  VFIRPSRFTR
                    AVGTVDRLIP  VAGKDEITSF  NHLFYSTTQT  KLADGHLWFS  IFMRPSRFTR
                    SLSSIQCTVP  VATSESLQTF  NFNFNENTRE  NVTDSHLWLS  MFIRPSTFTR
                    AMGRLDRILP  VSCKDDLMTF  TRLFSEHSRV  NLTDSHTWLS  VILRPSMFTR
                    ATSTIYNISC  -NRSNDHPIF  KSRFVDHIQH  SLSDGHLWFS  TYVHPSTFSR
                    AVGMVERIIS  VTSHQTLTSY  DQLISDHARF  NATENHLWLS  MIIRPSTFTR
                    SLGQIERLLP  VSTIESLTTF  KTLLAQQAQI  NVTEHHLWLS  LLLRPSRFTR
                    SVGMIDRILP  VSSNDDITSF  NNLFSDHAQS  NISEQHLWLS  MFIRPSIFSR
                    AVGEIERILP  AAGKDNLMSP  KALFMDNVKL  TATDDHLWLS  LLTRPSNFTR
                    AVGSIDRVLP  VAGKQQISNF  KHLFASSTRK  DFSDGHLWFS  LISRPSRFNR
                    AVGMIERTIP  AATEEDLRAF  GHLFISTTKH  DMFDAHIWLS  IVSRPSHFTR
                    ----------  ----------  ----------  ----------  ----------
                    AVGKIERFLK  ASDTETLGSA  RGAFVSKANQ  DLLDGHLWFS  VIGRPSHFTR
                    SLGKTERFLP  VASKEDLQNF  AHLFFFKSRK  DITDGHLWFS  VVARPSPFTR
                    AVGKVDRVLP  VATPENMSTF  HRLFVSTTTQ  KFTEDHLWIS  LFYRPSNFTR
                    AVGVVERLLP  AAGEEDVLQF  QNLFVSNSRK  NMTDGHLWMS  VLSRPSTFTR
                    AVGLTDRILP  VAGTENIIGF  NHLFFSSSKR  NLSDGHLWFS  VASRPSNFTR
                    AVGMIDRLLP  VASKEDMTNF  QNLFMTKTKK  SFTDSHLWIS  VFSRPSTFTR
                    AVGMIDRVLP  VASKSELVNF  NQLFFHSARQ  NLSEKHLWFS  VVSRPSHFTR
                    AVGDVDRTLF  VASKKDLTQV  GQLVFTSGRK  NLSDQHLWFS  LFSRPSSFNR
                    ----------  ----------  ----------  ----------  ----------
                    AVGLVERIIP  VAGLREMTAF  KHLFNSSVKK  KLANDHLWVS  VVKRPSNFTR
                    AVGMVERILP  VAGLEDLSDF  KHLFSSSVKK  KLTNEHLWFS  VVSRPSNFTR
                    AVGMVDRILP  VAGLEDLAAF  KQLFSSSVKK  KLTNDHLWFS  VFSRPSNFTR
                    ALGMVDRILP  VAGLEDLVAF  KQLFSANVRK  KLSNEHLWFS  VFSRPSSFTR
                    ----------  ----------  ----------  ----------  ----------
                    AVGQVDQVFS  NATDDDIRNF  THLFISKTKI  GLTDGHLWFS  IFARPSHFTC
                    AVGLVDKFFN  TATDHDLKQF  NHLFVAKTAK  DLRDRHLWFS  IIGCPSHFTR
                    SICTLDKVFP  VATEMDLKRF  SNLFFAKTAK  DFRDGHIWFS  VISRPSNFTR
                    SICVLDKVFP  VATEQDRKQF  SHLFFMKTSA  GFQDGHIWYS  IFSRCSSFTR
                    SICVLDRVFP  VATEAELKQF  SNLFFMKTVR  DFRDGHLWYS  VLSRPSSFTR
                    ALFCIQRTLR  PASVEEMKEF  SYLFSSNSGF  SMREKHLWVS  VFSCPCPFTR
                    AVGQIERVIP  IAGKSELTGF  GYLFYSKTRR  NLTDGHLWFS  VFARPSTFTR
                    AVGQIERVIP  VAGKSELTSF  GFLFYSKTRR  NLSDGHLWFS  VFARPSSFTR
                    AIGLIDRILT  LTSHEEMKEF  RHLFLTKTYK  DLTDSHLWFS  VVWRPSPFTR
                    AVGLIDRVLP  VTSDEEMVQF  TQMFLSKTKK  DLTDSHLWFS  VVWRPSVFTR
                    AVGMIDRVVP  MTSQEELKHF  KTIFMDKTKK  DLTDSHLWFS  IVWRPSNFTR
                    AVGMIERVIP  VAGRSELTSF  GHLFFSKTRR  NLSDAHIWFS  VFARPSKFTR
                    ACGQVDRLFP  AAGKEELRDF  VHLFKTKTSR  DFSDGHLWFS  IAFRPSHFTC
                    ACGEVDRVLP  VAGKEELAQF  MYLFRSKATR  DFSDAHLWFS  IALRPSLFTR
                    GSGKTQRLVH  VTKKRN---C  NVLVDALSFH  SLADHITYWN  MFTGGLRFDR
                    GTGETERLAR  VEYKRR----  -FLDESMSMH  MLAQTISWFA  MFTGGDRVSR
                    SVGLIDRIVP  ISAKKD-LTF  THLFSEHARN  NATDSHLWLS  VVFRPSTFTR
                    AVGRVERNLV  ASEG-G-LTF  KQLLYLKLTE  YLEDFHPWFS  VYSRPSSHTH
                    SAGRVERELT  CLQG-G-LGF  RKLFYCKFTE  YLEDFHVWLS  VYSRPSRYLH
                    AVGHVLREFF  CLSH-G-LGF  WKLFYSKFTE  YLEDFHIWLS  LYSQPRSYLH
                    SVGQVEREIP  VCEQ-S-PSF  WEKFYQQLME  NLNNHHMWNS  IFYHSSTYTS
                    AVGRIEREIP  ALEG-K-PGF  QRVFWTKGWQ  YFCDYHIWSS  IITRPSRFSR
                    AAGKVEREIM  ASEG-G-LGF  SKVLWAKGTQ  YFADYHLWFS  TFSRPSRFTR
                    AVGKIEREIM  LQDG-G-LGF  GKVLWAKGTQ  YFADFHLWLS  VFSRPSRFTR
                    AVGKVEREFT  ALDSKN-ISF  VMVFWCKGSQ  YVSDFHTWLS  VWTCPSRFTR
                    AVGKVEREFT  AIDGKN-ISF  SLIFWCKGLQ  YLSDFHIWMS  IWTCPSRFTR
                    SVGRVERELW  AAKD-N-VGF  NTIFFAKGAQ  YIADYHLWTS  IITKPSRFTR
                    AVGKVEREFL  ALDG-N-LGF  KRVFLTKGTQ  YLADYHLWLS  PFTCPSQFTR
                    AVGQVQRELT  PLAD-G-AGF  KKLAYCKGCQ  YMTDYHLWLS  IYTRPIKFSR
                    AVGKVERDIY  PQDY-G-VGF  QKVFYAKGSQ  YFADYHLWSS  VFTKPSRFTR
                    AVGKIERELL  VVDD-G-VGF  TKAFFAKGAQ  YFADYYLWSS  VFTRPSIFTR
                    AVGRIERDLE  VLDK-G-VGF  QKAFFAKLFQ  YFADYYLWSS  IFTRPSVFTR
                    SLQRLQKGIQ  RADKKQLSSF  ALQFSNEVSR  CFQEHHAWFS  IFSCPSRMTR
                    SLPVIEYEIP  VTVDGELVKF  ETYFKESTAV  GFADSHMWLS  LINRPSRFTN
                    QVTCLARTIR  VATEEEMEDF  SYLFGNQMSY  GWEDAHLWLS  LIERPSRFTL
                    SLGVVQKTVK  SADKEELRKF  RLKFSTVFHG  TMSDVHAWLS  VSHRPSRFTR
                    SLGTIQKTVM  VADDEQLKSF  KHQFSTVFFA  TLAELHAWLS  VSNRPSRFTR
                    SLPTIEKEVL  VANAEELNNF  STIFGSEASK  GWSQRHLWLS  TFERPTSFTR
                    TLGYIQKEIK  AAGSSEIRRF  SRMFSHAVSN  SMADRHLWVS  VVDRPSRFTR
                    TLGFIQKEIY  AAGSAEIQKF  TRIFGHAWSS  SVSDRHLWMS  VMDRPSRFTR
                    SVGLVEKEVL  AASDAALLRF  RRLLVAELQR  GFFDKHIWLS  IWDRPSRFTR
                    SVGRVEIEVE  ASEELYLRDW  PRLLRWELQR  AVCESHVWLS  LWERPSPFTR
                    SLGFVEKDVY  VASPDALKKF  STVFKNETAR  GLSEQHLWLS  VLERPNRFTR
                    TLGVVKKELT  LASDKQLSKF  SRIFWAETSH  GFSERHLWFS  VYERPSRFTR
                    ALYQIEWTFE  VTDPEVPISR  TDYVLIMFSY  HWVQDHLWFS  IFVRSSSWNR
                    SV-TLDRTFH  VTHPDERLTR  KDFFFIDVSS  NLRKNHMWFS  IFASVKTFNR
                    SV-TLDATFS  VTNPDEPLKR  TDFFMIDVRD  KLRKNHMWIS  IFTEIKPFNR
                    SAYQLSAEIP  VSTHDDLTST  YHRFTTFTTS  GIRDGHLWIS  IFFRPSPFTR
                    AVCTVDKTFP  VATTEDLQQF  QHLFITGLLR  DMKDHHLWVS  IFTRPSNFTR
                    AVGKIDKTFP  VANTEDLKDF  HHLFFTRSVR  DMKDNHLWLS  VLSRPSSFTR
                    ATGKVYRLLP  ESGPDEMKEF  RNVFLAKSSR  DMNDGHLWFS  VAGRPSPFTR
                    AEGLIERHVP  VASEIDLKDF  YYVFSNRMSK  DLRDGHLWFS  VAGRPSLFTR
                    AACQLDQVFP  AASRSELLSS  RHLFCSALVE  KVTHDHLWLS  VLTHCNPFTR
                    AVCERDRVFT  PASRSELSSF  RHLFSSTIVE  KFTQDYLWLS  VATRHNQFTR
                    AVCELDRVFI  PVSKRELFSF  RHLFSSMIVE  KFTQDYLWLS  IATRHNQFTR

                    VERVATCMLL  LFLSMLTSCM  FYSAQEVFVA  FINNLITLIS  FIVTYIFRCP
                    LERVACCMLL  MFLTMLTTCM  FYTPREAWVG  LISGIIGFLL  FIVIELFRFQ
                    VERVACCLLL  LFLTMLTTCM  FYSAKELWTG  FISNIIAFVL  FVLIELFRFP
                    KERIVVCTTF  LFVSMLLNAM  FYALSQMFKG  FMVIIFVFPT  ALLGVIFKLP
                    VQRLSCCFCL  LLMSMMASGM  YYSWEEVLIG  VISSLIVFPN  LFVVQIFRLP
                    VQRLTCCLTL  LFTTMVVSLA  WYSLTGVYIG  IMSGIMSFPN  FIIVLIFRLP
                    LQRVGCCFAI  LLLSMLTNAM  FYTWDGLVRG  LISGAIVFLS  FMMVQFFRLP
                    VQRLTCCLTL  LFSSMMASIL  FYTPQQIYVG  FISSMIALPN  IIIALIFRLH
                    VQRLSCVLSL  LFTTMLSNIM  FYTLEGIITG  IIASLIVFPN  LLIVQLFRFP
                    LQRVSCCLCL  LFTSMLANAL  FYTPAQIYIG  VISNLVSFPN  FLVAWLFRLP
                    CQRVCCCLLL  LYTTMLADAV  FYTPQQFYVG  IISNLIVFPN  FLVVFLFRFP
                    LQRVTCCLCL  LYMTMLTSAM  FYSPEQIYVG  VIGTIIVFPN  LLIVTFFRLP
                    LQRVSCCLCL  LFTSMFANAL  YYSIETISMG  FVSNLIVLPN  LIIVTLFRFP
                    VQRVSCCLLL  LFVSMLGNAM  FYSPEQIFIG  IAVNLIVFPN  FLVITLFRFP
                    VQRVSCCLCL  LYVTMLSNAM  FYSPTQVYIG  VLCNIIVFPN  FLIVYIFRFP
                    VQRVSCCLCL  LFLSMLTNAM  FYSPEQIYIG  VVSNIIVFPS  FLIILIFRLP
                    VERVACCLCL  LFMTMLANAM  FYSPSQISIG  FISTLIVFPN  FLLVFLFRLP
                    LQRVSCCLCL  LYVTMLANAM  FYSPEQISIG  IISNLIVFPN  FLLIFLFRLP
                    LQRVSCCLCL  LYVSMLANAM  FYSPEQIYIG  VVCNLIVFPN  VLLIYMFRFP
                    VQRAACCLMF  LWLEMLVNIM  FYSPAQISIG  VQANLIVFPS  LLVVQFFRFP
                    VQRTACCLMA  LWLEMLVNIM  WYSPAQISIG  VQSSIIVFPT  LLVVQIFRLP
                    LQRSTCCLSL  LMTTMLVSAM  WYTSQEIGVG  LMSNLIIFPN  LLIVMIFRLP
                    CQRISCCAMA  LWLEMLVNIM  WYSPAQISIG  VQANLIVFPS  LLVIQIFRFP
                    LQRLSCCMAM  LYLSMLTDAM  WYSPEQIGIG  LLANLIVFPS  FIMIVLFRLP
                    AQRVTCCFAM  LFLSMLVNAM  WYSPEQIGVG  VMANFIVFPT  FLMITLFRFP
                    CQRVSCCIAL  LYLSMLVNAM  WYSPEQVGVG  VLANLIVFPT  FLMITLFRLP
                    CQRVSCCIAL  LYLSMLVNAM  WYSPEQIGVG  VMANLIVFPT  FLMITLFRFP
                    VQRLTACLAV  LFLCMISNAM  FYSFRQVYVG  LISSLLVVPT  FVILEIFRFP
                    AQRLSVCWAI  LYLTMVTNAM  WYTMQELTNS  IMASLIVIPI  LAITLFFTLP
                    AQRLSCCMAL  LYLTMIGNAM  WYSVSMLVAS  VYSSLVVVPI  MLITFLFTLP
                    VQRLTCCVSV  LLCQMLTNII  FYTWKELVIG  VESALIAFPN  FVIVALFKLP
                    CQRISVSVCL  LMTSMTASAM  FFTTKQLYVG  IVSAFITLPN  ILLTHLFRFP
                    VQRISCCLSL  LLCTMLANIM  FFSWAEIMIA  IESALLVFPN  LAIVQIFRLP
                    VQRLSCCLSV  LCCTMLTNAM  FFSWSLIMIG  VQSSVIIMPN  VLLVTIFRFP
                    VQRLTCCISL  LFSTMATNIM  YYSLHAIYIG  VITSLIAFPN  LIVVACFRLP
                    VQRLSCCLSL  MLSTMLANLM  FYSLKQIIIG  VQSSFVVLPN  MVIVSIFRFP
                    VQRLTCCLSI  LLTSMLANMM  FYSLEQVSIG  ITSSLVVFPN  LIIVQLFRLP
                    VQRLSCCLSL  LYCTMITSCM  FYDLRQMIIG  LQSSLIVFPN  FALVHVFRHP
                    VQRLSCCLSV  LLSTMLANAM  FYSMKQLSVG  ITSSLVVLPN  VLIVMFFRLP
                    VQRLSCCLTL  LYCTMLTNAM  FYNPRQIGIA  VITSLIIFPN  ILIVGVFRLP
                    LQRITCCLTL  LYCSMITNAM  FYSPAQIGIG  IMSSLIIIPN  LLIVGIFRLP
                    LQRLSCCLTL  LYCSMLANAM  FYSPAQVGIG  IMSSLVVVPN  MFIVTVFRLP
                    CERLSCCVTL  LFLTMISNAM  FYALSSIYIS  FVGIIMTFPV  LTISMIFKMP
                    VQRLATCLMT  LHLAMIANAL  FYSLTTLYTS  VVSGLITVPV  LLVVWLFKLP
                    TQRIVCCATV  LYLTMITNAM  FSNLRQIAVS  IQSIAITVPT  LFLVACFKLP
                    VQRLTCAYAL  LFLTMITSCM  FFSLTTLYVS  FISILIATVI  FIVTFIFKLP
                    VQRLSCLMAL  LFLSMISNAM  FYSPTTLFVS  LIGIVITTFI  LFITVLFKLP
                    VQRLSCILCM  LFLTMITNAM  FFSVTTIIVS  IIGISITTPI  MFITFAFRLP
                    LQRLSCVMTL  LFMAMIANAM  FYTLGQIFTS  LMSILIITPN  LLVINLFKFP
                    VQRLSSGLAV  LLSTMLASAM  FFTIQQLLIS  IQASFIVLPN  ILIVQMFRLP
                    VQRLACGASL  LYLTMIANAM  FYAPSELCSE  ----------  --------LP
                    ----------  ----MISNCM  FFSLKELYVS  VVSSLIVLPS  ILLVQLFRLP
                    VQRASCCLSL  LYTSMIANAM  FYSWHQLYVG  FMSSMVVFPN  LAIVQLFRLP
                    VQRLSCCLSL  LFTTMIANAM  WYSAQELLIS  LFGSFIVVPN  ILIVTLFRLP
                    TQRLSCCAAL  LFMTMIANAM  FFSPLQIWTS  FCSTLMVVPT  TIVMLLFKWP
                    VQRASCCLLL  LFTSMITSCM  FYTYQELSIS  IQSTLVVLPN  LLVVNIFRLP
                    TQRLTCCVAL  LFLTMIANAM  FYSLTNIIIS  IESTLVVLPS  MALVTFFKLP
                    VQRLSCILSL  VMTTMMVNAM  FYSLSGIYIS  FVSSLIVLPN  IIIDQLFRLP
                    VQRLSCCLSL  LYCSMIASCM  FYTSYELYVS  IMTNLIVFPN  FIVVEIFRFP
                    CQRLCCCITL  LYTSMIANAM  FYTPQQISIG  FISSLIVMPN  LIIAQIFRLP
                    ----------  ----------  ----------  ----------  --------LP
                    VQRVSACAAL  LFLTMITNCM  FFTLHQLFIS  VVTTCIVFPS  LLIITIFRLP
                    VQRISCCLSL  LFCTMIANAM  FFTLSQLYVS  LISTLIVFPN  LILVTVFRLP
                    VQRISCCVSL  LFMTMITNAM  WFTLQQLFVS  FASTMIVFPN  FVLMTFFRLP
                    AQRISCCMSL  LFMTMITNAM  WFTVQQFFVS  FASTMLVFPN  FILITFFKLP
                    ----------  ----------  ----------  ----------  --------LP
                    VQRLSCCLCL  LMTTMLTNIM  FYTWSQFIIG  VESALFMFPS  ILIVELFRLP
                    LQRLSCCLSM  LLCTMLANIM  FYSWQQLIIG  VQSGIIVLPN  IIIVQTFR--
                    VQRVSCCFSL  LLCTMLTSIM  FWTWQQVMIG  IQSSIIMFPN  LLIVSIFRLP
                    VQRVSCCFSL  LLCTMLTSIM  FWTWQEVMIG  LESSILMFPN  LLIVQIFQLP
                    VQRVSCCFSL  LLCVMLTSIM  FWTWQEVMIG  FESSLLMFPN  LLIVQIFRLP
                    TQRLTCALTL  LLTTMLTNIM  FYSLSDIIIG  IESGMLMFPN  LVIVQLFRLP
                    CQRALCCLSL  LFSSMMANIF  FYSIAEITVG  VISSLMVFPN  LIVVQMFRLP
                    MMRCTCCLSL  LFSTMMSNIF  FYSVGEICVG  VISSLMVMPN  LIIVQMFRLP
                    VQRVSCCFSL  LLCTMMANAM  WYSWEQVFIG  VCSSLIVFPN  LILVQIFRLP
                    VQRVSCCLSL  LLCTMMANAM  WYSWEQVSIG  IMSSLIVFPN  VALVQIFRLP
                    VERVSCCLSF  LLCTMMANAM  WYSWEQVSIG  IMSSMVVFPN  LVIVQIFRLP
                    VQRATCCLSL  LFCTMMANIF  FYSFGQVVTG  VISSLMVLPN  LMVVQLFRLP
                    VQRVSCCLSL  LMCSMLTNVL  WHTWHEIIIG  LQSSLIVFPN  LLIVQLFR--
                    TQRVTCCLSL  LLCTMLANVL  WYTWHELLIG  IQSSLLVFPN  LLIIQIFRLP
                    VERVLNVYLA  VLLAMLTNIL  VASWKDVVLG  FVFSWVCIPS  ILIPYIHSLR
                    QDYSVSIIFS  LVVVSMISIT  ILTIKDIAFG  VGFGV-----  -LITFLNSSG
                    AQRVSCCICI  LFLTMITSAM  FFSAYTIWVS  FVSILITVPS  MVIVYLFRLP
                    TQRLSVCLLL  LQGYMCVNTL  LIPAVSMLTG  VCSALAVMPG  GLVSLVFRLG
                    TPRLTVSFSL  LCVYACLTAL  VA-LGSFRVG  LLCTLLASPA  QLLSLLFRLQ
                    TQRLAVSFCL  LCVYSCLTAL  VTTLEPFCMA  LLCTLLACPA  QLLSLLFRCL
                    VERLACCLSE  VLTGAFLTAL  WYSPEQVFSG  FIIAVAMVIH  QCVAVLFHLP
                    AERLTCCFTM  LMAYMCLDCL  WFSWKAIAVG  AICSAIVGPY  VLLAFLYRCP
                    AQRLTCCLSL  LMSYMALNCV  WYSWRAVVVG  AIISLIALPN  LIIVMLFR--
                    AQRLTCALSL  LLSYMAVNAA  WYSWRSVFVG  IITALLVLPN  FIIVLIFRLP
                    VQRLTVCLTL  LLSYMCLNAM  WFSWHNIIVG  FICCLVVVPN  LLLSFLFRLP
                    VQRLTVCLTL  SLSYMCLNAL  WFSSHNIIVG  AACCAIMLPN  LLLSFLFRLP
                    AQRVSVCLTL  LMSYLSLNAL  WYSWQSIAVG  FCTCIITLPN  WILVFLFRLP
                    TQRLTCCLTL  FSVYMCLNTL  VYSWNSVIVG  VVCCVVVIPN  FILSFLFRLP
                    VQRLTVCLSL  LLSYCCINAA  WYSLRSIIVG  ALTALVVLPH  LGIVFLFRLP
                    VQRLTCCLAI  LLTFMCIIGT  WYSIESLVVG  IVTALMALPN  GPIVMLFRVP
                    VQRLTCCLCI  SMGFMCVNTL  WYVWGAVLVA  IEQALVAIPN  FPLIHAFFLP
                    IQRLTCSLSI  SMGFLCINTI  WYSGEAMLVG  IVTAILAIPN  FPIIMVFRLP
                    VPRLLLCTTM  CLSIMSIASI  WH-LDSAILG  VLLPIFIYPG  ILVYVLCSLP
                    VQRLTCCVTL  LYCFMMTNVI  WYDWQDLVIG  ALAGLLAFPI  YVLTVIFKLP
                    VQRLTCCVTL  LYSFMVASAF  WFRWSDIAVG  AIVSLMIFPN  IILVTLFKLP
                    VQRATCVFTT  VLLYMCINAM  WYGWEEVIIA  IISTLMVLPL  IGLSFAFKLP
                    VQRATCCLTC  TYLYMGVNAI  WYGWEEIIIA  LVSTIMVLPL  FGLSYLFKLP
                    VQRVTSCVTF  LYTFMCVNAM  WYSWEEIVVG  VVSSVIVFPN  LVLIQMFALP
                    VQRATVCVTL  LYVFMGVNAM  WYGWEEVVLA  FLCNIMVFPS  LLLIFIFKLP
                    VQRATCIVTI  LYVFMCINVI  WYGWQEVVVA  LATNAVVFPS  ILLVSIFKLP
                    IQRATCCVLL  ICLFLGANAV  WYSVDTVAVG  LVSSVVVYPY  LAILFLFRLP
                    LQRLTCCSLL  LHLQMLAAAV  WYNVETLWAG  MVSCLLVYPY  LLVFCLFRLP
                    VQRVTCLATL  VYSFMCVNAM  WYSWEELAVG  IISNLMVFPN  LLIVTLFRLP
                    VQRVTSCFVL  AFLLLALNAM  YYSLDELVVG  VISSLLAFVI  LVVVQMFQLP
                    FQRLSCCLAI  FLTSLLVNTI  IFYLKSISAG  VLSALISIPE  WIAVSLFKWD
                    LQRLSCCLAM  LLSSLLCNIM  FFYMRSMMIG  IESVLITIPQ  LLITFLFTLP
                    LQRLSCCLAM  LLSSLVCNIM  FFIIRSMLIG  IESVVITIPQ  LLITFFFTLP
                    AQRATCVLSL  LLTTMLANIM  FYNWNQIMLG  IRSALVVLPN  LGVIYLFQLP
                    LQRITCCFTL  LMMSMLASIM  FFTWFDILVG  IESGLLVLPN  LLILEIFRLP
                    LQRVACCFSL  LLSSMLMNIM  FYSVKTIVIA  TEASLLALPN  LAIVQIFRLP
                    VQRLSCCLTL  LYSTMVTNIM  FFSLPQIMIG  LQSAAIILPN  LLIVFLFRIP
                    VQRVSCCLAL  LLCTMVVNIA  FFTWTELMIS  IQSALIVLPN  LIIVQIFRLP
                    LQRLACCLTL  LLCTMVINIM  FWTWQELVTS  VQTALILLPN  LVVGHIFQPP
                    VQRLSCCMAL  LLCDMVINIM  FWTLSELLVS  IQTSIILFPH  LIFGRLFQLF
                    VQRLSCCMTL  LLCNMVINVM  FWAWSELLVS  IHTAVILFPN  LVIGRLFPLS

                    WQMRIFAWFL  IVSLGVAVAF  TTFYGVSFGE  AVCQKWLSSL  FLSFFASQPI
                    WWVRIIAWIL  IVVFIVAFFF  TTLYGIQFGD  MACKKWISAM  FISFFASQPV
                    WWMRIFAWFL  ITLLIVASVL  TTFYGIQFGD  LACKKWISSM  FISFFTSQPI
                    WWTRLLGWIC  AVVMAGSLFL  VWSYGITWGE  ITTVKWFSSF  FTTFLVSQWI
                    YYFLYVAWLV  FIFSVGSAVV  VVFYGMQFQN  KKSLQWLFSS  SVSFVQDQPL
                    WWSIYIGYLS  FITVMVAFYF  AVEFGGVFGL  NKSVSWLIGF  IMSLFESQPI
                    WWCLYLGWLI  VISCGVGTAF  TLFYGLSFGS  ELCLQWLASL  TISILQSQPI
                    WGFKIFAYFS  FCIVAVTFWV  TVEVAGVFGK  KKSLQWLLAF  VVSVVESQPI
                    WWGIYIGYVC  FISVVVSIYF  TTEFGGPFGA  EKSAEWMASF  FISLLESQPI
                    WWCRWVGWVL  WLSTLLSMVF  VMFYGIQFGD  LKTKKWITSM  MISLLTSQPI
                    WWCVIIAWLL  VLSVAVSVCF  VTFYGIMFGD  DKCKKWLTSM  LVAFFTSQPI
                    WWFTIVAWLM  WILILGSAFL  VTMYGITFQE  TKAQKWITSM  IISFLTSEPV
                    WWCRIISWLL  WLTVAGSCAG  VTFYGITFGN  EKCTKWISSM  LISFFSSEPI
                    WWCSILGWVL  WIGVGLSLAF  VTFYGITFQD  EKCKKWITSM  LMSFFTSQPV
                    WFFTIIAWLL  WLTVLVSAAF  VTFYGVMFQD  VKCKQWITSM  LISFFTSQPI
                    WGFAIVGWLL  WAATLVSAAF  VTFYGVMFQD  VKCKKWITSM  LISFFTSQPL
                    WWCRPLAWIL  VVTTAVAVAI  VTFYGISFQD  STCKKWITSL  IISFFTSQPI
                    WYFTIIAWVL  WVVTLGAAAM  VTFYGISFKD  DICKKWISSM  LVSFFMSQPI
                    WYFQIIAWLL  WIVTLGSVCM  VIFYGISFKD  DTCRKWITSL  LISFFTSQPL
                    WWCVIVAWVL  LLSMAAATTI  TIFYGIQFGN  TETSEWLCSI  IISFVFGQPI
                    WWVVIIGWLC  ILSIVTATVF  TVFYGISFGD  QTTKEWLTSL  VISFITGQPI
                    WWFVIIAWLA  ILTVPTSMFF  ILLYGIQFGD  LLCQKWLSSL  FISFLFDQPL
                    HWCIYLAWLI  FLSIAVAVTF  VLFYAVQMGD  RETRQWFTSL  CISFLTAQPI
                    WWCSYIGWFV  IASIACSIFF  IWAYALQFGN  EKTRKWLTSL  VVAFFSSEPL
                    WWCRIIAWLA  IASIVVSCFF  LWAYGVQFGD  EKTKKWITSL  LISFFSSQPI
                    YWCRYVAWVC  LLSIFTSVFF  IWAYGVQFGD  EKTRKWITSL  LVSFFTSQPI
                    WWCLYLAWVS  LSTIAVSVFF  LWGYGVQFGD  EKTRKWVTSL  LISFFTSQPI
                    WWAIVFGYLS  FLAIATSAFF  VLLYSLDWGA  TKSSNWLLSM  FFAFTESQPL
                    HWCIHLGWLI  FLAISVSALF  TIFYALEWGG  VKSRAWLIAF  FLSFFQSQPV
                    YWCIFFGWLV  FLSVAASAFF  TILYSFQWGG  VKSTGWLVAF  LLSFFESQPM
                    WWCVYLAWLA  ILSCLTAAFF  TLLYGMAYGR  QKSIDWLVSM  IIGFLQGQPL
                    HWFLYISWIC  ITTILGLGYV  ILLYGMAFGN  KKSLDWLASI  SLGLIHDQPM
                    WWCVYIGWLV  FSSCFVSAFF  TILYGFEYGR  QKAEAWLFTF  LTSFFFDQPI
                    YWFIYVAYLC  FMSTLVSATF  TVFYGIMFGK  DKSEQWLSAM  VISLFQSQPA
                    WWFIFVGYLA  FVTIVGGFYY  CVEVAAVFGE  KLAMEWLVSF  LTGIVESQPL
                    HWCIYVAYLV  ALSSLTCGVF  CMFYGMTFGK  EKSEKWFTAM  LVSFFQSQPF
                    YWFNYVAYIA  FMSCAAATVV  VVFYGITFGE  EKTGKWLMSM  TISLVQDQPI
                    N-WRYLAWTF  VLSTLACSTF  TVFYSLSWGP  ELANKWLLAF  VMSFFQSQPI
                    HYFVYISYLV  FITCTVSATF  TIFYGLTFGK  EKSEGWLSSM  MISFWQDQPL
                    WWMKYFSWLL  VLVSFTSAFF  VVLYGFTFGK  EKSAQWLSTL  FLTLFQDQPI
                    YWFLYIAWIC  FLTCFTTAFF  CVLYGLQFGK  EKSSQWISSM  LISFFQDQPI
                    YWFLYVGWVC  GMTCFICAFF  IVLYGLQFGK  EKSAQWLSSM  LVSFFQDQPI
                    PKCLYVAYLV  VLSILLSGFF  VVLYSMEWGK  AKSEEWLKTF  FMSFLESDPI
                    PWCLYVAWIL  AITSLSCCFF  LILYSMQWGK  AVSEEWLASF  VLSFLESDPV
                    FWCVYVGWWA  TLVIFTSGFF  VILYSLEWGS  TKSEYWLTSF  AMSNLESDPG
                    HGMVYVGWIL  VLAIVSSGFF  VILYSMEFGK  TKSEEWLSTF  VFSFVESDPI
                    YWIVYVAWML  TIIVAVSAFF  LLLYSMEWGS  SKSEEWLSSF  ILSFLESDPI
                    HWVRRIAWVV  FMSVLSSAFF  LLLYSMEWGI  EKSEEWLSSF  MLSFFESDPL
                    WWTTIIGWLV  VLIVLASSFF  CILYSQQWGK  EKANEWIVAF  FISAFQDDPV
                    HWTIYFTWLV  FIVSAVSASF  VFMYSIDWGA  AKSVDWLTSI  VLSFTQSQPA
                    HWVIYIAWLS  LLSIFGSAFF  VVLYSLQWGK  DKSEEWMTTF  FLSFFQSQPL
                    HWCVYFAWLM  FLSSAGSAFF  TVLYSMEWGN  EKSIQWLITF  FLSFFESQPI
                    HWCLYIGWLV  FLSSSGSAFF  TILYSLEWGH  KKASSWLVSL  LVSFLQDQPI
                    HWCVYVAWLV  LLSVFVSGSF  TVLYSQEWGA  ERSGMWLSAF  FLSFLESQPL
                    HWCVYIAWLT  SVAVILSGFF  SIMYSFEWGK  DKANRWLSNM  MLSFWQSQPI
                    HWFLWVAYIV  YGGVMLSGFF  TILYSLEWGY  EKSTQWLVTF  LMTFFQDQPV
                    WWIFYVGWLA  FFSILGPAFF  VILYSLQWGK  AKAEGWLSCM  MLSIFQSQPI
                    HSCVYFAYLV  YISAFLSSFI  TFLYSIEWGK  EKSLSWLSSI  LMSIFESQPF
                    PWCRYIGWLC  ILTCIASAFF  VILYSMQWGR  KKSEEWLVSL  ILSFSLSQPV
                    HWTIYIAYLA  FVACFISCFF  SVLYSLEWGK  EKAEEWLKSM  VVSFFSSQPA
                    HWCIYIAWLC  FFSIVASGFF  TILYSMQWGK  EKANEWLTTF  LLSFFQSQPI
                    HWCIYIAWLC  ITAILASAFF  TVLYSMQWGR  KKSLDWLSTF  VLSFFQSQPV
                    HWCMYFAWLC  FCSVSCSAFF  VILYSLEWGK  EKANEWLTTF  VLSFFQSQPI
                    HWCIYIAWLC  FFSITSSGFF  TILYSMEWGP  EKANEWLTTF  LMSFFQSQPI
                    HWCIYIAWLC  FFSITSAGFF  TILYSLEWGK  EKANEWLTTF  LLSFFQSQPI
                    RKCLPVGWIS  VLAILTSGFF  VILYSMDWGA  EKANAWLVSY  TTSFFQSDPI
                    WWFIYIGWFV  GLTTLSCGFF  TILYGLSYGF  RTSISWVVSM  LTSFFTSQPV
                    ----------  ----------  ----------  AKKNLWTMRN  MIAIWNSLSM
                    WWFVFVGWLV  LATSGVSAYF  TMLYGLTYGK  ERSISWLISM  VVSFFESQPV
                    WWCILVGWLV  AATSGVAAFF  TMLYGLHYGR  ASSLRWLISM  AVSFVESQPL
                    WWFVFIGWLV  AATSGVAAFF  TMLYGLHYGK  DSSIKWLISM  AISFFESQPL
                    WWCIYIAWVA  VLTCLVCSYY  TMLYGLKYGH  KKSVQWVVAF  FTGFFQSQPI
                    WQCALIGWVG  YGSVGVAFWL  TVEVAGGFGP  EKATEWLKSI  CFSLFQDQPI
                    WGCQFIGWVA  VGTVGVSFWL  TIEVAGQFGP  EKAAEWLSSM  ACSLVQDQPI
                    WWFVYVGWLV  IVTSLVAGSV  TLLYGIEFGL  QKSSRWLLSM  FFSVTQDQPL
                    YWFRYIGWGV  GTTSLAATVV  TLLYGIQFGK  RTSEKWLLSM  FVSVTQDQPV
                    WWMTYIGWLV  TLTVLASTVV  TLMYGIQFGK  HTSEKWLLSM  FISVTHDQPL
                    WQFCCLAWLV  LTSVAVAFWL  TIEVAGQFGP  DKAMEWLTSM  CFSLIQDQPF
                    ----------  ----------  ----------  ARQDSWDDDF  FASFLETEEP
                    WWFVYVGWLC  LLTACTAAFF  TMLYGLTFDK  PKQHAWLISM  FFSLVQDQPL
                    WWHRL-AHIE  LAIAIAIAIC  IVQLAFGYYV  EQTMAFSRRF  IITLLFWEPL
                    SWPMFMAGII  VFPVLMGLIY  ISGAGMSLMD  DLANSFYIRF  LISLILWEPI
                    FWCLYISWLL  TVTILVCGFL  LILYSMQWGK  SVSEEWVTSF  FLSFFENDPL
                    AWCRYLGWLC  VSLCLTCVTG  LNFIHSRFNK  TETQLWAHSV  FFSLICGHPA
                    PWWSSAVWIC  GTASLACSLG  TGFLAYRFGQ  EQCVQWLHLL  SLSVVCCQPL
                    LWSSSVAWIS  GSASLACGLG  TGFLGYWFVP  AQCMWWLYLL  LLSLVCCQPL
                    SWVHYVGWII  LVSVFSSLYY  TPVYTLWLNP  LQVLCWLQTY  VISLLCAYPV
                    LCFRYIVWLC  LVIASGCGAV  TVMYGLNFGH  VKSVMWLQSF  YFSLMTSQPV
                    ----------  ----------  --------LR  GRTLPWMTA-  ---------A
                    SWCIYIAWLS  VVIILGCATI  TILYGFRFGR  ARSIMWLQSL  FFSFIQCHPF
                    FWCRYVAWLC  FLISGTCAAV  TVMYGFRFGH  TKSAMWVQSV  YFSFMICQPL
                    FWCRYVAWLC  FLICCACATL  TILYGFRFGH  TKSAMWIQSV  YFSFMICQPF
                    VYCRWIDYLC  LLLTLLCAAV  VMFFGLRFGH  TKCMMWLQSV  YFSLTTCHPL
                    TWMQYVTWLC  ALIIVCSTVL  TIWIGFRFDE  VRSILWLQSL  YISVLFCHPI
                    PWCRYVAWAC  VVIVLLSGMV  TILYGFRFGK  TQSIRWLQSL  FFSLMQSQPL
                    HWCRYIAWLV  SQVIFWAAFF  VIFFGIRFCK  SKSVMWIQSL  YFSILQCQPL
                    HFFYFVAWGS  IFIVIASSVI  TIVLGLKFSY  AQAIYWMQSM  YFSFLQCQPT
                    NWCGKLAWIC  GFITVFSAVV  TIYYGYRFSD  VKSVYWMQSV  YFSFLQCQPA
                    HWTVYVAYVC  ILPAFCSLIV  VLVLASRMQE  --PLLWLLSV  SMSVLVSEPA
                    HYFIYVAYLC  FALSVFSIIV  TLLYGNSFGR  HLAQKWLIAF  FISLIGSEPL
                    HWTVYFTYLC  FSIWVVSIFF  IILYVHAFGV  TVAQRWLLTM  FIALLESEPT
                    PWCVYVTYVC  VVLCVLSVIL  MLLYGYNFGT  AISLKWLVSL  FISVFLSEPL
                    PWCLYVSYIC  MKLCLLSIIL  VLWYGYRFGA  SVAVKWLVSL  CFSVFASEPV
                    HCCIYLAYLC  FALSGLSILV  ILLYGHKFGR  DVALRWLISL  AFSFVQSEPL
                    EKCIYLGHLC  FLLSGTSCIL  VILYGQKFGA  DIALQWLLAL  LFSIIFSEPL
                    SWCVYVGYLC  FCLSVLSVIV  VMLYGYQLGA  EVALQWVLAL  LFSVTFSESF
                    AWCASLAHLS  LLLVAVAVAV  SGWVGASFPP  GVSVAWLLSS  SASFLASEPL
                    PLCGLAALAS  WAGLILSSSL  SMWLGRGFSE  GVALMWLISC  IVSFLSSEPL
                    YWFVYIAYLC  AIIIAGCMVV  IIMYGQAFGR  DQATKWVLSM  FLSLIQSEPI
                    SWFLYINYVC  LLLVGTSLAV  VLYYSRLFTV  NQSLQWIVAV  AIAFAASEPI
                    RCLSCSAWFV  FLVSGVASFF  ITFIGLSFDN  KTSTEWLLAA  LISFCLHETL
                    WWCVYVAWLV  FATSSISSFF  IVFYGLTYGY  DKSIEWLFAS  FCSFCQSQPS
                    RWCVYIAWLV  FATSGISSFF  IVFYGVTYGY  AKSIEWLFAS  FCSFCQSQPC
                    FWTKLVAWVG  LGTAIVSTIL  VVWFGLHFGR  TKSQEWLASF  FSALAMDQPL
                    WWFVYIGWFV  VVTNLVCGYL  VILYGLTYGL  QTSMDWLVSM  MVSLFQSQPG
                    WWWVYIGWLA  ISSSLFAAYL  IILYGLTFGK  QKSLDWLVSM  IVSLFQSQPV
                    WWAVYFGWLV  WSASFVAAFF  TVLYSLSFGR  AKAEAWLFTF  LTSFLTDQPF
                    WWFLYIGWLV  LAVCTVSAFF  TLLYGNSYGK  RKAEAWLLTF  FTSFLLDQPV
                    REAAFICWTV  AAASLASAYF  TVLLSLKLDR  QRATSWVISM  LLSLLQNQPL
                    RWLKCSCWLL  GVISLASAFF  ITLYSLELDK  DQATSWVISM  MLSVLQDQPI
                    KWLTSVCWLL  GFTSLASAFF  TALYSLELSK  DQATSWMISI  ILSVLQNQPV

                    KVVVLALFLS  FACKLERARL  YRLKQRRAND  IIREIFFYVI  FLILLLVITM
                    KVIVLACIFT  LLCKIEKARE  FRLKELKMFD  VIREITFYLV  FFMTLLLVTY
                    KVICLAIFFA  LLCKIEKARE  LRLKELQMYD  VIREVGFYLA  FFCTLLFISY
                    KVAFVSCFGS  LCCATKNLRV  KLTKERDMKF  IVRGVLVYCI  FLAVLLIIVT
                    KVLGLAVFFA  LVVKLIAMRT  ARMKERKMYS  VIREVITYYI  FLTLLLTIAY
                    KVIIFAIFYA  LVIKLKTIRE  ERQKELQMYA  MLKEIAICMV  FLYIVLTIAY
                    KVVVVAFIFA  LIVRVNAARS  LRLKQRKMQS  IFREILGYVV  FLTVTILICY
                    KVLVLAAFYA  LVIRLQEARQ  MRFKEIKMNK  IIWEIIFYFL  FLWLLMMVAY
                    KVFILAVFYA  LIIKLKSARE  QRFKEMAMMQ  IIREILVYLF  FLYMLFTVSY
                    KVFLLALLMS  ILFKLEEARL  ERLKELQMYD  ILRELLVYSF  FLWILLVISY
                    QVLVVAALLS  VICKLEKARQ  QRMNEKQMYA  VMREIIFYFI  FLWMLLVISY
                    KVFLLAIFFS  LIIKLEEARE  KRIKELKMYD  ILREIIFYCL  FLWLLMVISY
                    KVFGMAILLS  LILKLGKMRE  QRLKEIKMWE  VIKEIIFYAF  FLWILMVISY
                    KVFLTAIFFS  LVVKLEKARI  QRLNEIKMWE  IIREIVFYSF  FLWILMVISY
                    KVFAVAILFS  LIIKLEKARA  VRMKEIKMWA  VIREIIFYSF  FVWILMVISY
                    KVILTAIFFS  LVIKLEKARE  VRLKEIKMWG  IVREILFYSF  FLWILMVISY
                    KVILTAVFLS  LIVKLERVRS  KRIKEVKMWA  VVREILFYCI  FLWVLLVVSY
                    KVFLFAMILS  IIIKLEKHRK  RRMNEIKMWA  IIREVIIYSF  FLWILMVISY
                    KVFLFAMVLS  LIIKIEKLRA  QRMKEIQMWA  VIREVIMYSF  FLWILMLISY
                    KILLLATFIA  CIVKLERARE  QRVKEIKMYS  IFREIFFYVV  YLWVVLVISY
                    KILLVAMFIA  LIIKLERIRE  QRMKELKMYN  ILREIAFYIV  FLWTLMVFSY
                    KVFLLAVFFS  CVCKLNAARE  TRFKEMKMFE  ILRDLGIYIF  FLWIVWVVSY
                    KVILIGIFVA  LILKLEAARE  NRIKEIKMYS  IIREIIFYVL  FLWILLVISY
                    KIFLLALVMA  CVCGLDAARK  LREKEVQMYQ  VLREMGAYIL  YLWILMILSY
                    KVFLLAMFFS  AIFKMERAKL  ERLKELQMTA  ILKEIISYAF  FIWILTILSY
                    KVFMTAIILS  ALFKLDHVRE  ERMKELKMSE  ILREIFSYLL  FLWLLTVLSY
                    KVFLMAMIFS  TLCKTQRAKE  ERLTEMKMNA  VIREILSYLL  FLWILIVLSY
                    KVIAVAVVMS  MILREERKRL  RRKHDAQLSG  SLREIFIHII  YLILLIFICF
                    KVLLISALLS  FLFKIEEAKK  KKEMDKKINN  MMREIFMQAF  FLMMLLIIAY
                    KVMLIAMIIS  FMFRDENVLK  LRRLDNKVGI  MIKEIISNFL  VLFVMMCVAY
                    KMLVIAAIVA  VIIKLEKVRA  ARKKNDAMFF  IVYETAAFML  FAFLILTIAH
                    KIFLFSILAA  LASKIESMKA  AHLTELKMQS  ITWELLMYFL  FSIVVFYLGY
                    KILLLGMFFA  LIIKLLKARQ  QRFLELSLRS  ALMELSFFIT  YVFILILVAN
                    KVLMLATFFA  LIIKLQQARA  LRLKEKQMSA  IIHEIVLHFL  VVILVLFVAF
                    KVLLFALFYA  LVIRVKAARD  LRIKELEMHK  IIREIVFYFV  FLLLLMMCAY
                    KVLLLAAFFA  LIIKLETARK  LRLKQCEMKA  IIKEIITHFV  VVCIVLTVAY
                    KIFILASMFA  LLIKLEIARQ  LRMKEKQMKS  IIRELVWYLI  FLLVILTISY
                    KVLCASIIFA  LIIKLLAARQ  KRLKEIQMSM  ILKEILAYFI  FIAVLLLVAY
                    KVFAAAMFFA  VVIKLEAARL  LKTKQKQMKT  IIREVIQYLV  FLSVLLVIAY
                    KIFGLALFIA  LIVKIAQLRA  YRLKEIKMYD  MMRDFVIYVM  FVIALCQVTY
                    KIFGIALIIA  VVVKLEEARK  LRFKEMKMNA  IIKEVALYVF  FIACLCIVSY
                    KVVAIALVFA  AIIKLKKDRE  QRFREMKMNA  MIKEVLLYVF  FVTCLCIVSY
                    KVIAVAVFLS  IITKLENMKR  KRLQELRVKS  ILVELLLYVC  FLAILYFISY
                    KVVLLTCLLA  FCLRVVKMRN  LKLQEQVAVG  VLVELVLYII  FMFCLFSFSY
                    KILLLSLAVA  IFRSRKIRHR  KIISEMWYKS  VVLNGIIYSL  LLISAGYIAY
                    NVIVMAILMA  ILFRLESQRK  LRQNEIAAQA  VFRRLVVYAI  FVFVVFSIGY
                    KVCFVAVLFA  TVFKIDMKRA  KRQQEKRAKK  ALTKLVISAV  YLSALYSISY
                    KVLLISVVFA  LIFKVAIMRK  KRQEERTAKA  AMITLLVYAI  YVSAIYSISY
                    KVCMIAGFLA  LVFRITRLRR  KKLKERRLYE  LIQEVIVYVL  FLLVIWTISY
                    KVILTAIALS  VFVNLREARL  AREKHKIMLE  TIHEVIVYLL  YLILLLMAAN
                    KVLFIAFLIT  LIFRLDRMRA  RRATQLRAYA  ITKEIIVYCI  YLLLISTMAY
                    KVIFLALFVA  LIWKMEKARR  KRFKEVKMKG  VLKEMFVYGT  YIIILLLIAY
                    KVIILAIIIT  VIMKLMKAKE  LKKREETMWS  FFKEIFVYCI  FVITVLLIAY
                    KVITVAIVVA  VIFRLEKVRE  YRKKQSRLFG  VFQEIIVYSF  YVITIAILCY
                    KVVLLSMFVA  TIVKLRKARK  LREKEKAMSQ  IIWEVIAYFF  YIMILLFLCH
                    KVLVMAALVS  LIVKLRSARE  VRIKELKVED  VLRTTALHLA  FLSVIVIVCL
                    KIVAIAMLVA  IIFKLREIKE  TRRKEIMMWA  IIKEFLAYTF  FLCVLLLLAN
                    KIIIVAMLLS  IILKLAEARE  KRMKEIAMFD  IVREIAFYFV  FVALIVLVAS
                    QVVVIAIFFS  CFMRLEALRK  ERLNELKMQS  ILREISIYAV  FVWYVH----
                    KVIVIVFIVS  IIFKLQEARK  ERLRDMQVSG  VIRDAFLYAL  FLMVVLYLAY
                    KVLLLVAFIA  CILK------  ---L------  ------GLAF  SVLCAKFLVR
                    KVLLLAAFLS  CVMRLEEARQ  LRMKEMAMEA  ILKECIVYFF  FILVVFFLSY
                    KVFLLAAFIS  CVLKLTAARE  QRMKEIQMEA  IIKEILIYFF  FLLILFFLSY
                    KVFVLVAFIA  CILKLGEQRQ  LRMMELKMEE  VIREIGIYAL  FVLILFFLSY
                    KVMFLVAFIA  CILKLEEARQ  QRLIELKMEE  VLKELSSYIF  FVIILFFLSY
                    KVIAIAAFTA  LLVWIEKQRK  RAVLTQAAKD  MVKSLVAHAL  LLWVLVSLSI
                    KVIGLAVFFS  LVFKLKSAKQ  LRYQQKRMYA  IIREVIGYII  YCWLLMLMAY
                    LVLFVAVFVA  LFLKVHQSKE  AKIRVKKMYA  LMREIFGYIF  FIWLLLIIAH
                    KVLGFAVFFA  LVLKIEKMRN  NMIKEQKVFA  LIREILIYVG  FLWMLLLVAY
                    KVLGFAAFFA  LVLKIEKMKT  THLKEQKAFA  LIREILAYLG  FLWMLLLVAY
                    KVLGFAAFFA  LVLKIERMKK  NYIKEQKVFE  LIREILAYLG  FLWMLLLVAY
                    KVILIALLVS  LILKVEHMRG  IRMKERRMYQ  ILVELALYVT  FTLALVFVTY
                    KVLCLATFFA  LVIKLGEMRE  TRFKELQMMD  ILKEISVYMF  YLYIMFLISY
                    KVLCLATFYA  LVIKLNEARE  TRFKEIKMQA  ILKEIAVYMF  YLYILLLIGY
                    KVVGLAIFFA  LIFKLQLARE  KAAKERAMHA  ILLDFGTYIL  FTLIVLLIAY
                    KVIAIAVAFA  FIIKLEMARK  RLQQEKQMGV  ILKDIISYLT  FMLIMLLIAY
                    KVILLALFFA  YVLKLEKARD  RNDKERKMSV  ILTDIGTYLT  FLWVLLVIAH
                    KVLLLALFFS  LVIRLAEARD  IRVKEIKMHK  IIREIVFYLI  FLHLTMLICF
                    DFLSSDIYYY  LYQTLHAARV  RLFKERKMHL  VIREIVLYLL  FVWMVLLIAY
                    KVLGFALVFA  LVLKLQRARL  QRFKERKMFE  VIQEILFYAL  FVWVVLVVAY
                    KAFICSLFCT  VACKVSTTRD  RRMRDEQLFV  TTREVVFVFV  SVAICLGFAF
                    KGLIWAFLIL  KTRKLRDTEN  RKMRDEQLFI  TIRDMLCFFA  SLYIMVMLTY
                    KIAVFAIVFS  VLMKLVRARR  RQEQETHAYS  VLIEIVIYTG  FIIALCVIAY
                    MVNHLDPSLR  ----LKLVRG  QIKKQTLLYK  TTRDLMLHLI  MLWMIIFVAY
                    MVCLMALGFA  WKRRLRGTRQ  RMRRESRTRA  ALRDISMDIL  MLLLLLCVIY
                    MICLAALVFA  WKRKLRVTGE  RLRRESIMQA  ALRDMTTHSI  MLLLLLFIAY
                    WVCLLSLLKS  IVEILIESRL  QAQKARKFCF  AFRGILGFVT  ILLILVVVAY
                    VILLAVLITA  CKYRLIKARR  RNMKEKKAYA  ILWDILSFAF  VFLLLIFMAF
                    KVLLLSVIVA  MRNRLLKSRN  DILKQKGASA  FSSETLLFTV  QFVLLVLIAF
                    IILIISVVTA  IRYHLIEARK  TTLKQRKTGA  VFSETLSFSI  LLFLLLVVAF
                    MVLLSVLYTA  LTHQLKSSRK  VLIKQKRALI  FLRDCVSFVF  MFVLLCLITF
                    LILLIVLYTA  LCHRLRSSRK  KLIKQRRAMT  LIRGLGTFIF  MVVLLMIIAF
                    CVFILTVYNA  YNYRLLSSSK  KSIKERKSYS  FFRDAAMLGL  MIGVLCVMAF
                    LIFIAVLYTT  VRYRLIESRK  KVMKEKKALT  ILLDIVSLVA  TFLIVLVMAY
                    LVAVVTLYIS  WRERLRPAQE  KSKQEKLLSE  GIRQGWLYGT  LFVLMMLIAY
                    VILTVTLIRS  FQYRLQKAKE  RMMKEKTMYS  ILKGCLFYCI  LFTCVMLMCY
                    VMAMLTIGKA  WKHSLQKAKE  KMLKEKHMYA  ILRDVILFLI  LIFCVLWMAY
                    VMLMFTILKS  VRHRLQKAKE  KMLKEKNMWA  ILKDVIMYST  LFACLMWMAY
                    KIIIIAGINS  LHGNLQQAKE  ESRKYVQLKS  LIQHFVVNLI  LLWLLLSVNY
                    KVIIVALVMS  TFKPLMQAKE  ETKKVQRMRL  ILRQMTAYCL  FFWIMVVLCY
                    KVLILAAYIA  MFKRLEHCKL  NAKKSYRSRK  LLVMLTLHGL  FLWAVMAFCV
                    KVLLISVIVA  LITKLLQAKE  EGKRKQRLHK  MLREVFMFTL  MLALFMAIVF
                    KVVFITVIFK  VLKKLLHAKE  EGKKSQRLHT  MLREAVMFML  MFALFLSVVY
                    KVVFIALFLA  AISKLIQAQE  EAQKKKRIHV  LIRQTVVYFI  FIWLVLVINY
                    KALIIALYLA  AWEKLLKAKE  DGIKIQRLRL  MFRQFVAYMF  YLLLVMALCY
                    KALFMALYIA  GIEKLVKAKE  EGQKVQRMRL  MLRQFVAYMF  YLWLLMVLCY
                    KVLLEALYFS  LVAKLFLAKE  EARKVKRLHG  MLRSLLVYML  FLLVTLLASY
                    KVLLEGVYFS  LVVRLSQARE  EARKVRLLHT  MLKGFLLYML  FLMVVLLLNY
                    RVILIALFLA  SISKLLQARE  EARKVRVMYT  IIHQCIFYLL  FILTILIIAF
                    KVLFISVFRA  LLRKLIQAKE  EAKKINMMYT  LLRQFIVWVL  FLSLILLINF
                    QIVIFSGWNI  CLAKVTALQK  KQMIQYLAYK  YVKDMICHFI  FLALIFTISH
                    KIILLSGFRT  NKPKIRIFKR  KKRIKRRALL  FLSYILTHFI  FLALLLILIV
                    NILLRSGTRS  YKPKIQILRR  ENRIRRRSFL  FLSYLVTHFI  FLTLLLLLIF
                    KVLLVSFLLA  AVLRVAAVRK  MTFLTERMRT  WLTDIGWFVL  FMFSVFVFTY
                    KVILVAAFSA  VIWKVNQVRE  RREAEAKMCK  MLKELLGQIL  LVVLALEVAH
                    KVIAIAAFFA  IVLKVEQARE  KRHAERKMYS  LIKAFLGHLV  FIWLVLQVSI
                    KLLLVAMLFA  LLVKLAEQRT  ESKQKRRRRK  QIVEVLMFGL  FVTVIMLTSY
                    KVLVVAVALA  AIVKLAAARE  LRSKQRQMYS  VMVEVIFYLL  FVWVVVSVAN
                    KVAGLTLLFS  LVLKAPPRRG  RTWKKKKLYT  QLGEIVAQLV  LLASLMVVCY
                    KVIFLTLLFS  LMANLAK-PT  RKAWKKQLSK  LTGGTLVQIL  FLTLLMTTVY
                    KVVFFTFLYS  LMMSPTKHPE  RTLKKKKLFK  LTGDILVQIL  FLTLLMTAIY

                    SFRAFTEMNT  VEDFYAWART  TLIPRLRAKR  WYDRTDRIIG  YGLMRQLRCY
                    SFRDFTNIRR  EDQFWNWALN  VLVPALRAPL  WYDRNNRLMG  YAVMRQVRCY
                    SLRHFTDITS  ETLFWNWILR  VFVPRIRAPV  WYNRNNRLIG  YAIIRQVRCY
                    DKTNPNQLRN  TDQFWLWAKL  AVMNITRAQR  WYDRANRMVG  YPILRQIRCT
                    THRSFDKICS  VKEFWNWTHS  ELIPGLFPTK  WYDGSSQMVG  GARMRLIRCY
                    ANRDFVDIDS  RTQFWNWSEN  ALLQGLYNNK  FYDKQSILVG  GARLRQLRCM
                    GNRDFAKIAT  INEFWRWTNQ  VFLPGLYVGT  WYNRQSYLVG  VARVRMLRCA
                    GNRDLQEVRS  RAEFWDYVSQ  VLLPGLYDNK  WYDGTGYLVG  QPRLRQVRCE
                    GNRDLGSVRT  QGDVWKYINQ  TVIPGIFSEK  FYDYQSYRVG  APRLRLVRCR
                    GFRDFEKMRT  WDNYFEWCHN  TMIPGLRADK  WYDRVSRIMG  YATLRQLRCN
                    SFRDFKNLKT  MKQFFDWSEN  VLAPELRAGK  WYDRNNRIMG  FATMRQLRCN
                    GNRDFTKLQN  STHFWHWYKE  GLVPGLRASV  WYDRTCRMMG  YATMRQVRCN
                    RNRSFSEITN  TQAFWKWAKN  DLVDGLRATK  YYDKTSRIMG  YAVMRQLRCH
                    RNRSFSKVRN  TAEYWKWSQS  GLLNGIRASN  YYDKVSRIMG  YATMRQLRCN
                    QNRSFEKITN  VQNFWTWAKT  GLATGIRANK  WYDKVSRLMG  YATMRQLRCN
                    RNRSFLKIKN  KDDFWVWAKS  GMVDGIRAGV  WYDKQSRIMG  YATMRQLRCN
                    RNRSFEKIQN  TDEFWEWAKT  GLINGLLAGS  YYDKASRILG  HAVMRQHRCN
                    RQLGFSLIRN  TDEFWIWAKS  GLVNGLRAGS  YYDKVSRIIG  YATMRQLRCN
                    RQLGFLTLNN  RDDFWTWANS  GLLSGLRAGP  YYDKVSRILG  YATMRQLRCN
                    GNSDFNKINS  HASYWAYLHS  TLVPAIYPQT  WYNQNAFILG  YPVLRQARCN
                    SNVDFNKVSG  IKHFWRWVDT  GLVPNLYADR  WYDRQSFILG  KVVMRQLRCN
                    SQRDFEGLYR  LERVWNWTQN  VLPGALVTTN  WYDRTNRRLG  PAWMRQVRCA
                    GNRDFLHVST  KHKFWSYAHD  VLVPGLFADE  WYDRVSHILG  YPVIRQLRCN
                    GNRDFNNVNT  EVRFWNWTRH  SLIPELFAME  WYDRNNFKIG  YPVLRQVRCA
                    GNRDFMAITT  TADFYKWTRE  VLIPELIVGK  WYDRVNRIMG  YGMLRQVRCR
                    GNRDFMEISS  TDGFYNYLRE  TVVPQLKIGD  WYDRVNRIMG  YGVLRQIRCR
                    GNRDFTQATT  PLLFWRWVRE  AVVPELLVGK  WYDRVNRLMG  YGVLRQVRCS
                    ANRD-NSVSR  FEAIFAWLSD  RILPIVFPTV  DYDIYGLRLG  PLRIRQKRCN
                    GNQD---IDK  IPEIHAWLKT  NFTDEVYYYK  NYNTIGMRLG  PPRLRQLRCT
                    VSYD-PEVEH  FLNVWPWVEK  VLIPSLYYVE  HYNGMAIRFG  PPRLRQLRCI
                    TMREVEEIQD  RYDVYLWLEE  EIFMNLYDFS  --DGQSVVVG  SVRMRQVRCS
                    VSRGFETLQS  SDDFWPWMDS  FFLPLLHSEP  WFDLMSKVVN  GIRIRQVRCL
                    GNRDFSKITE  RQDFWNFMKD  KVVPELYTSE  WYDYSSYIVG  PVQLRQLRCN
                    ANHDFHKITN  YDKFWQWAES  VLLPNMYPVD  SRGKGTNIVG  VGRLRQLRCN
                    GNRDIWKVKS  RKTFFDWAER  TLIPALYNGE  WYDKQNYLVG  VARLRQLRCR
                    GNHD------  ---FLGWARN  SLTPALFPLN  APGDVSTVLG  VGRIRQLRCN
                    GNRDFTEVQK  IDDYWNWMNE  TVIPSIYKEQ  WYTPTDYLLA  VVRLRQLRCN
                    GNRDTIIVGD  GDSLWHWARE  TLIKNLYPGN  LYDRVNYLVG  ISRLRLERCY
                    GSRDIDEVAD  YESYWKWVQD  TLIPTLMPRY  WYHGTAVLVG  TARLRQLRCN
                    SFMDFRDIKS  LNDVWPWLNS  TVVNALFSPH  LYDLSSHLFG  GARLRQLRCK
                    SHRDFSAIGS  RETFYTYAKT  TLMNGLYSAA  WYDKISYIVG  MARLRQVRCN
                    SHRDFSSIST  RENYYEWAKS  TLMDALFNEE  WYDKMAFVIG  GARIRQLRCS
                    NNRDYLNVRS  TEYFYDWLRN  TLIPFVFPLT  WYDQANYRLG  PVRLRQLRCY
                    SHRDWSKVRT  RQDVYTWLNT  TMTTRMFPVS  FLDMANYRVG  PVRVRQVRFY
                    VNQDFTNVKT  VKLYFDWMEN  VVFPNFFPTA  SIDGVNIKIG  PARLRQLRCN
                    INRDFESINS  ADKFFHWMRH  TFLPRLFPVS  DIGFSHARVG  PALLRQSRCI
                    LERDFSSIKK  IEDFINWLNK  TFVPTMYPET  NYDDASVRVG  PAQLRQLRCI
                    MERDFSKVSD  TDSFFGWLKG  SLLPTYFPQK  NYDNVSIRIG  PPRLRQVRCY
                    SNRDFRQVRT  PSDYLQWIKD  QLIPWLFAYD  NYDLDNYRLG  PARLRQLRTY
                    TAKDFDEVRT  PGDFWSWCNN  SLIPGLHASD  WYNRETFVTG  PARIRQLRCI
                    DNQD-DRVHS  MAEFWNWTET  IFIPRMHADY  WYDYNSFRVG  APRFRQIRCY
                    GARD-KIDNG  FGSYLEYIRG  AVIPSLYADT  TYNHITYRIG  PARLRQLRCE
                    GQRD-SLSSG  IADFYIWVDE  VLLPGLYPTE  AYGGLSYRIG  PPRFRQLRCN
                    ESKDLEGISS  YENFWEWCDE  RLLPNLYRRN  YYDGIHFRVG  LPQLRQARCL
                    GNRDLNTVSS  VEYFYRFVNQ  TLLPNLYPNL  WYDEQSYRVG  PARLRQIRCR
                    YNRG-KEIHT  ADGLWMWAEE  ILLPNLYPDV  TY--TSFRVG  TVRLRQLRCN
                    EHRD-DKVSS  VANFWKWAQG  SLIPALYQTG  EYDLNSYRIG  PARFRQLRCY
                    HNRD-NNRNH  VPDFWKWLLE  ILLPRLYISK  QWTRVAYRVG  PVRIRQQRCS
                    ----------  ----------  ----------  ----HNLLLG  PARIRQLRCS
                    INRDALSQST  PDEFWNYIEQ  TLIPGLYGYK  YYDWQSYRVG  PARLRQLRCT
                    NFRK-PLIKT  VLDFWVWLEG  SFLPSVYALQ  YADMESRRVG  VVRLRQMR--
                    QARD-DSISK  PDSVWTYLRN  TVLPNMYSNN  WYDRCTIRVG  VARLRLQRCR
                    QTRS-KDVHT  IPQYWAWLNS  VLLPGLYASS  MYGFGANRVG  VGRLRQMRCR
                    QTRD-EKIST  VTDYWNWLEN  KLIPNLYATH  YADMESRRVG  LPRLRQLRCR
                    QQRD-ESITT  VDQYWVWLEN  KLIPSLYATH  YHDMASRRVG  IPRLRQLRCR
                    MCSS-SMATS  KGGFFDWLHN  EFIPNYFVEK  DYDFQSHRVG  PARLRQVTCY
                    GQRDFMQVKT  FDDFWVYVKD  TAITNLYDQ-  --TKAAYLVG  SPRLLQIRCA
                    AQRDSNNLHD  YSTFFNWTSD  RLMPGLYGD-  --DDVTRLVG  GARIRQIRCN
                    GQRDISETLN  HKDIFIWANS  SLLRNLYGQ-  --DGNSKLVG  NARIRQVRCH
                    GQRDFSGVLG  FREFFKWANT  TLVSNLYGH-  --DGNSKLVG  SAQIRQVRCR
                    GQRDFHSIHS  YRDFFTWTNT  TLISNLYGY-  --DGNSKLVG  SARIRQVRCR
                    GHRDFEEVSD  VDSMWEYLEE  TFVPSLFTST  WYDMVSLHVG  AARLRQLRCT
                    GSRDLDNVVS  RENAWQYLEE  TLVPSLYPGN  HYDRAHVLLG  TARLRQVRCT
                    GNKDLSSVSS  RQLFWKHMRE  VFVPSLYAGN  HYDRAHVLLG  TARLRQVRCI
                    GIRDFSEILR  PRDMWDWTEQ  ALLPSLYNLP  SYGEIGLVVG  VARLRQHRCV
                    GQRDFDKAHK  IADMWKWLEN  LVLPVLYNVP  WYGDSGMVVG  VARLRQNRCR
                    SRVDFQKISN  DSEIWLWTNH  VLLPALYNLD  WYGGAGLVVG  FARWRQLRCT
                    GDRDFTKIRG  RDHFWNYTEN  VFFPSLYSYD  WYDNSMHLVG  RVRFRQLRCR
                    GHRDLVEVTN  TVDFWDWMIQ  TLVPGLYNDA  WYDKMSYVVG  IARIRQLRCN
                    GHRDLFQVSD  ITSFWNWTEA  VLIPGLYSES  WYDHTSWMLG  TARMRQLRCN
                    SSQD------  ----------  ----------  --NGVSRMMG  YGIVRQVRCD
                    YCKDFMSIQH  ADDFWDWARE  SLATALL-AS  WYDKVSRSMG  IGTIRQVRCG
                    GTRDFDKIQN  RTHFMAWTEK  NLFPFAFATY  DFDLVSFRVG  PVRIRQIRLS
                    GKSDFHSIQK  HDDWWNWTTT  SLLEKLYNNA  DNGAAFSLIG  SPVITKIKCF
                    GRFSLGGLRN  IADWWDWSLT  TLLDGLYPGG  TPGGKCYLIG  SSVIRQLKCS
                    GRFCLGDLSS  TEDWWDWTLS  TLLDELYPER  T-GGQCHLIG  PPVVKLLKHS
                    GRDLLQHVKT  WANWWDWIQH  DFLSSFYQNV  YKPTGSVLVE  QPRLRLFQ-G
                    GKFSLEKVKH  LSDWWQWGKT  DMLDSLYGTS  SNPGNSYIIG  YAILRQLRCR
                    GKNPLAKVHS  ISQMWKWMQG  HFTDTMYDDP  TRLSNSYLIG  QVQLRQHRCR
                    GKDSFKDIQT  VDQWWQWSHN  DLLDLVYADG  LGVGNSQLVG  QVSIRQKRCH
                    GKDGFERLGS  PAHWYTWSQT  TLLDVLYKNL  PGNKFGSLIG  QVQLRQLRCI
                    GKDTFLRLKS  QLSWYKWSQT  VLLESLYTHF  SVEKCAHIIG  HVQLRQKKCS
                    GKSSFLGIKN  VDQWWEWLQT  SFLDQMYWDP  WYDGSSYLLG  KVHIRNVQCE
                    GKDIFTSIKF  RQEWYDWAST  TFMESIFKEN  PAVLQGYIIG  HVQLRKVKCR
                    SRVSFGSIKS  VDEWWRWSQG  HLLDHMYWTS  WYDGGSVLLG  EVTLRQLRCR
                    GKFHFTSIQS  IPDFWAWCEN  DLMDGLYWDS  WYGGSHILLG  KVSVRQLRCR
                    GKETFTNVTT  VDDLWHWLQE  DMVDTLYWQR  WYTGESILLG  KPSLRQLRCQ
                    GREVFTAVSS  VDELWSWMNG  DLLDNLYWEK  WYNGESVLLG  KASLRQVRCR
                    SAYFLRDTLN  YTSFWDWVEG  TASC-VVHLE  SSTTHSYTLG  EARLVQLR-R
                    TRHLNEDALN  QKS---WYEN  VFFDVLQKLY  RPNFQMYMVG  IPRLRQIRIT
                    WDRDFDNIRT  LSEVWGWMEQ  VMSPLLFEDT  LDINQNHLLG  NVRIRQQRCL
                    VNYSFTNMRS  ITDFWQWSET  VLARSLHLQD  LSESFGYLLG  PAWMRQIRCT
                    SNSNLSKIKS  VPHFWQWSQS  VMARVIHFRE  LDETFGILMG  AAWLRQIRCV
                    ANHDFSNITS  VETFWQWADT  VLAPSLQGIN  LYEFEGHLIG  NVQMVQVRCY
                    TNFTFRNIST  IGEIWKWTQS  VLISSLHYDE  FSTELNTLLG  VARLRQVRCE
                    INFNFQNMTS  IQDFWVWSQD  VLASALHWEE  INTEYGTLLG  TARLRQVRCV
                    GDASFLAITR  SEELWPWMAH  VLLPYVHGNQ  SS----PELG  PPRLRQVR--
                    SDSEFNNISS  REDVWAWLSN  SLLPRLLDEQ  VLKTGSLLIG  RARLRQTR--
                    NDNDFLTITQ  SEDWWEYMDS  VLLPTLLDTS  QGSLEGVVLG  GVRLRQIRYY
                    TANNFLSIRV  AEDFWIWSKN  ILARGLHSVE  LDYTYGFPIG  VARLRQLR--
                    PINILPNLNV  AQDVYRWVNN  NFLPLIHNSD  HPNTWSKILG  LPRMRQIRCK
                    LLRHLATVTK  LEDIYRWLNS  VLLPLLHNDL  NPESSSKILG  LPLMRQVRCH
                    SLRHLATVMK  LGDIYTWLHG  VFLPLLHNDP  NPDSSSKILG  LPLVRQVRCH
                    GNTPFSKVKT  VEMLWLYLES  TFLVSYSPEK  TADEANLCLG  PARMRQVRCL
                    FQRDFEDVSS  INDVYGYLEE  SFVPELY-GE  NRDESTYRVG  RARLRQVRCT
                    AQRDLDQVKT  MPDVYTWIKG  EFAPSLY-EA  EPQE-SLLVG  SPRLRQQRCY
                    GERSFSEIQD  IPSFWTWVIT  GLIPATHVSR  WYDMLTHPLG  PVQLRQVRCV
                    GHRSFEEIGE  LDDFWTWLEE  GLIPGLT-ET  WYGHVHYLVG  VTRLRQLR--
                    TERSFYHIRG  LGDFYRWAHG  TLLPSLD-GP  RPNA--LLLG  SVRLRQLRCR
                    SAKDFSEIKT  VEDFYPWANG  TLLPNLY-GD  YRNS--FLLG  NVLIRQTRQH
                    SAKNFSEIKL  LQDFYPWANH  ILLPSLY-GD  YREPSHCKCG  VQLIF--Q--

                    ATYYGVGWYS  TASELDGVPY  MGETNWYGGG  YSHMLLESVH  WIDFCTRAVI
                    GTYYDTGWYK  TMKQLDGIPY  MGYMNIYGGG  YVYQFLQNNR  WLDFQTRAIL
                    SQYYGFGWYS  NESSLDGLPY  IGRLSTYGGG  YVYKLLRDNK  WIDFQTRAIF
                    GDRYCANWYQ  TSRQLKSFTS  VGRLGTYAGG  YVIRLLQKVH  WIDKRSRAVI
                    GEYYNVGWYQ  NASVLHGYPV  WARLNTYGGG  YVIVLLEKNM  WIERHTRAIV
                    PAYYKLRWYQ  SMWELSGYPY  QGIFQTYGGG  YVAELLRDNS  WVDKRTRAVF
                    GSYYTVGWFQ  TSSMTGSYPY  WGQYHIYGGG  YVVELLQQQG  WIDHQTRAIL
                    KGYYSFGWYR  SWLDLSGYPY  WGKYNSYGGG  YTADLLRSNR  WVDSNTRAIF
                    ESYYQKGWFR  DSGETDGYPV  FGLLTMYGGG  YVAELLYDNR  WVDRYARALF
                    KPYYGIGWYR  TSSEMDSYPF  WAYHGFYGGG  YVVELLIKNQ  WIDRHTRAIF
                    VAYRGVGWHR  SAKSLDSFPF  WAVHHVYGGG  YVRELLHDGG  WFDHYTRAVF
                    EAYFGVGWYR  TSSELDGYPH  YGLLTVYGGG  YVAELLEREK  WIDKYTRAVL
                    KEYYGKGWYQ  DSSKLDGYPF  YGSLNMYGGG  YVARLLQNTS  WIDKLTRAVF
                    EAYYLPRWYT  TANELNGYPY  WGKHEMYGGG  YVVQLLEDDD  WIDQYTRAVF
                    GEYYQVGWYT  SAEELNGYPY  WGQMALYGGG  YLVRLLEREK  WIDKYTRAIF
                    DDYYGVGWYT  TANVLDGYPY  MGDRVWYGGG  YTVRLLEKEG  WVDRYTRAIF
                    TLYFEVGWWT  SAETLNGYPY  WGLLGVYGGG  YVAHLLEREK  WVDRYTRTVF
                    IQYFKVGWYT  TAGDLNGYPY  WGTLGMYGGG  YVVNLLEREK  WIDRYTRAVF
                    IMYFNVGWYS  SADKLNGYPY  WGVLSLYGGG  YVVPLLQSEQ  WIDRYTRAVF
                    VAYYGPGWFT  AWDEIESYPV  LGRQAVYGGG  YLAKLLFEEA  WFDRYTRGVF
                    EEYYGRAWYI  PASELEGYPF  LGKHALYGGG  YVVVVLYNET  WIDRYTRAVF
                    D-SFSSGWYR  PGVTMKSLPY  WGRLDRYGGG  YYVFFLERNR  WIDKYTRAVF
                    EEYFRVSWYT  SASELDGYPY  LGRHAFYGGG  YIARLLEAEN  WIDKYTRAVF
                    GFGYKKFWYM  TAKDLNGFPF  WGQLDWYGGG  YIVPLLEKTG  WIDKDTRAVF
                    SHSYQPGWYR  TSKELNGLPF  WAIRDVYGGG  YVFPLLEKSD  WIDKRTRAVF
                    GQSYEPKWHK  KAKELHGLPF  WGKLDVYGGG  YVMRLLEVSD  WIDGGTRAVF
                    GMTYSPGWYR  SSSELDGLPF  WGKLDVYGGG  YVFPLLETSD  WVDSRTRAVF
                    SDYYEPAWYT  TPDGDKDMAA  TGMFATYGGG  YFVEILKADS  WIDRLTRAIF
                    HHYHSIGWYN  TSSQLRGLPF  WGFLSTYGGG  YVANLLNSSR  WIDQYTRAVF
                    PRVYLTNWYQ  SASSLKILSY  WATLEVLGGG  YVANLLKAMQ  WIDHRTRALF
                    EDYFLTSWYQ  HTDSVWSF--  ----SGYTGG  YVADFLEDQK  WIDRQTRAVV
                    SDYFDFDWYQ  TSEELDGYPL  SATLEIYGGG  YVVEILKQKK  WIDRQTRALI
                    GDYYTPGWYQ  STDLTTATPH  YGLHGMYGGG  YMLELLEMEQ  WIDSYTRAIF
                    DEYFNPRWYR  SSWDLKGFPY  FGKMGTYGGG  YVVDLLWKDN  WIDPYTRGIF
                    SEYFLPEWFQ  SALDLKGFPY  WGLMTTYGGG  YAFELLRSSR  WLDIYTRVVF
                    EFYFGVEWYK  KD---DSFLY  MGQISSYGGG  YIIELVKDHG  WVDRYTRALF
                    DFYYLQNWYQ  TGSELKTFPY  WGYKATYAGG  YAKELLKSKD  WIDRYTRAIF
                    GEFYEVEWSI  AEQFSFGFPY  WGKMNFYGGG  YPADLLHSHN  WVNSNTRGVF
                    VPYFEPYWYQ  TQWKLKGTPY  WGYFATYGGG  YIGDFLESQK  WIDRYTRAIF
                    SWYYAPGWYQ  TSSVLQTYPF  IGYLATYGGG  YVADLLHQNK  WIDGRTRALF
                    GWYYDIGWFN  TSDELDTLPF  MGYVTTYGGG  FVADLLESNA  WIDPQTRAVI
                    TWYYDIAWFY  TSGELDTMPF  IAKVSSYGGG  YAAELLENNT  WIDAQTRAVF
                    ADYNCQSWFT  SATDIWGVPT  IGLQGTYGGG  YVADLLYNNL  WIDRQTRAVF
                    WPYYCLGWHR  STLDENAIPV  LGKLHLYGGG  YIIDLLYQNR  WLDLQTRAVF
                    KGYFCLQWYT  PASKINGIPI  IGMWNTYGGG  YINNFLIRAK  WVDRQTRAVF
                    DEYYCTGWHT  SASEVWGMPM  EGQRNTYGGG  YMIKFLERTL  WIDRRTRAVF
                    HGYYCEKWYT  NAESIWGTPK  TGEYGTYGGG  YILRFMIEQN  WIDRHTRAIF
                    DRYYCVGWFT  SALDIWGIPK  AGEYNTYGGG  YIISLLLTEQ  WIDRQTRAVF
                    GAYHCIGWYT  KATEVSGVPM  WGQFNIYGGG  YVANLLWDNL  WLDWKTRMVF
                    STYFVEGWFQ  DSAKLNGHPY  TGLLNIYGGG  YSVTLLKDHG  WVDRPTSAIF
                    DSSFAPGWHQ  SAFSLMTLPY  VGRVGSYGGG  YVAQLLKKHS  WTDRLTQAVF
                    VDYYGASWFA  TAEELDGVSL  YGQIAWYGGG  YTAELLESTH  WMDIRTRAVI
                    GGYYGYKWYN  TMTELEGVPL  YGIENLYGGG  YVAVLLFDNR  WLDERTRGLF
                    DDYYEVGWYK  GTLEVNGFPI  AGDRATYGGG  YTAVLLKSQR  WLDRQTRAVF
                    GHFFAPGWHQ  TWMEMRGVPF  VGSLAVYGGG  YSAELLYKDA  WVDEQTRAVF
                    VDYMSPGWYG  DAVDLTSAAF  YGDVHLYGGG  YAVILLKKTG  WLDKYTRAVF
                    DEYFKPNWYQ  TSGETKGVPI  IAEKSVYAGG  YVVELLFKET  WIDHNTRAVV
                    QEWYLEGWHR  SLFDDAGLPF  SGEFGVYGGG  YVADLLMLNN  WINQYTRAIF
                    VDYFNPKWYH  DAIELNGLPV  FGYLSVYGGG  YLAELLRNNS  WYDIYTRAII
                    LDYFAADWYQ  TAVDLYGVPY  QSNLFIYGGG  FVAEFLRDHG  WYDKYTRAIF
                    ----------  ----------  ----------  -----ARHQD  WLDLNTKAIF
                    NNYYLPGWYR  NSIELKSAPY  AGTHAMYGGG  YTFTFMEQYE  WVNPNARAMF
                    DDYYYPLWYQ  SSLKLKNAPY  MGVVNFYGGG  YVQDLLKDDD  WFDQYTRAIF
                    DEYYLPGWYQ  NSVKLKSAPY  MGTISTYGGG  YVALFLKKDV  WLDVYTRGVF
                    DEYYLPRWYQ  SSVKLANAPY  MATMSTYGGG  YVYMFLKNQI  WMDAHTRAIF
                    GTYFGIALYN  TSLELDSLPI  WGHLSVYGGG  FAASLLNEYR  WLDRQTRAVF
                    STYYNQSWYQ  TPAELQYMWQ  SGILGEYWGG  YVADLLQDAT  WLNEGTRMVV
                    SSYYSESWFQ  ES---VSNPY  WGQAATYGDG  YVCVLVEDAL  WLDSHTRALF
                    APYYSPGWYQ  TQAKLRANPV  WGGLALYGGG  FVVDLLFDNT  WLDVYTRAVF
                    APYYGEGWYQ  SQDQRQGYPI  WGKLTVYGGG  YVVPLLFDNT  WLDALTRAVF
                    ATYYGERWYQ  SQAKLRGHAI  WGKLAMYGGG  YVADLLFNTI  WLDVYSRAIF
                    VRYYNTSWYQ  SAFKLRSLPF  AGKHGTYGGG  YVKLLLQEFK  WIDQRTRAVF
                    DEYYHPGWYR  GWLELDSYPA  MAEQYVYGGG  FTIELLQDLK  WIDQQTRAVF
                    DEYYDEGWYR  DWLELDSYPA  FAHQNSYGGG  FTVEFLQQNL  WVDQQTRAIF
                    DDYYTEGWYS  TADELKGYAY  KGEVKTYGGG  YVLELARSKL  WMDRFTRSVF
                    APYYDPGWYN  SARKLTGFPF  KGNVEXYGGG  YVLTMAKAEL  WVDVYSRAIF
                    DPYYNSRWFN  SASKLNGYPY  FGEISTYGGG  YIVPFARNNS  WIDRYTAGLF
                    APYYDAGWYN  HWYDVSSFPY  YGKHAFYGGG  YIVEFLQQDM  WVDQHTRAVF
                    EPYYAPGWYK  TTADLKTRPI  MGHLALYGGG  YNTDLLKSHQ  WVDKYTRAVF
                    GPYFRPGWYR  DSSELRSLPY  LGKLALYGGG  YAFDLLKRDK  WVDRSTRAIF
                    GYTYNVGWYH  SEEALQGRPF  YGDHDSYGGG  YIQTLLENES  WINEGTRAVF
                    EELMQAGWYK  TSEELSTETV  SGLLYSYGGG  YTISMLDSER  WIDDHTRAVI
                    PEYYCLYWYT  SSNQDWGLPL  IGKISLYASG  YFFDMLYNNL  WIDRQTRAVS
                    DNQ------S  ATKK--LAPF  CGKLGCYGER  VYVSLLLETG  WMTPFTQIVI
                    PEV-----ID  PENQ--NVTL  NGPGGCGED-  CVLSLLRASM  WIDRSTRAVS
                    ND------LD  LENQ--NVSP  GGPETCGKES  YMHSLLRASK  WIDHSTRAMS
                    --------VN  HNSSWGTRKL  WGQHSTYGGS  DIANLLRNSS  WLNRNTRAVS
                    HDY-----YS  SL---QYSSI  MGQHAWYGNG  FIVRLLQTAG  WTSRQTRALI
                    GDM-----YH  SAELTGAGRV  QGQHDDYGDG  YLVKLLEEDG  WVNSMTSAVI
                    GGY-----YK  EKDQTGASCV  VGRFAYYSAG  HQVFLLYNYE  WLGHQTRAVI
                    YAY-----VD  SRSWEVDPGL  WGQAGWYSSG  LVLSLLESQH  WLSVQTRAVF
                    PV------SN  TSSQTWNPKI  WGE---FMSG  QVIQLLESDN  WIDLYTQAVM
                    DS--------  ----------  ---DGATIRN  TLTKLMKKDE  IINEQTQQII
                    NI------ST  FQSKSSPYLL  FGRHGIYNSG  HVIKLLASSH  WMDDFTKAVF
                    PDY-----YT  AARS---SSH  SGHFSYYGGG  YVVALLQSQQ  WIDEKTRGVA
                    GTF-----YQ  DTSHIVRYCK  WGRFGYYGEG  FVTNLLKEDN  WIDVHTRLVI
                    GGY-----FR  TAHQLLRYCK  WGMFTTYGDG  YAVDFLRNNS  WIDAQTRAVI
                    AGY-----HA  GKAALKRYCK  WGYFGSYGDG  FVISLLQNNS  WIDEQTRAVI
                    E--KTLEFYK  SSAELNSIPY  HGHLAEYAGG  YVKLLLRQMN  WIDRSTRLVF
                    G--YLEVWHT  DAEKALGQTY  RGKTAEYGGG  YIINLLKMQN  WIDRSTIAVF
                    P--YYPGWFE  VPC-FTGIGY  WGQEQIYDSG  YSKYIMQEDS  WIDRYTRVCM
                    D--YNIGWYS  SCGQLDLYSK  FGWSLFYGGG  YVQTLLHSEG  WLDLLTRAVM
                    D--YGVRWYS  SSSELNMYSK  FGKSLYYGSG  YIQKLLETDQ  WIDNKTKAVF
                    R--YREEWYF  LADEIDSLPL  MGRLQWYGGG  YVQTLLRDHS  WLDERTRAVV
                    G--YGYMWFH  SDSQTGSKRR  EGHVFSYGGG  YVQSLLQSKD  WIDLRTRALF
                    G--YGETWYY  TSDLTGSKWR  QGNVFSYGGG  YVQFLLQAKD  WINLHTRAVF
                    ---YDVGWYS  APD-LLGAWS  WGSCAVYSGG  YVQELLQLHN  WLDNRSRAVF
                    ---VQAGWVS  TAQ-SSGVWH  WGQVSVYSSG  FVQDLLNTHQ  WLDPLTRALF
                    N--YGETWYS  ETNSYNGLMY  YGRDGSYDNG  YILDLLNSSD  WIDRGTRAVF
                    ---YNEGWYQ  TEEQLDGMSF  KGYTNTYGGG  YVQHLLLANK  WIDRWTSAVF
                    NKYYMGSWYE  PSSIHWDYIT  EGQLNEYSRG  YTFYFLETKS  WIDNKTWAVI
                    PKYYSGFWYK  PQGTQWLYYS  YGLLHTYSGG  YALYFLQESN  WLDEKTWAVV
                    PQYYSSVWYK  PPGKRWVYHS  YGVLNTYSGG  YVFYFLEGKN  WLDELTWAVI
                    PEYFLASWYR  NATELGIGHF  MANLETYGGG  YVAVILRNSV  WIDDLTRAIF
                    GILYNKSWFT  PSRSSHGSYH  MGTVTLYQGG  YIQVLLEDRK  WLDELTRALY
                    A--YNASWYQ  SHWQAKGSYF  LTDPGRYRGG  FLLDLLQDLG  WVDQYTQAII
                    PVYYTERWYT  FAAVTDAFPY  FGEHGTYAGG  YVTSLLQRQD  WLDDKTRAVF
                    ---VEYSWYQ  TS--------  ----SALGGG  YVAELLKNNM  WIDDNTRTVL
                    Q--HGPGWNH  GAESLGEHPV  WGQLSLYGGG  YLAHLLERSR  WLDGCSCAIF
                    Q--YGAGWYQ  NQESLGGYPI  QGELATYGGG  YVVRLLEQRR  WLDHCTKALF
                    ----------  ----------  EGQLAFCNG-  -----LHLRR  FSYICSPRPM

                    VQLTVYNPNI  NLFAIITVLI  EKPGVGTNLF  GTFQVAYILA  YFREMWNYIE
                    IQFTTYNPNI  NLFAICTFIL  ELPGSGGNLL  GVCQALYGIF  YFKQFWNWIE
                    IEFTTFNPNI  NLFAIHTYVA  EMPGNGGNLL  GLCQVLYGIF  YFSQFWNFIE
                    FEFSVYNANV  NLFMTGTIYF  EINEGGGRLL  RLCELTFVVS  YFLMYWNIAE
                    TEFTIYNAQT  NLFSVVTLVA  EFPATGSRLY  NYIDILYVLF  YIKEFWNCVE
                    IEANIFNPNM  NLWGISLYLC  EFLQTGAKLD  RYIEISALAF  YFKAFWNVFE
                    IEFTIFNAQV  NLFSVVTLLA  EFPATGGRLF  RDCEIIFVSF  YFSGFWNIIE
                    IEFLVYNPSV  NLFGISMVAM  EAQESGARLD  RYGEILTLVF  YFKDSWNIFE
                    VEFVVWNPNV  NLFAISSIAI  EFPESGGRLD  RYCELITIIF  YFKKFWNVVE
                    LEFTTYNPMV  NLFGICNFVA  EFIVTGGNLL  GFCQIIYLVF  YVKEAWNWVE
                    IEFTVYNAQV  NIFTICTLVA  EFLPTGSNLL  GYCQIIYMLY  YFTEWWNWVE
                    VEFTCYNPGI  NLFSIGTMVA  EFPETGGRLF  NYCEVSYFVF  YFSEFWNLVE
                    VEFTIYNPQV  NLFTVCTLLA  EFTRIGGMLL  PYCDVIFVIF  YLKEFWNLVE
                    VEFTIYNAQI  NLFAIATIVA  EFDSAGGLLL  PYCEVIYLIF  YFTQFWNIIE
                    VEFTVYNPGV  NLFSISTLLA  EFRPSNGTLL  PYCEVIYLLF  YFKQFWNLIE
                    VEFTVYNPGI  NLFGIATLLL  EVSPSQGMLL  PYCEIVYFAF  YFKQFWNLVE
                    VEFTVYNPQV  NLFSVNTFLA  EFHSTNGMLL  PYCEIAFVVF  YFTKFWNWVE
                    VEFTVYNAQV  NLFAISTILA  EFHPSGGMLL  PYCEVVYILF  YFKSFWNLVE
                    IEFTTYNPQV  NLFSVNTILA  EFDQTGGMLL  PYCEAVYMLF  YFLSFWNLVE
                    LEIAFFNAQV  NLFGVIDLVA  EFLPTGGRLF  TYCEILFLGF  YFKDFWNMAE
                    IEFSCYNPHV  NLFAVVCLTA  EFLQTGARLL  TYCEVMFFCF  YLRNFWNWTE
                    IEFSTYNAYV  NLYTVCTILF  EFPSSGGTLN  -ECQIIYAIF  YFRDIWNWNE
                    IEFSTYNAQA  NLFAMVVLLM  EILPTGGNLL  NYCEGTFFAF  YFKGFWNWIE
                    VEFGTYNPQV  NLFVVLTIVA  EFLPGGGKLL  HYCQIGFILF  YFKEYWNIAE
                    AEFSVYNAQV  NLFGVMTIVA  EFLPGGGRLM  RYCELTYVIY  YFKSYWNWAE
                    VEFSVYNAQV  NLFGVVTIIA  EYHPGGGRLM  RYCEISFIGF  YMRSYWNIAE
                    VEFSVYNAQV  NLFGVVTIVA  EFFPGGGRLM  RYCEVFYVVF  YFQSYWSIIE
                    VEFTINNMNV  NVFSMVRIKV  ELPVVGGRPY  PYIQVIWALV  YFRELWHYVE
                    VEFNVFNMQS  GLFTQVIISF  ELPPTGAKLY  RYTEILCTLV  WFKSFWNWTI
                    AEFNIYNANT  ELFTQVILAF  EFPSNGGQLY  RYMEIISLFV  YLKNLWNWVH
                    VDFTIYNANV  DLFCLVSVLI  ETPDTGNRLY  QYFQVAYTLV  FFRNVWNLID
                    IEFALFNAAT  NYFTMVTIVF  EIPSFGGNLY  TSLQIIFLLL  YFHEFWNVIE
                    IELIVFNPNA  NLFSVVSLLA  EFPGLGKRLY  LYFQIIFVLV  YFRLFWNLVE
                    TELNVYNVDI  NLLCVITLLY  EFLPSTGKLF  RYFEIIFLFL  YFKSVWNVVD
                    VEFVLYNANL  NLFTVSQTTV  EFPASGGRLD  RYAEILTAAF  YFKDTWNVVE
                    TELSLYNVNV  NLLGVVSLLF  EDLPTGNRVF  RYCEVILAFM  FWRNLWNIID
                    TELAIYNANT  NFFCVITLLY  EQLPTGAKLY  RYCEITYXLF  SLKNIWSLSE
                    IEFAIYNANT  NLFGVAFLYV  EFLPTGGRLY  SYMEVIMLLF  YFKGFWNWLE
                    AEFALYNAQT  NFFSVITILT  EILTTGGRLY  RYCEITYMAF  YFCDPWNYSE
                    LEFSTYNPQV  NLFGIVNLLL  EFSPSSARLY  TFCQIFVVFF  YFRGFWNLYE
                    IEIATYNPIV  NLFCVMSLLV  EFLPTNGRLF  TFCELFIVLF  YFREFWNYVE
                    TELATYNAVS  NLFCVMTLVV  EFLPTNGRLF  STCEFFILIF  YFKEFWNCVE
                    VEFTQYNSNA  NLFTFVSLMT  EFPQTGGRVY  QHCEIVLMIC  FFRDTWRLFD
                    VEFSLYNVDA  NLLATVRLVV  EFPVYGSRIY  PHCSIVLVIT  FLKSFWGMMD
                    LEFTLYNANT  HMFAYMNFLV  EFPESGGRPF  GIFQAIFIFC  FFSQFWNVID
                    VEFTLYNPNV  NLFFNGIYLL  EFPDSAGRPF  QACYFIYIIF  FFKSTWNVVD
                    VEFTLYNANS  NLFVHAIYLT  EFLETGGRPI  LNCYTTSILF  FFLHPWSWVI
                    LEFTLYNPNV  NLFAYVMFLT  EFTEFGRRPV  SSCYSIFIAY  YLKHPWHYVD
                    LEFTLYNANA  NMFCSLTLMS  EFPEFGGRVY  VHCEILFICY  FFGNGWHVID
                    VEFTVYNANV  NLFASVVLLL  EGSANGARLY  EFTYIIFVLV  YFHHFWNWID
                    VEFVLYNPNT  NLFTAARLAF  ETPGSSGRLY  PYLDTAVLIF  YLKTFWNIWE
                    LELTVYNAQT  DLFSMVTLIS  EFPSVGGRLY  PYCDVIFICY  YFKDYWNYLE
                    VEFTLYNPHV  NLFSMFTLLL  EYPTTGGRLY  NYCEVLFIIM  YFVKFWNLIE
                    VEVNLYNPSV  NMFTVVNMML  EFPPTGSRLY  RYLDLVFVAF  YFQEFWNCIE
                    CEFTVYNPNV  NLFTSVLMVV  EFPPVGSRLY  QYAQVIFFLH  LFNDPWNYFD
                    VEFSLYSPSS  SLFIAVTVVI  EFTTVGDRLH  G-CKALYCMF  YFRSFWNCVE
                    TEFSVYNANI  NLFGCVILTA  EFPPTGARLY  SYAQVLWVIF  YFKSFWNWVE
                    IEFTVYNPYV  NMFSNVFIAF  EMPTMGKRLF  SYCELATLAI  YFKCFWNCLE
                    IEFTVYNANV  NLFSLVTFLI  ELPTHGGRLY  NYAQVLFVGF  YFKSFWNCLE
                    IEFTVYNANV  NLFSVVTLLV  ETPTFGGRLY  QYFQGIFAVY  ELKNFWMILE
                    VEFTIYNPNA  NLFASVTALV  EFLTTGSRLM  SYMEVFFGLT  YFKDFWSILE
                    IEFTLYNGNV  NLFGSVILLV  EWIAGGGRLN  NYFEVLFLAF  YFKEFWNMLE
                    VEFTLFNPNV  NLFASVVILK  EFLAAGGRLF  PYFELMFGAF  YFREFWNLME
                    LEFAVYNPNI  NLFSSAILLT  EFVSSGGRLL  NYFQVIYACF  YFGRFWNLLE
                    LEFTVYNPNI  NLFGSMIMVI  EFLHSGGRLL  SYAEVIYTIF  YFKGFWNKLE
                    LEFSLFNANV  GMLTYITLLA  EMPNSGAKVY  SACAAIFLIY  HFTKVMTWFN
                    LEFTAYNANV  NQFTMISTLV  EVSVGGGRLY  RYCEIIYCIY  YFISGWTWIS
                    VEFTLYNANS  NLFSIITLLI  ERPDIGGSLF  RYCEIAYIGA  YFMCAWNWLE
                    VEFTVYNANV  NLFCIVTLIF  ETTGVGTHLY  QSSEAIYYIF  YFKSKWNLLE
                    VESTVYNANV  NLFCIVTLTL  ETSALGTRLY  PFAELIYFLF  YFCSKWNLLE
                    VEFTVYNANV  NLFCIVTLML  ETNALGARLY  PYAEVIYFLF  YFHSKWNLLE
                    LEFTLYNPQV  NLFSVAQLLF  EFHPTGAKFY  QYCEVMFILF  YFSDPWSYIE
                    MEFTLYNPTT  NIHVLSLCVI  EFSPTGGTLD  HYGEVIFVIL  YFKSPWNIIE
                    LEYVVYNPVT  NTHVVSLNVL  EFPPTGGTLD  HYAEVIFALL  YFKDLWNIYE
                    TEFNLYNPNI  NLFSAVTLLL  ERPPTGGRLY  RYCEVLFLVF  YIMESSNLLE
                    VEFNVYNPSS  NLFTACTVLM  EVLPTGGRLY  RYMEVFFLMF  YFKEMWNWLE
                    TEFTLYNPYS  NLFTASTVLV  EVLPTGGRLY  SLCDVVFLLF  YFRDYWNWAE
                    LEFVVYNANV  NMYSTSFLLV  EFLPQGGRLD  RYGQIVYTLF  YFDSVWNLCE
                    VEFTVYNVHS  NLYCVANLLL  EFTAAGGRID  RYCEVTFVLF  YLAEFWSWIE
                    VEFTVYSPYT  NLHCVGYLLL  EVLPSGGRID  RYCEILFVLF  HFHEYWSWVE
                    IEFSVYNAQT  NHFSVIQLVL  EIPPFGTRLL  KNFEVLYILL  YFSSFWNYVD
                    IEFSAYNAQI  NYFSVVQLLV  EIPKSGIRLI  KSYEMLYIFF  GNFSPWNFMD
                    VEFSLFNADA  NLLMVVQLIA  EFPEYGSRIF  QHCEIIVAIV  YFQDFWHIMD
                    LQFVLYNGPS  NLFTSVTILV  EKTSTGARLY  YFCEVTVIIC  FLKKEDFKLL
                    VHFTLYNPPT  QLFTSVSLRV  EILPTGSSIF  RSPQLVFLAL  YWRKPRNWLE
                    VHFTLYNPPT  QLFTSVILGT  ECLPSGGRIF  YSSELLFLVL  YWRKPRHWLE
                    VEFLLYNPVF  SLFTSVVLLT  EFPPSGGQLH  NYCEFLLFLV  YWLDPWNVTK
                    LEFTTFHAPT  SFFSSVKVIC  EFPPTGQHLY  KYCELLFIIV  FFCHPWNMVE
                    AEFTTFHVPS  NIFNTVRILF  EIPAFGGYLY  KYCELLLIVC  YFHNVWNALE
                    VEFVLFHAPS  NLFSSVHLVL  EIPPLGRYVY  KYCELLLIIF  YIKSPWNCVQ
                    VEMTLYNAPS  NLFSSVTMLL  EVTPAGKHVF  RYCELLYIVI  YFTHFWNFIE
                    VEMTLYNVVT  NLFSSVTLLL  EVGPAGNYVF  RYCEMLYIVV  YFYHFWNYME
                    VEFTLYNPPT  NLFSSVSLNL  RILETGVHLF  RYCELLFVIL  FLGQAWKLID
                    VEFTLFHPST  GLFTSVILYL  EIPDTGGYLF  KYCELLFILQ  FLHYGWKVLQ
                    VEFSYYNPPT  NLFGTVSLLL  ELPSLGGTLY  RYCELVMLAV  CYCNPWHWLQ
                    VEFTLYNPPT  NLFTSVALVL  ELPGTGGMLY  RYLELMFLAL  HFLRIWAYIE
                    LEFTLYNAPY  NLFSAVAFVA  EIPGSGAQLY  RYCELLFVLL  YFRSAWSWVE
                    VEFTLYNAPT  NLYTSVAFLA  EMPGTGALLY  RYCELLFLLI  FFKSIWSWME
                    LEYTKYNVNK  DAFAAVRWAF  EFTPSGGRFL  TQCQVLLVPI  FFCSFWHWIR
                    LEATFYYPPK  NTYTSLILAA  EFPLSGGELK  PW---LLAAT  YLKEFWNCYE
                    VEFTMLNPAS  QWFTVTTVMF  EIGSTGARLF  TPI-SFIGVL  YAKKPTNWMN
                    VEFSLYYPSA  DLTSYITLII  EFPISGGKFL  RFCQVFFSLF  FFSYFWNWMD
                    VEFMLYSAGV  DLTTSGSVLI  EFPITGGKLL  RYCQVIFLMF  FFLGLWNWID
                    VYFTVYNANL  NLYSSATLLV  EFPLPGKKLQ  VFIQCLMGAV  YFTWFWNLYE
                    IDFTLYNAAE  DLTTFTTLMI  EFPLTGGHLL  RFCEVILFAV  YFCDFWNWLE
                    VEFTLYNPAT  DLTTHVNLLV  ELPLTGSKLL  RYCEAILFVV  FFTSAWNIYE
                    LELTRYSPAV  GLHAAVTLRL  EFPAAGRALR  RLTSVCLLLF  RVLRLGAWAR
                    LEFSLYNINT  DLLSVFSFLL  EFPVSERSLH  TLLTLILLVL  YFLRVWNLAS
                    VEFSLYNPNV  NLFSVVTLLL  ELPVTGVRFV  VYMQGLFALF  YLKRFQTYYE
                    VEFTVYNSNV  NLYSVLTLLV  EFPASSGNLT  -YFMMLLGIF  YFASLWHWID
                    LELTTFNADE  HMFCSISVIF  ELSLLGPKLP  FF--CLTIYF  YFTLAANLIN
                    LELTTFNPDI  NLFCSISVIF  EVSQLGVSLA  DF--VAILIF  YVRSVYNLLN
                    VELTTLNPDT  SLMCSISVVF  EVSPLGVSLA  DF--AAILIF  YIRSVYNLLN
                    LQMNTYNPST  NVFSIMFLVF  EFHQSGLRLM  YTCAVIFLCF  YFRDPWNWLE
                    IEWTVFSADA  GLMCVCTVLF  EATTMGNKIF  SLLQSVYLLV  YF-QFWNILN
                    LEWVVYNANT  NLFCACTVVF  RAEGTTTCIY  RYLEVLYVMV  YW-AFWNVLN
                    IELTLYNPHV  NLFSVVSMAV  EFTNLGARLI  QRLRGLFALF  YLSEFWSWVE
                    VEFTIYNAYV  NLFSVVTLAL  ELPVSGGRLY  NYCEILYVIM  YFGEFWNWVE
                    VEFTVYNANV  NLLCVVTLLL  ETPGTGARLY  S-AQVTYLLL  YFRSQRNVLD
                    VEFTVFNANV  NLLCAVTLIL  ESSGVGTTSL  QSSQVVYYLL  FFTRKRNLLD
                    VLIPTDELHE  RLTSKNENGF  SYIMRGATSL  QMSQVIYYLL  FFTGKRNILD

                    FMNFQFLAYW  NFFATLKLVR  LFRFNQRVGL  LGAVLRYAAH  DLKYFMIVFM
                    YMNFQFVGFW  NFAATLKFIR  LFRFNRRIGM  LGAVLSFCSK  DLKQFFIIFM
                    YLNFAQVAFW  NFCATIKFIR  VLRFNKRIGM  LGAVLSYTAT  DMKQFFIIFF
                    YLRMDYPVLI  DFLSILKLIK  LLQFNKRMDV  LALTIALCWD  ELSYFFIAFT
                    FKSFQFAAYW  DMLANIKLNK  LLRFNKRFSL  LSSTLKYAYY  PLLMFSIVWG
                    FVNMHFTVML  DFFLTVRFLR  LLRFNKKISL  LSSTLRHSAG  MLISFSFVFN
                    FINFHYVATW  DFFGTIKLIR  LLRFNRTIAI  LSITLRSAAK  EILMFLVVFT
                    FHNLQYAALW  DSLSTLKFLK  LLRFNRRMAM  LSSTLRYAAG  PIIQFLIMFL
                    FVNFQYVGYW  DFLAVLKSMR  LLRFNKRMSI  IGVTLKEAGK  PMITFGIVFF
                    YMNFRYVGYW  NFLATVKFIR  LLRFNKRMGV  LASTLRYAAK  SLFMFGIMFM
                    YMKFQYVGYW  NFLATIKFLR  LLRFNRRMSM  LASTLRNCAK  SLANFALMFL
                    YIKFQYVGYW  NCLGTLKFLK  LLRFNKRMSF  LAATLRHSTK  HLFAFAVMFF
                    YMKFQYVAFW  NFLATLKFMK  LLRFNKRMSM  LSSTLTNSAP  SLLNFSLVFW
                    YMKFQYVGYW  NFFATLKFLK  LLRFNKRMAL  VAATLKNGSK  SLMHFGIIFL
                    YMKFQYVGYW  SFFGTLKFLK  LLRFNKKMSL  LASTLKHSCK  DLMHFSIIFN
                    YMKFQYVGAW  SFFASLKFLK  LLRFNKRMSL  LASTLKNSCR  DLMHFSIIFN
                    YIKFQYVGYW  NCFATIKFLR  LLRFNRRVSM  LSSTLRHSAR  NLFHFSIIFW
                    YVKFQYVGYW  NFFATIKFLK  LLRFNKKISM  LSATLKHSAK  GLMHFGVIFV
                    YVKFQYVGYW  NFLATLKFLK  LLRFNKKISM  LSATLENSAR  SLLHFGLIFT
                    RINLQYVAYW  NFIGTLKFIK  LLRFNKRIGI  LSTTIGSCTK  DLFHFGIMFG
                    YIKLQYIAYW  NFLASLKFLK  LLRFNRRIGV  LSSTIHNCSS  DLMYFGIMFG
                    YITLQYINYV  DFLATLKMIR  LLRFNRRMSL  LGQTLASCGK  DLFAFTVMFG
                    YIKLQYVAYW  NFLANLKFLK  LLRFNKRMSL  LSSTLRAASK  DIISYFFMFA
                    YIKLQEALLL  DSLATLKFLK  LLRFNKRIGG  MISTVRLCVQ  ELKGYSVCLI
                    YIKMQFVASV  DFIAILKFIK  LLRFNKRMGI  LYSTLAMCAK  DLKSFFVVFV
                    YVKLQRVAAV  DFISILKFTK  LLRFNKRIGV  LYSTLSQCSK  DLSSFFVVFW
                    YVKLQFVAAV  DFIAILKFTR  LLRFNRRMGF  LYSTLSQCSK  DLKSFCVVFL
                    FVGFDIVANW  DFLATLQLFR  PLSFNKQLAI  LRASLSRSSI  YLFTYGLIIV
                    VANFQIVTTA  DFLVMLQFLH  ILRYNKTIGV  LNATVAQSAS  DLIGMGFLVF
                    TVSFQHVTLG  DFLLTLAFLN  ILRFNWTIAV  LAQVLVSSAK  DLTLMALNIL
                    FLNLVPAIVA  DFVGCMRCCR  LLRGNNSLYL  IEATLTRSMA  PLLSHGLIIV
                    FINFQFASYW  DFFVTLKFIK  LLRFNRRVSL  LSSTLNVAFY  PLSMLGITFV
                    YSKYKQAASW  DCAATLKLMH  LCRFNKHVER  SAHTLTRSAK  PMLNYMIIFV
                    FVNFQYVVTL  NLLCTLKFLR  LLRFNRKVSM  FSDTLRHSAN  TLFTFVVMII
                    FHNLQYSILW  DFVANVKFLK  ILRFNKTMNL  LGRVMKGAAK  PLGYFFISAG
                    FVSFQYVVLL  NMLLNLKFLR  LLRFNRKISV  LSSSIKASAR  KLVSFMVMFL
                    FVSFNYTAFL  DFLSFIKIIR  LLRFNRRMSL  LAQTLRVCIP  RIAAFLVIYG
                    FVSFQYALAS  DFFVTIRFIK  LLRFNRRMAL  LGNTIALIAK  PIGQFLISFT
                    FVSFQYVAFV  DFFSILKFLR  LLKFNRRISL  LIQTIKIAAS  PLMSFMLMFF
                    FVSFNRIVQW  DLLTCIKSIR  ILQYNKTISL  FVLTLKKSAS  PLAAFFLIFA
                    FVNFGQVASW  NFVSSIKGIK  LLRFNRRITI  LAQTLRGSAG  PLAAFSVVFV
                    YVSFVRVSSW  SFITWLKGMK  LLRFNARIQV  LSQTLKGAAG  PLATFSVVFI
                    FVNFGHIALW  DFLSTIRILR  VLNYSRSITH  LAGVLSNARR  NLLGCFFMFA
                    FVNFYALAIY  DFLSTVRILR  ILGYNQRVTT  IAAVLQRAGK  DLFSFSFLYL
                    FVNFYHIVIW  NFFAIIRLSC  ILGVSQTMLQ  ISLILNRCVS  HLFGVSFLLC
                    FIQFQHIAFW  DFIATIRILQ  ILGYNRRMTQ  LIAVITLASK  DLSGFAIVFS
                    FINFNHIIIW  DFLSTLQLLN  ILGYNKRFTQ  IISVVVNAGS  DIGGFGFIFL
                    FINFANVVIW  DFVSIIQFLR  ILGYSKKVTE  ILSVITNVGR  DLYGFLIMFS
                    YVNFQIVAMW  DFVYTMKLIG  LLNVNKHMGS  LLSVLRVGKE  ELISYTVMFI
                    FVNFQYLILW  NFFATIKFTR  LLRFNRRIRL  LSMTLSYAAK  PVVLFSVMFS
                    YVSFDAVALW  GFTAMIKLLR  LIRFSQLVHQ  LGALMKMVSA  PLTSFFMVFF
                    FLNLQSTAIY  EFCSILKFMK  LMRLNHHIAL  MIGTLGAARR  DLANFCIVFG
                    FINLQQMAAY  DFFGTLQFIN  LMRFNARMAL  LSTTLKGAVK  VLANYAIIFY
                    FVNFQRIVLW  DFFSMLKLLR  LVRFNSKVTQ  LAGTLRRSVW  PVFNFCIVFT
                    FVNFQQVSTI  DFFGIIRFLK  LLRFNRKIGM  LTSVLKNSAR  QWPGFFVMAL
                    FVNFQSAAWW  NFASIVKFLT  LLRFNGRMAM  LSYVIRRATN  ELVQFTVMFF
                    FVSFQRLATM  DYVGVFKFMR  LMRFNKRVCI  LLAIIKNSIP  ALGLFTIMFT
                    FYNFRKVAMW  DFVSIIKLLH  LFRFNKRMSM  IAGTLKYSTK  ELSAFSVVIT
                    FVNFQHLAYW  DFVAMLKFLK  LLRFNKRMSM  LGMTLKYCFK  DLLYFSVIWI
                    YVNFNHIAKW  DFLSILRFMR  ALRFSARVTH  VAFALQRASK  DMLYFLFMWC
                    FVNFNSIALY  DFLATIQFLK  LLQFNKKMGM  LGSTVKLASK  DLKVFSITFF
                    YVNFVTIGVW  DYLTTVKFIK  MLRFNRRMGM  LGDTIRIATK  DLKNFIIMFF
                    FVNFQSLALW  DFLATIKSLK  LLRFNRRMGM  LGDTIRIATQ  DLKVFSITFF
                    YVNFQSMAMY  DFLATVQFLK  LLQFNKKMNM  LGDTIKVATK  DLKVFSIAFA
                    YVNFQSLALY  DFLATVQFLK  LLQFNKKMGM  LGETVQYATK  DLKVFSIAFL
                    FVSFAYVAAL  DSLAIIKLIF  LLKLYRRISQ  LMLTLRKSIK  PLASVLVALS
                    FVNFEQTVLL  DMLSSLKFIS  ILRFNPVVHL  LTQTFAKAAG  QILWAVALVV
                    FVSFHECALL  VVLGTVKFLH  LLRINPKVYL  LTAVLASSGR  EMAIFTLMLM
                    FVSFNETATA  DLLATIKLWH  LLRLNPKLHM  ITSTLQRAWT  DISGFIVVMT
                    GISFSETAAA  DLLSTVKLWH  LLRLNPKMNM  ITAALRRAWG  DISGFMIVIL
                    FASFYETATA  DLLATVKLWH  LLRLNPKLNM  ITSTLRRAWG  DISGFITVIV
                    FVNFFPAAFW  DVLTVLKFFK  LLRFNVRMNM  LSATLKKSWK  PTLHFYLVLA
                    FNNFQYLAMW  DFIATIKFIR  LLRFNKNMLL  LTDTLTVFGY  ELALFMIMFF
                    FHNFQFLAYW  DFMAVIKFTR  LLRFNIKILM  LSETVNEFAY  ELSLFMVMFA
                    FISFQYLSAW  QFVTCLKFIK  LFRFNRRIFL  LSCTLRQAGG  ELLPYFIVFM
                    FTNFHYISAW  QFAGXLKMVK  LLSFNKRIYL  FAHTLRHALR  DIINFCFIFI
                    YTNFQYISAW  QFISTIKFIK  LLRFNKKMFL  LAYTLSRSAK  DLAHYGIMFL
                    FLNFHFVAYW  DFLVNVKFIR  LLRFNRRLLL  FSMTLRQCGK  DLAYYGVVFC
                    FVDFHHLALV  DFLTSVKFLR  LFRFNRRMSL  LGSTISASAR  ELFHFGIIFG
                    FVNFHALAAS  DFFVSLKFLR  LFRFNKRMSL  LATTLKCSAK  ELAHFSIVFG
                    YIRLDRQRDL  QFLTCMKMIN  ILRFNRRIGL  FTQTLSHSAP  TMVIFGAVFC
                    YINLTEQRNW  EFFTSCKMIR  ILRFNRRIGV  LAATLDNALG  AIVSFGIAFL
                    FVNFEHIVWF  DFFTTIGMMR  VLGYNKKITI  IALVLKRSAK  NLGSFGVLFI
                    LPICQLPIYH  LNLLLLKCLH  LLRLNKTVAA  AVVTWKLIFS  NLIWLLAPGV
                    FMDLTLMASW  NFLFTLKCVY  LPGIQNTMAS  CSSMMRHSLP  SIFVAGLVGA
                    LVDIGLMVSW  HFLWMLKYVH  LLSSLSTMTP  FSAVT---CF  PLFRVLLVGA
                    LPTFIQLAEW  NFIHLIASIS  LLELDTTFKK  SLFALRTVSK  QLFLLGGLYL
                    FVDLTFVAFW  DFLMLTQFLR  LLRYSRLYAK  IGNVYKRARW  DLLTFFLAFV
                    FMDVSDVHEW  DFLVTLQLVK  ALRHQPPFSV  FAKVYHRAAM  DILVFALMFF
                    FVDTSFIAYW  DFLLLVMSLR  LLRNQPLFSK  YGAIYKKTVH  EIITFGCLFL
                    FINLALLTFW  DFCAMLKLLQ  VLRYHQLFWR  LQTVYRRCRK  EILTAGALYL
                    FVNLQFLTLW  DFCVVLKALQ  VLRYHQTFWR  FQTIYRRSKN  ELLLAGSLYF
                    YVDISFITIW  DFLSVVKLLS  LSRYKQLFSM  TESVYSRAST  EILIFAVTLF
                    FVDVSFVTFW  DFVVILQSLR  LLRYERLFLL  FGKIYSRAHR  ELKVLAILLF
                    FVDLSHIADM  DLLLMLKMLH  LLRFYSVFTT  FSMVFNRASW  EIFTFMLWLL
                    FVDMSFLALW  D---------  ----------  ----------  ----------
                    FVDLSFLAWW  DFIVTLKSLH  LLRFNRMFAM  FGAVFEAALG  HLLLHMLCYT
                    FVDFSLLAYW  DFLASVKFLR  LLRFNQTVAM  FGAVIDGAIK  EILTFALYML
                    HISLLPLISA  RFLMMLILAR  QLRFLRPLSV  FGRTLGHAAP  ALCGCAFMFT
                    FISLAKNLEL  DFMLTIWIVK  QIRFIKSWSL  HGNTLRVSAP  ALLGISFILT
                    FTNFYKMAFL  STILLIKLTR  LIRFIKRWSV  FGDTIYCACK  HVLGTAIMLL
                    PSRLGQVAVL  HFLFVLKIVK  QVQFSRPLFK  FYTTLSTASG  PLLGVFIIFV
                    SAHLAQVVLM  HFLFCLKVVR  QIRYIRPLYK  FYMTLSVSSC  PLMGVFFIFI
                    NQKFDVGLKI  HFLLCLKLTR  QFRFVKSMAV  YGKTLNEAAT  YIMGCFILLV
                    FTNFERVADI  HFFLMFKVVK  QIRFIKFLHK  FEKTLNIAFP  KLMGVMLIFG
                    FVNFETTVDV  HFLLMFKIVK  QLRFIKILYI  YERTLSESVG  KLSGVALIFA
                    FTSFDQVAQL  SFLLLVKAAQ  QLRFVRQWSV  FGKTLCRALP  ELLGVTLGLV
                    FTDFFPLAQQ  NFLLVLKASH  QLRFLREWGV  FGRTLRKSFW  ELLMVAVTLL
                    FISFFHSAYL  GFLLMIKVAR  QMRFRRQFSI  FGKALRLVTW  ELAGCFLIFF
                    FTNFYRAVYY  ILLVTLKLLR  LLRFNRMMST  FSRTMSEAGR  YLFCCTMIFV
                    FIPFHAASQF  DFFLVLKTYR  YVRFLFDLRL  AQKSLRTALP  GIINIVVMGG
                    FIPFHAVSQV  DFLTILKTLR  YSRFFYDVRL  AQRAIQAALP  GICHMAFVVS
                    FIPFHAVSRV  DFLTILKTLR  YSRFFYNVRL  AQKAIQAALP  GICHTALVVS
                    FVSFYFAVLT  EFVCSVKLLK  IFRINRKVNS  LFYVMNDARV  PLVEYGISLL
                    FISFFYPVIM  DFINTLRCAK  ILRFNSSIQT  IHHTFSNITS  EFFIFTLMVL
                    HLSFADIVVL  DFCSLLKCLK  ILHYNDSMYL  LHSTFRRLTK  TLLIYLSMLT
                    FEGYKNAVSW  YCCSTFKFVR  ILRFNSHVYA  LSMTLRRSLK  PVTQFMFTAG
                    FVNYSEAAFW  DTLVIAKFVK  LLRFNRRMSL  IGDTIKHAAP  KVLGFIVIYI
                    FVSFYEAAQV  AALATGKLWN  LLRLSPRMQL  ISGTLRRAWQ  EVLGFLLVLL
                    FISFYEALRV  NLFATVRVWD  LLRHHAQLQV  INKTLSKAWD  EVLGFILIIV
                    FISFYEAVKV  NLLATVQLWN  LLRHSPRLRV  ISRTLSRAWD  EVVGFLLIIL

                    VIFMAFVLVF  YLLYTLGPLM  FVISMFLAIL  DESFHSVEMT  QFILSQLVVW
                    IMFLAFVMVF  YCLFMFGPIV  FMLNMFIAII  NEGFSSVEIL  DFIMTKIILM
                    IMFLAFVMMF  YSLFMFGPIV  FLLNMFVAIL  YNGFTVVELM  RFIFTKFVMW
                    VIFFAFCCLF  YLIFYLSPLL  FLVNIMLAII  LKAFNEIDVM  DYMWDNFKKY
                    IVFIAFTFVA  ALVFGLGPIF  FLINMFVSIV  IDAFWVVEIV  DFIIERFKLW
                    IAFLSFACTA  YLFFMTGPLL  FLINFFLTIL  MEAFEAVEVI  EYLMKRMKMM
                    VIFLTFAQFA  YLIYGVSPLY  FLINMFLTLI  IKSFEKVEMA  DYMKERFKSL
                    ILFLAFVLAS  YIVFGFGPTI  LLINVFITLI  CEAFSIVEIV  DFVVDRFKMV
                    VLFFAYAQLM  YNIFGFARIV  FMVNLFLTLI  MEAFAWAEIV  DFMVSRFKGL
                    IVFMAYAMFF  YLIYFLGPLF  FLINMFLTIL  SEAFSAVEMV  DFIFKRFMQW
                    VVFFAYVQFF  YLLFFLGPLF  FLINMFVTIL  NEAFADVEIV  EFVVKRLKSW
                    IVFFAFVQFF  TLDMGLAPYF  FTINMFLSIM  NESFTAVEMV  DFIVTRFKLW
                    IFFLSFVQVF  YLLYFLCPLI  FLLNMFLSIL  NEAFASVEIV  NFMVGRFKTW
                    IVYMAFMQLF  YLTFMLTQIF  VLVNMFLSIL  NETFGAVEIV  DFMVGRFKRW
                    IVFLAFIQFF  YLIYVLTQVS  LVVNMFLSIL  NETFSAVEIV  QFMLGRFKLW
                    IVFLAFIQLF  YLVYAMTQIF  IVVNMLLSIL  NETFGAVEIV  DFMMNRFKLW
                    IVFLAFCQLF  FLTYMLTQIF  VIVNMFISIL  NDTFTTVEIL  EFMMSRFKKW
                    IVFMAFAQLF  YLTYMLTQIF  VIVNMFISIL  NETFTVVEVV  DFMLQRFKKW
                    IVFMAFSQLF  YVTYMLTQII  VIINMFVSIL  NETFAAVEIV  DFMLQRFKKW
                    IFFLAYALAF  YKMYALGPIF  FLVNMFLTIV  IEAFSSVEMV  DFMIGQLKKW
                    IVFFAFATAF  YLIFGLGPFF  FLINMFLTII  NEAFKIVEMV  DFMIRRLKLW
                    FVFVAFTMMF  QLLLGVSPVF  FLMNMFLSII  IVSFNIVEMV  DFIFGRMKTW
                    IVFLAFAEAF  YLIFTLGPVL  FLINMFLTIL  NESFGDVEMV  DFMLNRFKLW
                    ITFIAFVCLF  WMTLGLAPIA  FLVNILLTII  IQSFEDVQLM  EFMIRRLKLM
                    VIYLAFVQFF  YLVFGLGPLS  FLLNIFVTLI  LSAFQDVEIV  DFMWKRLKGF
                    VIFLAFTQVF  YVILGIGPMV  FLLNLFVTLI  ISSFQSVEII  SFMGRKVKGF
                    ITYLAFVQVF  YLIFGVGPLI  FLLNIFITLI  ISSFQSVEII  SFMKNKFKSM
                    IILTSFGIGT  HLLSGLLKVF  FIINMFISVI  NDTLYEIELA  DHLTMKIDTW
                    VIFAAFLSLG  YLGFGPGQVF  LMINMFITLL  CNYMEAVLVV  DHFFENLRGL
                    IMVMAFASMG  NVLFGAGRVF  LVVNLFITLL  CTFVDAVEVV  DHFLDMVQGF
                    IMMIGYAVFG  HLAFGLGSIF  FLLNFFAAIM  MDIFTVEEIV  TYTIERVKSL
                    VALIAIISFC  TIVFGLGPLF  FLMSMFISIL  NDSLVCVEML  DYFLTRFKAW
                    IYVSAFCMLT  YLVLGLGPVI  FLLMMFCAIL  DVAYHEVKIT  ELAMERAGV-
                    MIVLXFCXLS  NLXFGIGPLL  FLVNLFIGIL  CDSFNTVEIV  DFILGRVKSL
                    IVFFAFVQLA  YIMFHFGPIF  FLISMMLSII  METYTSVEII  DFTIRRLKAF
                    VIFLAYCFLV  LLVFGIGPAV  FIMNMFIGIL  CDTFEEVEIL  EFMTNRVKAF
                    SSFFAFSLFG  CLVFGIGPFF  FLINMFLSII  NDSFAEVEIV  DFMVHRLKEN
                    LVFISFAFFG  NMIFGLGRIY  FLMNMFLAII  NDSFSEVEMV  EFILDRFKSQ
                    ILFLAFCQFA  FLVFGLGPIF  FLMNVFIGIL  NDAFVEVEIL  DFIFHTFKKT
                    IFFTSFTAWA  YLMFILGSLW  FIMNVFLTIV  METYASVEIV  DFMIKKFLKL
                    VFFLAYSLFA  FAVFGLGPLF  FLMNMFLTIV  LDVFSEVEIV  DFMIRRFKKF
                    VFFLAYALFA  FAVFGIGPIF  FIMNMFLTII  MDVFAEVVIV  EHMIKRFRRI
                    LIFIAYAGFG  YLLFGIAEFY  YVMTMMCATL  NRSIREIEID  DLLHDLLKDF
                    LMIGVFVMLG  YVLFHVVRIY  FLLTMFQAIL  NASATQIGII  NVLKKMYDAL
                    IYAGIYAMLG  YLIFGLGKIY  FLLKMFESVL  GECISMKNVM  LILSKY----
                    IIYSAYVVTG  YLLFGLGELY  YMISMFAVIL  NLSISVVGLT  NVVADSVKNV
                    IIYVMFVILG  TLLFGFAEFF  YLITIFAAIL  NNSISHVGIK  FYISKTIKDI
                    IMFFTFVGTG  YLLFGVARMF  YLFTIFAAIL  NKSITDVGVM  DIVLKSAKSA
                    VVFLAFSQLG  WLLFGGAQTY  YLANTLICII  VDAINSVQLI  DFIIYRVKEM
                    IYFLGFLFLA  NLWFELGPLF  FLLNMFIVIL  DESIKRAEVV  DYMKKQLVGY
                    LMFMAFTHTA  YLTFGVGPMF  FLLNMMLSII  NDTFLASEAA  IFLVNQIKEV
                    VTFIAFGQSG  FLLFSLGPIF  FLLNLFVTAV  MLAYSVVEIV  DFIWDNIKEI
                    IVFFAYGQLL  FLTVGLAPLV  FLTTLFVTVI  VWQYEWADIV  DFMYWKFMTL
                    IIFVAFAISG  YIVFGIGPLY  VLINMFMSIL  NDTFTAVAMV  NFMINEFKRL
                    VFFIAFIHIG  YLVFCFGPIF  YILNILIAII  NESYGMTEIV  DFMMQRFTKW
                    VIFLAYCQVT  YLLLGLSCVF  LMVNMFLAIL  VDSIKHDELT  DFMIHRLKTM
                    ICMTAFALSG  LVIFGLGPVY  FVMNMFVSIL  DETYGAVEMV  EFMWMRFKRF
                    ILIVAFASWG  YIMFGFGPIY  FLLNMFVTIL  NESIAAVEIV  AFIWCRFKDW
                    IVFLAYCQVF  YLVFGFSKVF  FLMNMFLTIL  NQSIIAVEIV  DFVWRRFTKF
                    IIVIAFALWG  YAVFSIGPIF  FLANMLITII  VEAFAKSPIG  RHMMKRFKMR
                    LYFFAFTATA  FLLFGWGPIF  FLMSIFLTII  GDSFTTVEIV  DFMWKKIKGL
                    IYFFAFCMFA  YVIFGIGVLF  FLMGMFLTII  ADAFTAVENV  DFILGKIKGV
                    LYFFAFCQAA  YLLFGLGPLF  FLMGMFLTII  NDSFATVEMV  DFIVKRFKAA
                    LYFFAFTACG  HLLFGLGPLF  FLMSMFFTII  GDAFTEVEIV  GFMWKKIKGV
                    LYFWTFTATG  FLLFSLGPIF  FLMSIFLTII  ADAFSTVEFL  DYFTKRLKQV
                    IMVLSYAFYA  YLYLSFTWFF  FMLSILITVI  MDSHYEFEVI  DYFVKSVFR-
                    AYFIAYAFLS  NLIFGVAPFI  LFLALFIAIL  TSEIGVEDLI  RLGIEKVREL
                    VIFTGFACMA  YIVVGFAAFL  SVLNIFISLL  ITTLKRVVIV  EMMISKIMSI
                    IMFLAYSIAC  NLMYGLGAFL  IVLNLFISVI  LVAFNEEEIV  ELMLMKVCSL
                    TMLLAYSIAS  NLIFGLGSFL  IVLNLFISVI  LVAFSEEEIV  DLLLMKILSF
                    IMFLAYSVAS  NIMFGLGSFL  IVLNLFISVI  LVAFSEEEIV  DLMLMKLCSF
                    FLMMAYAFFG  QCAFGIGIVF  LLINMFIAII  DESFRYVEMV  DFMWTRLLVI
                    VIYLGFSSFA  FLVFYLGPLF  FMINMLLAIV  NESFALVEIV  DFMVDRFKKF
                    VVYMGYASFC  FLVFYMGPIF  FLINMLLAII  CEAFAKVEIV  DFMVTRFKAW
                    INFLAFAQVY  HILLALTAVI  FFLNVLIVII  IDSFAVVELL  EYVTERIRGV
                    IVFIAFSQLY  FSMLGLGAIS  FLLNILIVLI  IASFQQVELI  DFVVEQFKSL
                    IVFLSFAQFY  YLLLGMGAFG  FLLNMFIAII  VESFTEVEIM  EFTVERVREV
                    LVFGAYALFA  YAIFHLGPTF  FMINMFLSII  NETFGKVEIV  DFMLQRFKRW
                    LVFVGFSHLC  YLVFSLGPIM  FLVNMFLSII  IENFKRVEII  DFMIDQFSNW
                    LVFMAFVHFC  YLIFSLAPFM  FLINMFISII  IENFQRVEIV  DFMTEQFRDW
                    IVSLAFDSAL  FVILAFGAAV  YLLNFFVMLV  MTEFETLEAL  DHIASKALKV
                    FFSMTFNSVL  YAVLGFAFVV  IVLQLYVTII  MFEFEEIEII  DHIKYKTKRR
                    LMFFGFISSG  YILFHLGALF  FLLTMFQAIL  NSGITTVDVL  MNMYRGLIVD
                    IIALALSNLC  NLILHVPPTF  FVKAVLIATL  AIFVKQAELT  SYVKA--LF-
                    LMLAALSHLH  RFLLSAMACY  FCFGMLRGFL  M--TLPQDVT  AYMWEKVLTF
                    LLLAAHYHSR  WFLLFVMRCY  YGFRMLRATF  L--TVFQDIA  VYTWHKVLTL
                    FLAIGYSLLS  PLVSGIMLL-  LTFSLIRVIL  IAAKRTTEVP  QLFKNLMWSL
                    IWVMAYSSTG  VALFNLAAIF  LLTAYVIAIL  TVHYRAYEWF  GFFWEKILSC
                    IWLASYTCLT  MALYSVWRLV  ILTAYMLAIL  NYHYKRHESV  RFCRNRLSNV
                    VWVCAYTSLG  VALYS-SRLL  VLTGYIVAVL  IYHLKRHQAL  RYLWNRLVMF
                    SLVMAFSSLS  CGLFGWLPVV  FVFTYIFAAL  SHRLRQTQLF  AFFWDQVLRW
                    GFVMSFASLS  TCVFGHLDLV  LIVTYVFVVL  SHKFQKTQLF  SFYWEQL-KW
                    VVIIAYTSLG  CLAFGGGKLF  VFTAYIFSIL  SSNHGSYESL  IFIWKKLLVW
                    VLLLGFAALG  HALFGATRMF  ISTIYVVSFL  TFRFHVTETL  TYYWRMLHQL
                    SLLVAFSHLG  TLLFGQLGLY  LLLGLIIGIL  TSAYRVVTMA  TYVWEKFLMW
                    -----YSGVG  VIVFGAVPVF  YLLGM-----  ----------  ----------
                    ILETAFACLG  NLLFGLWPMF  YMAGLMKAIL  CHNYRKVEVI  SFFWHRFLCW
                    VLEAAFACLG  VLLFSLWHLF  YMAGLIKAIL  CHSYKQVEVV  RFFWNKFLVR
                    FVHIAFSSLA  NQWFGFTSVF  LATGLVIAVF  SNAYKFVEVV  EFMIRRLKTW
                    LVILAYAQLG  YLWYGFTQLY  VIMGLVIGIL  NSTYRDLEMI  EFTIRRFKRW
                    VLMVGYALFG  YLIFGFSICF  FFCRLFSAIY  IQEYKDAEMI  PYMFQRLKLR
                    ILLLTHAQFG  YLIYGLTHFF  FTMALSVSVL  MWSYKWSEMI  DFMIKQFKLM
                    ILLLSYAQLG  YLIFGLTLIF  FVTALSISIL  GWSYKWSEMI  DFMLHKFKLI
                    IFLISYAALG  YLFFGFTAIF  FIGGLVMATV  LNIFKGVELV  DFMLKRFKLL
                    ILYLNHGMIA  YLFLGFTHCL  FTIALIIAVL  NDSYKTVEMI  DFMMKRFKLW
                    ILFLNHGMVS  YLWFGFTHFF  FTVCLVVAIL  SDTYKTLEMI  DFTMKRFKMW
                    VLGVAYAQLA  ILLVSLSPLL  CALRLGAVIL  RWRYHALEMV  ELFLRRLRLW
                    VFLLAYSHTG  HLLFH--SFP  CL----MSAL  LRNYRRAEMV  ELFLRRLKMW
                    ILILTYAQLG  YLLFSLAFLF  FVGRLFGAIL  IHGFTAVEMV  EFMIKRFKMW
                    IVLWAYVQLT  YLVYGLTPFI  FIAALFAAIM  INSYKVSEMI  DFMMKRFKQM
                    IFFSAYMALG  YVGFGLGGLF  LFINLSQVII  MSAHVDMEVM  YFILQKVYRM
                    VYFFVYMAFG  YLVFGLGVLF  LLINLFQAVI  LSAYEEMEAM  TYLCRKLRTM
                    IYSFMYVAFG  YLVFGLGVLF  LFINLFQAVI  LSAYDEMEAV  TYLCNRLKSG
                    LAMTPFIIAG  HVIFGLGPVF  FYTNAFVSLI  MIVYEKTELA  DFVVERLKRL
                    IFLFAFALLF  CVTFGLGPLY  FLFNFYILLI  LYAFRDADVL  SAIVDWLFSV
                    VTFVAFAYYG  YLSFGQAYFF  FIVNLFIAML  LHCYSAADLV  SMLTEWFLSA
                    IVIMAFTQTA  SLIFGLGPLM  FLLSMFMAII  MDVYADQVIK  ESATKTFRKV
                    VVIMAFAQAL  FFVLGLGPAI  WLVFTFVAIL  MDSFESVEIV  DFMVKQFKDY
                    LLLVGYSMAC  NLLFGLGSLL  IVINLFVSGL  LTTFSEESMM  EGMLLKLWGL
                    VLLSSYAMTF  NLLFGLGSLL  VIINLFVSAI  LIAFGKETLT  DMLLQKLSSL
                    ILLTGYAIAF  NLLFGLGTFL  IVINLFVSAI  LMAFGKEALI  DTLLQKLSNL

                    TG
                    TG
                    TG
                    LV
                    SG
                    MG
                    VG
                    TG
                    FG
                    TG
                    TG
                    TG
                    TG
                    TG
                    TG
                    TG
                    TG
                    TG
                    TG
                    VG
                    TG
                    VG
                    TG
                    LG
                    FF
                    FG
                    FG
                    FR
                    AM
                    VL
                    LA
                    FG
                    --
                    VG
                    IG
                    LG
                    IG
                    IG
                    VG
                    IS
                    TG
                    TG
                    WH
                    VV
                    FR
                    VG
                    FG
                    LA
                    FG
                    IH
                    LM
                    VG
                    VG
                    IG
                    SG
                    FR
                    TG
                    VG
                    IG
                    MA
                    FK
                    FG
                    FG
                    LG
                    MG
                    -G
                    LG
                    CM
                    LG
                    LG
                    FG
                    LG
                    TG
                    SG
                    LG
                    TG
                    LG
                    SS
                    LG
                    LG
                    CK
                    LG
                    F-
                    -T
                    LR
                    LG
                    LG
                    TG
                    FR
                    AQ
                    SG
                    FG
                    TG
                    AG
                    AG
                    --
                    LG
                    VG
                    MG
                    LG
                    LG
                    TG
                    TG
                    IG
                    AG
                    AG
                    MG
                    MG
                    TG
                    VG
                    WY
                    FS
                    FD
                    LG
                    CS
                    FS
                    RG
                    IG
                    FG
                    LG
                    LG
