# Supplementary material for: Neural circuitry of a polycystin-mediated hydrodynamic startle response for predator avoidance
Source: eLife. 2018 Dec 14;7:e36262. doi: 10.7554/eLife.36262 (PMC6294549; doi:10.7554/eLife.36262)
Supplement: Figure 3—figure supplement 1—source data 1. [file elife-36262-fig3-figsupp1-data1.zip › Alignment_Figure3_figure_supplement1B.phy]

  56  522
470247587  NIERGSRMVK  DLFTHFVFFI  IFLVIVVLQR  NVYTINMALK  NSFMDFKAYL
66823157   ETQRNARLVK  DLIIHLVFFV  VFVLIVVLQL  NLFIINTSLK  NQILDFITYL
673034662  KDFSAHREIK  DMIQYLMFLA  LFIVVTVDVS  GPYRVTAMLN  AQLNELHQYL
551658247  SKRNAIRFVR  ELIVFVLWVT  CFSATITLTR  DSYQFGFLFK  NWLIDFYSFL
695457291  RNPVPFGSLV  EASSYAVFLI  LFILATTVVE  EAFYFANRLK  TALVQMWAFL
923132353  RARDVVMASL  EVVLYILFLV  AFCLMAYGAR  NSYHYNALMK  DLFLEVWQYL
551655682  IDKFRRDKIR  EIVFYLFFLV  IFTTSALIQR  NSHYYMQTVK  DAILDFWDYM
923138555  RLLYIRSWTF  STLRYFVFLT  LFTIIVFGSR  PAYYMSAQLR  DILVEMFQYM
116008215  TDEEVREALV  EFSVFIIFLI  LTSLVVLSVR  HMFYFNDTMK  KLFTDWWDYL
71999568   KIKLTARSFM  EVGGYAVFLI  VLVYVAFAQN  SSYYYSKVMS  DLFVNIWDWL
1253289448 KVSL-KSALK  DLISHFIFLV  IVCIIAFSTC  STYYFTNVVN  NLFTDVWEYM
847028821  KNLYANTTVR  ELVVYMLFLV  LLFIITFSMR  PMFYFTNFLN  NLFLDFWKFL
675439102  RDLYIQTTLR  ELILYIIFLA  ILMIIAFGMT  TMYWYTNLLS  NLFLDFWNFA
847028815  RQLYIKTTLR  ELVIYIFFLA  VLVIISFGMT  TAYWFTNLLS  GLFTDFWKFL
Ptor32544  RELYIKTTIR  ELLVYIIFLI  VLMIISFGMN  GVYYYTNILT  NLFTDYWKFL
828192580  REIILKSLLR  ELAIYLIFII  ILSIISFGMT  SMFYFTKSLK  DLFTDFFNYC
1067079595 REVYVRTTLR  ELVVYLLFLV  ILCIMTFGSA  SMYYYTSVLT  NLFLDVWDFY
926626589  KEWHVRTTLR  ELVIYIFFVV  VLCILTFGMM  SMYYHTKVIS  ELFLDFWRFV
675370064  KEWYVKTTLR  ELFTYIVFLV  LLSIMTFGMM  SMYYQTKVMS  ELFLDFWKFA
241171514  REWYIRTTLR  ELLIYIVFLV  ILCVLTFGMM  SMYYQTKVMS  DLFLNFWSFV
1242857867 RKLRVKTTLK  ELVVYFLFLV  LLSVVAFGMT  SMYFVTKVIS  ELFLDTWKVL
908475875  QELLVQRTFR  ELVIYVLFLI  FVCIIAFGMS  SMYYYTKVMM  DLFLDFWKFA
685230872  RELVIKTTLR  ELITYIVFVI  IICIVTYGMT  NTYYYTRAMR  NLFVDFWKYA
Chem014425 REFQVKTTLR  ELIIYVAFIV  ILCILTFGMT  HMYYFTKVMK  DLFVDFWTFA
156401013  REMHIKTTLR  ELIIYLVFIT  ILCILTFGMT  SMYYFTKVMR  DLFVEFWMYT
260802732  KEQYVKTTLR  ELFTYIIFIV  ILCILTFGMM  GMFYFTKVME  DLFLDWWKFT
198420844  RELYIRTTIR  ELVIYVFFIA  TLCILTFGMT  SHYYYTKVMQ  ELFVDFWRFS
47551289   KELHVKTTLR  ELAIYLVFLV  VICIVTFGMT  SMYYYTKVMS  ELFLDFWRFA
291234667  RELHVKTTLR  ELIIYILFII  VLCIVTFGMT  SMYYYTKVMS  ELFLDWWRFA
675875990  SNIKIKTTLR  ELVVYILFLI  VLCVMTFGMT  SMFYYNQAIN  SLFIDLWTFM
675861632  QDLRIKTTLR  ELVIYCVFLA  ILCIITFGMT  SMYYYTNVMN  SLFIDVCIYA
Bner206993 SETKAYVLLR  ELLIYGIFLT  ILLVLTFGMT  NMYYYTKVME  ELFLDFWRFS
1236532622 AELKIKTTLR  ELVMYCLFLV  VICILTFGMT  SMYYYTFVMN  SLFLDWWGFA
918287730  RELHVKTTLR  ELIIYIIFLA  VLCVITFGMT  SMYYYTKAMT  DLFIDVWKFA
405953847  RELHVKTTLR  ELIIYLVFLI  ILCVVTFGMT  SMYYYTKVMS  DLFLDFWKFA
871233656  RELYVKTTLR  ELIIYIVFLV  VLCVITFGMT  SMYYYTKVMS  DLFLDFWRYA
919076678  KDLYIKTTLK  ELIIYLLFLV  VLCVITFGMT  SMYYYTKVMS  ELFLDYWQFA
PdumPKD22  RELHIKTTLR  ELVIYIVFLI  VLCIITFGMT  STYYYTKVMS  ELFLDFWRFS
PdumPKD21  REMHVKTTLR  ELVVYLVFLV  ILCVVTFGMT  SMYYYTQVMS  QLFLDFWTFS
919076662  RELYVKTTLR  ELVIYLLFLT  DLTILTFGMN  SYYYYTKVMS  ELFLDFWRFA
270002831  -HDVLFTTFR  EAVLYIIFVI  AVTICTVGRR  SMFYITQALK  GQFLDFWHYT
1174757226 KELYVRTTLR  ELFVYILFLS  TTLVMTFGAT  NMYYLNNALQ  NVFVGLFKYL
1160116546 RNVNPISTLR  EFLLYLVFLL  DLSILTFGMV  NMFFFTKVMS  VLFLNFWEYV
5669804    KEVEITTTLQ  ELLLYFIFLI  NLCILTFGMV  NMYYLNKVMS  SLFLDFWKFM
1033394660 RELEMKTSLQ  ELLIYIIFLT  DLCILTFGMV  SMYYLNKVMS  NLFLDYWEFL
556956196  KESKLKTTLQ  ELLIYLIFLI  DLCILAFGMV  SMYYLNQAMS  NLFLDFWKFA
1160100767 RERYLKSMLR  EMVTYSIFLV  ILCVLTYGMV  SMYYYTKVMA  SLFLDFWKFA
50539686   REMYLKTVLR  EMITYILFLL  TLCIITYGMV  SMYYYTKVMS  QLFLDFWKFT
4505835    REKYLKSVLR  ELVTYLLFLI  VLCILTYGMM  SVYYYTRMMS  QLFLDFWKFT
557013709  REKYLKNVLR  EMITYIIFLV  ILCLLTYGMV  SMYYYTKVMS  RLFLDFWKFT
528498254  PELNVKANLK  ELLIYIVFLV  DLCLLTYGMT  STYYYTKAMT  DLFVDVWTYM
359465612  RELYIKTTLR  ELLVYIVFLV  DICLLTYGMT  SAYYYTKVMS  ELFLDFWDFA
1160139095 PELHIRRTLR  ELLVYVVFLV  DICLLTYGMT  SAYYYTKVMS  NLFLDFWSYA
942132194  RELYVRTTLR  ELLVYIVFLV  DISLLTYGMT  SSYYYTKVMS  DLFLDFWTYA
Pmar01872  RDKYVKTTLR  ELFVYIAFLI  NLIILTFGMT  SMYKYTLAMD  NLFLDFWKVV
Pmar7053   REQYFKTTLR  ELIIYVVFLI  DLCLLTFGMM  NTYYYTKVMM  DLFVDFWKVV

                    TEQFGPVVT-  -GMDN--AMN  KVISVVRLRQ  LRVTDHSCF-  ---DLPCYYG
                    NSTFCESIS-  -SLEN--AMN  KIINVIRIRT  ARVKPDSCN-  ---NLTCYYD
                    TGPFYDVVY-  -GAFDIGGNS  RLVGPIRIGQ  VRVKAEACVM  A--PVQCFYS
                    QEVLVKILA-  ---PLFLYGN  KRIGPLRIRQ  VRVPYTTC--  QYLNIHCYFS
                    QGPFADVVY-  -KEETVSSSN  RLLGGVRLRT  LRVKAGSCLS  QIPVPFCYFD
                    NGPFLAGLA-  ---DNIYGVN  RLIGMARLRQ  LRVKPGKCLL  GAFVQGCLYK
                    TTVIPQYLYK  DKWYNVLHVN  RLVQAPRIRQ  LRVNSQICVP  PRLIKTCYFS
                    EGPLLEGLFP  TVDYAIYGYD  QIVGLVRIRQ  VRIRKDTCVA  DKFVEHCYFK
                    KYNFLVTLHM  DFKYNFLYEN  LLLGPPRLRQ  IRVRKESCVN  DAFFNTCYYS
                    SQVLIPGIYW  TETS-IYYEN  RLLGEPRIRM  LKVTNDSCVM  KSFIKECFYE
                    NNQLMAGLYW  SPLTTIFYEN  RILGKPRIRM  LKVTNKSCVV  ESFIKACYYE
                    MGPLLNGLYW  NVWYNIYFEN  KLLGVPRIRQ  IRVKNNSCIP  NILVNQCYYS
                    TGALLNGLYW  NTWYNIFYEN  KLIGLPRMRQ  VRMKNNTCIP  LEFVNQCYYK
                    TGPLLNGLYW  TTWYNLYYEN  RLIGLPRLRQ  VRVRNDSCIP  SDFIKQCFYS
                    TGPVLSGLYW  NQWYNIFYEN  KLIGLPRLRQ  VRVPNNSCIP  SDFIKECYYS
                    DKVLIEGLYW  EKYYNIFFEN  KLLGLPRLRQ  VRVRNDSCVH  KFFVSKCFYS
                    ENVMLDGLYW  ENWYDILYEN  RLLGLPRVRQ  VRVTNNSCVH  ADFIRQCYYD
                    DNVMLDSLYW  ENWYNVLYEN  RLLGSPRLRQ  LRVRNDSCVH  DEFIFACYYA
                    KDVLVENLYW  ENWYNILYEN  RLLGSPRIRQ  LRVRNDSCVH  SDFITQCYYS
                    EDVMINSLYW  ENWYNILYEN  RLLGSPRIRQ  LRVRNDSCVH  PDFITQCYYS
                    KGSLPSALHW  EHWYNVFFEN  KLLGLPRIRQ  VKVRNGSCVH  EYFIFDCYYS
                    KGPLLNSLYW  EKWYNIYYEN  KLLGVPRLRQ  LRVSTNSCVN  EEFITDCYYS
                    EGPLLDGLYW  EKWYNLYYEN  KLLGRPRLRL  LRVRSDSCIH  SEFITDCYYA
                    DDGLMNGLYW  EEYYNIYFEN  KLLGRPRLRQ  VRVRNDSCVP  DDFIKECYYS
                    TETLSDGLYW  EQYYNIYFEN  KILGRPRFRQ  LRVLNDSCVH  DDFIKECYYS
                    RGPLLDGLYW  TKWYNIYYEN  KMLGVPRIRQ  IKVRNDSCVH  EDFILECFYS
                    EGPLMDGLYW  ETWYNIYYEN  KLLGVPRIRQ  LKVRNGSCVH  PDFITACYYA
                    ETPLMDGLYW  EKWYNIFYEN  KLLGVPRIRQ  LKVTNDSCVH  TDFINTCYYS
                    EGPLVNGLYW  EQWYNIYYEN  KLLGVPRIRE  LKVRNNSCVH  SDFIKYCYYS
                    QNNLLNSLYP  DSWYNVMHEN  KLLGVPRIRQ  VKVRNNSCIP  DDFIRECFYN
                    EKVLLPGLYW  ETWYNIYYEN  KLQGVPRLRQ  VRVRNDSCAP  DNMIKDCYYS
                    EGPLINGLYW  ETYYNIYFEN  KMLGVPRLRQ  IKVSNSSCIH  SDFIKQCYYT
                    QGPLISGLYW  DTWYNIYYEN  KLLGVPRMRQ  VRVRNDSCIA  TDFIRACYYS
                    KGPLMDSLYW  EKWYNIYYEN  KLLGLPRMRQ  LRVRNDSCVH  SDFIKTCYYS
                    RGPLIKGLHW  ETWYNIYYEN  KLLGLPRLRQ  LRVSSNSCVH  ENFIRECYYS
                    KGPLVNGLYW  ETWYNIYYEN  KLLGVPRLRQ  LKVHNDSCVH  EDFISECYYA
                    RGPLMDGLYW  ETWYNIFYEN  KLLGVPRIRQ  LKVKNGSCVE  SNFIDDCYYA
                    ESSLVNGLYW  ETWYNIFYEN  KVLGVPRIRQ  LKVRNDSCIH  DDFITACFYD
                    EHALCDGLYW  ETWYNIFYEN  KLLGVPRVRQ  LKVRNDSCVH  DDFIKACYYA
                    EGPLMDGLYW  EKWYNVFHEN  KLLGVPRLRQ  LKVRNDSCVH  DDFIKTCYYA
                    QSLMLENFYW  EHYYNILFEN  KLLGVPRIRQ  VKVKNDSCIH  EYFFTSCYYG
                    KGTMLDALFV  EDWYNIYYTN  KILGLPRIRQ  LRVKNGSCVP  VEFIFDCFYS
                    EGPLLDSLYW  KEWYNIYYEN  ILLGHPQIRQ  LRVRNNSCIH  EYFFKDCYYT
                    EGPLLEGLYW  DSWYNIYYEN  ILLGVPRVRQ  LKVRNNTCVY  SSFMSECYYT
                    EGPLLDGLFW  NTWYNIYYEN  LLLGVPQIRQ  LKIRNNTCIY  PSFMKVCYYR
                    EGPLLEGLYW  NKWYDIYYEN  ILLGVPRIRQ  LKVQSGNCVH  GYFIRECYYS
                    EGPLLDGLYW  DIWYNIYYEN  LLLGVPRIRQ  LKVKNESCIH  EDLIKECYYS
                    EGPFLNGMYW  ELWYNIYYEN  LLLGVPRLRQ  LRVRNESCVH  EDLVYDCYYS
                    EGSLLDGLYW  KMQPSIFYEN  LLLGVPRIRQ  LRVRNGSCIP  QDLIKECYYS
                    EGPYLNGLYW  DLWYNIYCEN  LLLGVPRIRQ  VKVRNGTCIH  EDLIKDCYYS
                    EGPLLDNLYW  TKWYNIYYEN  LLLGVPRVRQ  LKVKQNSCVP  TDFISDCFYN
                    QGPLLDSLYW  TKWYNIYYEN  MLLGVPRLRQ  LKVRNDSCVH  EDFILSCYYS
                    QGPLLNGLYW  TKWYNIYYEN  ILLGVPRIRQ  IKVTNNSCVH  KDFINGCYYT
                    QGPLLDGLYW  TKWYNIYYEN  LLLGVPRIRQ  VKVQNNSCVH  QDFIFGCYYR
                    QGPVLNGLYW  EKWYNIYYEN  FLLGVPRIRQ  LKVRNDSCVH  ADFVQGCYYS
                    QGPVLDGLYW  EKWYNIQYEN  VMLGVPRVRQ  LKVRNGSCIY  PLFIPGCYYS

                    THTRETEPII  GTNYYFT--K  DSHGSLVFGY  DTSGYYVDIL  TDGIQQLYDN
                    KDTKDRSPFG  NDMYTYT--S  NSHGSYVFGW  DRSGYYIDII  KTGVESLIDN
                    AATDSIEPFG  VEPRFYSHSH  HWYGSPTFG-  --------VV  YDLLASLKEH
                    LSTNLDSKFI  EPWFTFYTAK  QLSEMAYFQY  PGSGYVLDVV  NTSLKTIQDS
                    SSVEEKQGYG  VHAYNWSSAK  VTEAQTVRGF  PGSGYVVDLS  RERLAELRVD
                    EQYESRETFS  TAPFRYASES  EVGGFEVLGY  DGGGFVEYFD  ASKMAFLQTN
                    TSAENRTSIP  GTLVTYKTAS  QLATSEYRNY  TGGGFAIDLA  LDFFNYLKSV
                    SSVVSKDPFG  GNEWVWQADR  QTLFGGVNGY  PDDGFVVDLA  TQQISFLKQN
                    SGAEDRKPMH  GSP--FRTMH  DLDSTPIWTY  RTGGYTVNLN  VKIINDLKDI
                    EKLEDKTMVG  VDAFIYATAK  ELENLKTVGY  GGGGFVQRLA  QSAIATLKAN
                    KGKEDRAPFS  LDAFTYSTAD  ELENSDLWGY  GGGGYVQELS  MDSIAFLKAN
                    RNIELKESFG  SSAWNYTEDS  ILQSGSFQGY  GGGGFYVDLS  LNIILSLFNN
                    MSDESTDSFG  STAWNYTSGS  VLGSYPFQGY  SGGGFYIDLA  LGVLNFLYTN
                    MSSESKDSYG  STPWVYTNSS  VLDTTEYQGY  GGGGFYVNLS  YNTIMTLFNN
                    EGSESKAPFG  SSAWTYSNES  TLKGRSASGY  GGGGYYIDLS  LNTINFLFNN
                    PESESKDDFG  DIIWKYKSES  TLEGRVFSGY  GGGGYVSLLS  SQILSNLKHN
                    DNKVDKQPFG  TSAWSYSSQQ  ELNGFAHWGY  SGGGSYKNLS  KAILADLRSN
                    PDIEDKRPFG  GTAWQYFSEK  QLNGSSHWGY  SGAGSYIDLA  KHIMNELRQN
                    PHIEDTEPFG  GSAWVYHTEK  EMNGSNHWAY  SGAGSYRDLA  LARLEILRQN
                    PHFEDKGPFG  GSAWTYHSEK  ELDGADHWGY  SGAGYYADLA  LQVMAELKDN
                    KSNEDTESKV  YTGFTYQSEA  SLDGSSSEGY  SGGGFVQNLT  QRILEHLFTE
                    KDDEDTSDFG  ETAWKYQSQD  TLKGFMYWGY  SGGGYIKDLS  NQIINQLIDK
                    KGIEDKSSFG  ETAWTYQTSS  ELKSRDYWGY  DGGGFTHLLA  ARVIAELKDN
                    ESVEDKRAFR  GSAWEYSTED  ELNGRGFRGY  GGGGFTKLLS  KDIIAELKAN
                    PNVEDMNTFG  GSAWTYQTEK  DLQGRSYWGY  SGGGFTQLLT  QQIIEDLKQN
                    EAVEETEPFG  WDAWFHKDSD  EIDGSGHRGY  AGNGYVQDLS  EAKILELFNN
                    KAKEDTSPFG  GTAWVYHTED  ELDGSSHWGY  SGGGYYQDLS  LAIIKNLKEN
                    ESLEDTATFG  GTAWVYSTEE  DLDGSGHTGY  GGGGFYADLS  LDIILTLKEN
                    ESVEERTPFG  GTAWEYSTEE  ELDGSSHWGY  GGGGYYLDLS  LEEILELKEY
                    SDNEFKHSFG  GTAWQYRDSS  EMKSSSYSGY  GGGGFAQDLS  QALVQNLFDN
                    SSAEDTRPYG  GTAWTHSN--  --LGSNVRAY  GGGGYYADLS  EQVIDNLKTN
                    ASVEDTNPFG  GSAWTYHKAD  DLESGNVKGY  SGAGYYQNLS  LAIIQDLKQN
                    RSAESREPFG  STAWNYSTEQ  QLDGRGYSGY  NGGGYYIDLS  TAKIDELFHG
                    ENNEDHEGFG  ANAFNYRSKD  DLDGTSHWGY  GTGGFVQDLS  MKLVNALFDN
                    ANLEDKTTTA  YTAFAYKTEE  ELDGSSHEAY  SGAGYVQNLS  LEVITYLFNK
                    ESIEDTKSFG  DTSWKYFTED  QLHGSSHWGY  SGAGYYKDLS  VEIVNHLFDE
                    SGDEDKSTFG  GTAWSYQTSE  QLDGSGHYGY  EGGGYVQKLS  LAIVDDLKQN
                    KGIEDRNPFG  GTAWEYHSES  ELGGSSQRGY  GGGGYIQDLS  LNIILDLREN
                    QSIEDKAPFG  GTAWTYKTEK  ELDGSGHWGY  GGGGFYEDLS  AAIIADLKQN
                    ESIEDKFPFG  GTAWVYQTED  ELDGWGHEGY  GGGGFVQNLT  EPIIADLKQN
                    PTDEDRAPFG  GTAWTYNTAE  KTESIPFSGY  GGGGFYLDLT  AKLIRDLKEN
                    IGQEATEPFG  TSPWIYQTAT  DTGMASYWGY  SGGGYILDLS  LKLIEKLEAR
                    FATEDQSPFG  KLEWEYRVPN  NEFELWHWGY  GNGGYIFELT  AGEIKQLKSK
                    SANEDLSNFG  NTEWRYSTSN  TN-SPWHWGY  RNGGYIFTLT  KNKFIDLRLN
                    YLYEDRESFG  DTEWFYSSSQ  TL-TPWHWGY  GSGGFMFTLS  LEKLIYLKEN
                    SRYEDRSSFG  GTAWTYSFPS  TY-TAPHWGY  SSGGYYLDLS  AEKIAFLKSN
                    VANEDTSSFG  KTAWVYTSEE  DLKETSYWGY  SGAGYYLDLT  ATKLKVLKEN
                    PANEDKAPFG  GTAWRFKDES  SLGESSYWGY  GGGGYYQDLS  ANQLQELKNN
                    VSSEDRAPFG  GTAWIYTSEK  DLNGSSHWGY  SGAGYYLDLT  AAQVASLKKN
                    VGNEDTSQFG  GTAWTYTKES  DLNGSTHWGY  SGGGYYLDLS  AAQIKTLKDR
                    IKKEDDGAFG  GTAWQYHSEK  EIKGSSHWGY  SGAGFYQDLS  AALLEDLREN
                    PDKEEQLPFG  GTAWTYHSQD  ELGGFSHWGY  SGGGYYLDLS  AEALRALQEG
                    ADTERKSSIR  ETAWTYYSES  ELGGSAHWGY  GGGGYYQDLS  AAILQNLKDN
                    EDKEDKSEVG  GTAWKYHFEK  ELGGSTHWGY  SGGGFYQDLS  ASILQELKDN
                    EDAEDKASFG  GTPWKYSTSS  DMNGSSHWGY  SGGGYYLDLS  AILLQDLFDK
                    CGEEDKETFG  GTAWKYWSEE  ELSGSSHWGY  SGAGYYRDLS  APMLQELKDY

                    DFFSENTRAV  IISFVTLNLN  YEAATVVYLL  AEWTAAGSVD  PYYTMRTYRI
                    GFFDIQTRSV  IISFSTLNLN  FQSTSVFTML  TEWTASGSVN  PYYSIRTYRI
                    KYFDKATRAV  FVDLNLYTAN  IDHTTTARLF  AEMLPGGGVT  TQVEFLTYRL
                    GWIDLMTRAI  FVDFSFFNPN  LNLFLVTRLV  IEFLPSGTVT  MYPTFRIVDP
                    RYLDLPTRAL  IVDFTVYNAY  LQLFNIVEIV  VEFPASGGAF  VQLSDAVLRL
                    NWLDVQTRVV  VVDFSTYNAN  INMFFVGQMV  FEFLPSGGVV  PSSVFRVIRF
                    KWSDLHTRAI  FFTFALYNPV  NGLYLSVLLL  FEFLPFGEVR  PSSQFRVIRM
                    KFVDLQTRLL  AIEFSVYNAN  LNLFCVIRIA  FELPEAGGVV  PFAHFRTVKL
                    HWLDRGSRLC  LVEFNLFNEN  TDIFQSIKLI  AEIPPTGGVI  PQAHLQTVKM
                    RWIDRGSRAI  IVDFALYNAN  INLFCVVKLL  FELPASGGVI  TTPKLMTYDL
                    RWIDRGTRLI  VIDFAVYNGN  LNLFSVIKLM  FELPATGGVI  PKAQFNTLRL
                    RWLDRNTRAV  LVDFTIYNAN  INLFCIIKLV  GEFPPVGGVL  PSYEFRTVKL
                    LWIDRGTRAV  IIDFTVYNAN  INLFCVIKLV  AEFPAVGGVI  PTYDFRTIKL
                    LWIDRGTRAV  IIDFTVYNAN  INLFCYIKLV  GEFPPTGGLL  VSSQFRTVKL
                    LWIDRGTRAV  ILDFTVYNAN  INLFCVIKLV  AEFPPTGGMI  PNSEFRTVKL
                    LWLDRGTRAV  FIDFTVYNAN  INLFCVITLV  FEFPPTGGCV  TSALYRPLKL
                    LWIERGTRAV  FLDFTVYNAN  INLFCIIKLV  FELPATGGVI  PSWTFRTVKL
                    LWISRATRAV  FLDFTVYNAN  INLFCIAKIV  FEFPATGGMI  PSWSFRTVKL
                    LWISRATRAV  FVDFTVYNAN  LNLFCVIKLV  FEFPATGGMI  PSWSFRTVKL
                    LWIGRATRAA  FLDFTVYNAN  VNLFCVIKLV  FEFPATGGMI  PSWSFRTVKL
                    SWLTRGTRAV  FVDFTVYNAN  VNLFCVVRLT  VEFPPTGGAV  SSWSFRTVKL
                    LWIQRGARAV  FISFTVYNAN  INLFCVITLL  VEFPATGGAI  PSWTFHTVKL
                    MWLDRASRVV  FLDFTVYNAN  INLFCVVKLI  VEFPATGGAI  SSAVFRSVKL
                    LWLDRGTRAV  FIDFTVYNAN  INLFCIVTLL  LEYPATGGCI  PYYKFRTLKL
                    LWLDRGTRAV  FIDFTVYNAN  INLFCIVRLV  FEYPPTGGCI  PSFNFRTVKL
                    LWTDRGTRVV  FIDFTVYNAN  INLFCVIRLT  AEFPPTGGLI  PSFNFRTVKL
                    LWLDRGTRVV  LVDFTVYNAN  INLFCVVRLV  VEFPATGGAV  PSYQFRTVKL
                    LWLDRGTRAL  FVDFTVYNAN  INYFCIIRLT  VEYPPTGGAI  PSYKFRTVKL
                    LWLDRGTRVV  FIDFTVYNAN  INLFCVIRLV  TEFPATGGAI  PSWDFRTVRL
                    LWIDRGTRAV  IIDFTLYNGN  INLFCVVRLV  AELPATGGLF  PAYTLQTSKL
                    LWVDRGTRAV  FIDFTIYNAN  INLFCVIKLI  AEFPPTGGII  PSYDFRTVKL
                    LWIDRGTRVV  FFDFTVYNAN  INLFCIVRLL  VEFPATGGVI  PSWTFRTVKL
                    LWIDRATRAV  FIDFTVYNAN  INLFCVIKLI  AEFPATGGGF  TSWEFRTVKL
                    LWIDRGTRVL  FIDFTVYNAN  INLFCVMRLV  VEFPATGGAL  SSWRIASVKL
                    LWITRGTRVL  FVDFTVYNAN  INLFCAIRLI  VEFPATGGAI  PSWDFRTVKL
                    LWIRRGTRAV  FVDFTVYNAN  INLFCVVRLL  VEFPATGGAI  PSWTFRTVKL
                    LWLTRGTRAV  FTDFTVYNAN  INLFCVIRLL  VEYPATGGAL  SSWSFRTIKL
                    LWLDRGTRAV  FVDFTVYNAN  INLFCVVKLM  VEFPATGGAI  PSWNFRTVKL
                    LWLDRGTRAV  FIDFTVYNAN  INLFCVIRLV  VEFPATGGAI  PQWVFRTVKL
                    LWLDRGTRVV  FVDFTVYNAN  INLFCVIRLV  VEFPATGGAI  PSWSFRTVKL
                    LWITRGTRAI  FIDFSIYNAN  LNLFCVCKLI  FEFPPTGGII  PSHSFHAVHL
                    RWLDQATRAV  IVDLTVYNAN  LNYFATVRLC  VEMPPTGVLV  PTANIRVIKL
                    LWLDSGSRAV  FIDFTVYNAN  VNLFTAIRLL  VEFPATGGAI  PSSEFFTVKL
                    SWITRGTRVI  FIDFSLYNAN  VNLFCIIRLV  AEFPATGGIL  TSWQFYSVKL
                    SWITRGTRAV  FIDFSMYNAN  VNLFCIVRXX  VEFPATGGAI  PSWQFHSVKL
                    HWFDHRTRAV  FIDFTTYNAN  VNLFCVIRLT  VEFPPTGGAV  PSWHLYSVKL
                    LWLDRGTRVV  FITFSVYNAN  INLFCVIRLV  VEFPATGGAL  SSWQFQTVKL
                    LWLDRGTRAV  FLDFSIYNGN  VNLFCIVRLL  VEFPATGGAV  PSWQFQTVRL
                    VWLDRGTRAT  FIDFSVYNAN  INLFCVVRLL  VEFPATGGVI  PSWQFQPLKL
                    LWLDRGTRAV  FFDFSVYNAN  INLFCIVRLL  VEFPATGGMV  TSWSFQTVKL
                    LWLDRGTRVL  FIDFTAYNAN  INLFCVIRLV  VEFPATGGAI  PSYQIRTVKL
                    LWLDRGTRVV  FIDFSVYNAN  INLFCVLRLV  VEFPATGGAI  PSWQIRTVKL
                    LWLDRGTRAV  FIDFSVYNAN  INLFCVIRLV  VEFPATGGAI  PSSQFRTVKL
                    LWLDRGTRAV  FIDFSVYNAN  INLFCVIRLL  VEFPATGGAF  TSWQIRTVKL
                    QWLDRGTRAI  LIDFSSYNGN  INLFSVIRLL  VEFPPTGGAV  PSSQIYTVKL
                    LWLDHGTRAV  FIDFTTYNGN  INLFCVVRLV  VEFPLTGGAL  PSYQFRTVKL

                    EMYNDRFRAF  LEITFLLFLT  YYLYFFINEA  RIDFITSFWN  ILEVINLVLF
                    QLYMDKFRGF  LEVSFFIFIL  YYFYYFVNEA  RIDYISNFKN  IFDVINLTLF
                    YPWHDFVQAG  CEGLIYVVIL  AQLAREATAV  RRVYFGEFSN  VAVVCNALLF
                    FRFSDLLVIA  AFSAVVLITL  YYFLADMLDI  AKGFVKSFWQ  IFSFLNVLMM
                    FRYSGRITLE  GFLVFYILIQ  WWR--MVKDM  HRDLTASLWN  ILTVLHLVVF
                    YRYPGRFQIF  LELTVAAFVL  FYVLQELFEM  KQKYLSDGWN  FFDIVNLLLF
                    -GLSDYATVL  LDAMVYLMVF  SYILQDVRKI  AAMYWTHFWH  WFNWVNYTIF
                    LRYLDYFVLV  CELLLCAMVF  MYVVEEVGEL  VQAFVDDMWN  YLDVLNLSLF
                    YSFFSMLMTV  IYIFWYIMVI  YYTIYEITEI  RKSYFCSMLN  ILDCAILLGC
                    LTYQGTRMMI  FEGIFCGFIL  YFIFEELFAI  GRHYLTQFWN  LVDVVLLGFS
                    IRYQDYFIGG  CEAAFCVLVI  ILVIKEVIDI  WNTYLNKFWN  VIDLVVIGLS
                    IRYVDFFVLA  CEILFVLYLL  YYIIEELIEI  DKHYFCSLWN  VLDVIVLSLG
                    IRYVDYFILG  CELAYLIFLI  YYTIEELIEI  KINYFHSVWN  CLDVIVISIS
                    IRYVDFFVLA  CELLFVVFIV  YYIVEESLEI  KMLYFFSIWN  ILDILVIIFS
                    IRYVDYCIMA  CEMVFIMFIL  YYSIEEILEI  RKHYFTSVWN  WMDIIVIAVS
                    LRYVDYFVMG  CEVIFVIFIL  YYLIEELLEI  KKHYFFDVWS  IFDVLVLCIG
                    LRYVDYFIMA  CEFIFCFFIL  YYLVEEAIEI  SVLYFKTVWN  ILDLLVILLS
                    LRYVDYFIMG  CEILFSVFIM  YYIIEEAIEI  KKNYFKSIWN  VLDIVVIVLS
                    LRYVDYFIMA  CEVCIVLFIL  YYIVEESLEI  KKNYFYDVWN  ILDLIVILVS
                    LRYVDYFVLA  CEVVFVIFIL  YYIVEEALEI  KSNYFKSIWN  ILDILVILIS
                    LRYVEYFIMA  CEFFFALFIV  YYVIEELLEI  KIHYFKSVWN  ILDVTVIVIS
                    IRYVDMFILG  CEVVFVIFVL  YYIIEEIMEI  SFTYFLDFWN  ILDVVLLFVA
                    LRYVDYFVGF  CEVVFCLFII  YYIVEEVLEI  YLHYFKNVWN  CLDILMILIA
                    LRYVDQFVFA  CECIFVLFLL  YYAIEEVIEI  HKHYFKDFWN  IVDILVVLMG
                    IRYVDHFVMA  CEGIFILFII  YYTIEEGLEI  KKHYFKSFWN  VLDVVVIMLG
                    LRYVDFFIMA  CEGLYVLFII  YYIIEEALEI  KRHYFKSFSN  ILDITVIMLS
                    LRYVDYFLMG  CEVLYMLFIL  YYIVEEVLEI  RKNYFKSVWN  CLDVLVILLS
                    LRYVDYFILA  CEGIFCLYIM  YYMGEEILEI  KRHYFKSSWN  CLDVIIIMIS
                    LRYVDYFIMA  CEGIFCLFIA  YYIVEEILEI  KMNYFKSVWN  CLDLLVIGLS
                    LRYVDYFVLA  CEIFFILFLI  YYTVEEIIEI  RMHYFKSFWN  ILDVLNILVG
                    IRYNDFFVFA  CEIIFCIFIL  YYIGEEFLEI  KKYYLKEFWN  VLDIVVICIS
                    IRYVDYIVLG  CEGIFVLFLL  YYIVEESLEI  KKHYLYDIWN  WLDLLILGIS
                    LRYVDYFVLA  CECIFMLFIC  YYIVEEIIEI  KRHYFSSFWN  WLDIVVIVIA
                    IRYVDYFVMA  CEAIFVLFIL  YYIIEETIEI  KKHYFKCFWN  ILDMLVIFIS
                    IRYVDYFIMA  CELIFALFIA  YYIVEEALEI  KKHYFKSLWN  ILDLTVIIIA
                    IRYVDYFILA  CEIIFCLFIL  YYMVEEALEI  KKHYFKSFWN  ILDILVIIIS
                    IRYVDYFVMA  CECIFILFII  YYIIEEVLEI  KKHYFKHFWN  VVDILVLVIS
                    IRYVDFFIMA  CECIFCLFIL  YYTIEEVIEI  KKHYLKSFWN  LLDILVIGIS
                    IRYVDYFVMA  CEGIFVLFIL  YYMVEESIEI  KKHYFKSFWN  ILDILVIIIS
                    IRYVDYFVLA  CEGIFLLFII  YYIIEEALEI  AKHYFKSVWN  ILDIVVIVIS
                    VHYVDYVTFV  FECTVYAIAG  FFLAEEIREI  IYFYFLQFWT  YIDVVIIGMA
                    IKLLDYAVLA  FEVIFCLFVA  YYIGEELIEI  SKLYFRSFWN  ILDIIVLTCS
                    LRYVDYFLAA  CEIIFCFFIC  NYLIQEIIEL  HSYYFKNFWN  CLDFLIVLFS
                    LRYVDYFIAS  CEITFCIFLF  VFTTQEVKKI  KEFYFKSIWN  WLELLLLLLC
                    LRYVDYFLAS  CEVIFCLFIV  AFIIQEITKM  KKLYFRDAWN  WLDMLLILLS
                    LRYFDYFVAS  CEIIFCLFTF  AFLGQEFIEI  WESYFKNTWN  CVDVLLGLLS
                    IRYVDYFLAA  CELAFCIFVF  YYIIEEILEI  YIHYFKSVWN  CLDVAIIVLS
                    LRYVDYFVGM  CEVSFCLFVL  YYLVEEALEI  RLHYFKSLWN  CLDVLIVALS
                    IRYVDFFLAA  CEIIFCFFIF  YYVVEEILEI  RIHYFRSFWN  CLDVVIVVLS
                    IRYVDYFLAA  CEVAFCFFVL  YYIVEEVLEL  RIQYFRSFWN  CLDILIIVLS
                    IRYVDYFIIG  CEIVFCVFIL  YYIVEEILEF  RIHHFTSIWN  ILDIVVILLA
                    IRYVDFFIVG  CEVIFCVFIF  YYVVEEILEL  HIHYLSSIWN  ILDLVVILLS
                    IRYVDYFIIG  CEVIFCVFIV  YYIVEEILEI  RIHYIKCIWN  CLDLVVILLS
                    IRYIDYFIIA  CEIIFCVFIF  YYIVEEILEL  RIHYFKSIWN  ILDVVVILLA
                    IRYVDYFILA  CEGIFCCFIL  YYIVEEILEL  SIHYFKSVWN  CLDLLVIMLS
                    IRYVDYFIMA  CEVIFCCFIL  YYVVEECLEL  RLHYFKSVWN  CLDIIVIVLS

                    IVSVILYLIF  LGDNDRRTDL  EILGQTALVF  YQLSAINILL  LAFKTFRFLM
                    IASIALYLAF  LGDNSRDLYL  ENLGQTALVL  YQISAINILL  MSFKTFRFLV
                    LFVLAFRVLS  YATLPASINF  RTPTIYFSLA  RSCQSFNCFL  SWLKLFKFLS
                    LALVGLTVWD  EMAARALFDL  QATGYMLDQE  KNLAGIILIF  MWIKLYKYFS
                    AVTIAVRLYT  IDLAYGTMNL  QGLATVLYAE  SVIESINAAL  VWAKLLQYTT
                    ITLFVFRIII  TVEFNKLQNF  TNLVTLSSAE  FNILSLNGFL  LFFKVLKYAR
                    MVSLYFKISF  YMASLRYVDF  EAIGWTYYQM  VNFQAFNNIF  VWLRAFTYIK
                    VVVIIFRIIM  TITLEQMFNL  QGVALMATQE  ININAINMLL  CWIKTLKYLN
                    YLALVYNIWH  SFKVMSLTSL  DVLCFWNIIY  VDMMAILAFL  VWIKIFKFIS
                    VATIILSVNR  TKTGVNRVPF  DDVTSSENSY  LNIKACVVFV  AWVKVFKFIS
                    ITCIILSLRR  TNLARSRIPM  DDVVNAENMY  NNIAALLLFF  AWIKVFKYIS
                    VICVSFHIYR  MYMIQTMLNF  EYLSFWQLQY  DNLSAFLLFL  AITKIFKYIS
                    FVCVIFNIYR  TIAVQTILNF  DNLSYNQTTF  NYLLAVTVFL  AWVKIFKYIS
                    LTCSIFNIVR  TLTVQNIINF  ESLTFWQLQF  DNLIAITLFL  AWVKVFKYIS
                    FMCAAFNVYR  TIAVSGFLNF  DFLSYWQLQF  NYATAFTLFI  AWIKIFKYIS
                    IFCIVFNIYR  TIIVNKLLNF  DFLSDWQCRF  NDFVAVGVFI  AWIKIFKYIK
                    LGCIGYSVYS  TMTISGKLNF  EVLGYAAVQY  NSVVAVCVFF  AWLKLFKYIS
                    LVCIAFSIYR  ILMVDTMLDF  EFLGFWQTQF  NNAVALAVFF  AWIKIFKYIS
                    VICIAFSAFR  TVVVDNMLDF  EFLGFWQMQF  NNAVAVDIFI  AWIKVFKYIS
                    TVCIAFSIYR  TVMVNQLLDF  GKLGFYQTQF  NNAVALAVFF  AWIKVFKYIS
                    IVFLTFDIYR  LLAVERQLDF  DFISLWQIRF  DNAIAITVFL  AWVKLFKYVS
                    IVCITFNVYR  SLTIMSKLPF  ENIGFWEVRF  NNAVAITVFI  AWVKVFKYIS
                    IVCMAFNIYR  TVTVGGKLSF  ENLGFWQVQF  NHMSAVLIFF  AWFKLFKYIS
                    IVCVAFNVYR  TMEVGNLLNF  DTLGYWQETF  NDFIAVAVFV  AWIKVFKYIS
                    YVAVVFNLYR  TMAVGDLLNF  DSLGFWQTQF  NNMVAVAVFF  AWIKVFKYIS
                    LAAVAFNVYR  TLKVEELLDF  EFLAWAQGIY  NDMVAITVFF  AWIKVFKYIS
                    IVAFSFNIYR  TITVDSLLDF  EFLGFWQMQY  NNMVAIVVFF  AWIKIFKYIS
                    VGCVAFSVYR  YLTVANLIDF  EYMGYWQDLF  NNIIAVNVFL  AWIKTFKYIS
                    LVCIAFSVYR  TMEVAEMLDF  EYLSYWQSMY  NNMLAVLVFF  AWIKVDNLFY
                    VCCCIFDVYR  TISVNNELNF  VFLSYCQDMA  NSALAIMVFF  SWIKIFKYIS
                    LCCIAFNIYR  FLEVKKLLDF  DYISYWQSVF  NSALAIMVFF  AWIKIFKYIS
                    LICVAFSAYR  YWEVSDKLDF  EFLSYWSVQF  NYIIAGAIFL  AWIKVFKYVS
                    LVCAAFNIYR  TISVGNKLDF  DFLSFWQEQF  NQAIAITVFF  AWVKIFKYIS
                    VLCIAFNVYR  TSAVGDKLDF  QFLAFCQTHF  NNAIAVTVFM  AWIKIFKYIS
                    LLCIAFDIYR  TVEVDNKLDF  EFLSYWQTRF  DNAIAIAVFF  AWVKIFKYIS
                    IVCVAFNVYR  TLEVDAKLDF  ERLSYWETRF  SNAIAIAVFM  AWIKIFKYIS
                    SVCIAFSIYR  TIAVDTMLDF  EFLSFWQMQF  NSAVAVAVFF  AWVKVFKYIS
                    LVCIGFSIYR  TIAVRDTLDF  EFLSFWQVQF  NSALAVTVFF  AWVKVFKYIS
                    IVCIAFNIYR  TLAVGKKLDF  EFLSYWQVQF  NSAIAITVFM  AWVKVFKYIS
                    VVCTVFNVYR  TIAVGNMLDF  EFLSWAQVLF  NQGIAFAVFF  AWVKIFKYIS
                    FANLITSIVV  FPNVDDAINL  EYLAEMRIFY  NNFAASLLFF  SYIKLFKYLN
                    TTCIICAICL  FMQINENLDF  ESLSFYQITL  NNALAITVFC  AWIKVFKYLS
                    LLAIFYNVFR  TIKVSLLLNL  YFLAYWQNRY  NVIIAFTVLI  AWIKIFKYIN
                    FVAVSFNTYY  NVQIFLLLDF  YFLACWHIYY  NNIIAITIFF  AWIKIFKFIS
                    VFAIAFNVYR  TVEVSELMDF  YFLGFWQTRY  NNMISVNVFF  AWIKIFKFIS
                    LVAIAFNIFR  TTRVSMVLDF  YFLAYWQTQY  NNMIAVIVFI  AWIKIFKFIN
                    LIAICINIYR  TSIVNELMNL  ESLAYWQIQF  NNMAAVVVFF  VWIKIFKFIS
                    VPAIIMNICR  TSAVSHRLNF  EPLARLQVHF  NNLAAIIVFL  SWVKLFKFIN
                    VVAIGINIYR  TSNVEVLLNF  EHLAYWQIQF  NNIAAVTVFF  VWIKLFKFIN
                    VVAIGINIYR  TASVDASLNF  EPLAYWQIQF  NNMAAVIVFF  AWVKLFKFVN
                    VVAIVFSAFR  TIKVDGLLDF  EFLAFWQTQY  NNMNAVNLFF  AWIKIFKYIS
                    IVAVGFHIFR  TLEVNRLMDF  EFLAFWQTQY  NNMNAVNLFF  AWIKIFKYIS
                    LLSIGFHIFR  TIKVNILMDF  EFLAFWQTQY  NNMNAVNLFF  AWIKIFKYIS
                    LVAIIFHIFR  TIKVNILLDF  EFLAFWQTQY  NNMNAVNLFF  AWIKVFKYIS
                    VVAIIFNVYR  TVTVNKLLNF  QFLAFWQTQY  NNMVAVNVFF  CWIKFFKYVS
                    MVAIIFNICR  TIAVSNLLDF  EYLAFWQTQF  NNMLAINVFF  AWIKIFKYVS

                    LHRRLYALWI  TLAHAKVQLI  TFTTMFIIMM  IGFLMSGWLT  FGHEMDDYNG
                    VHRRLYILWI  AISQSRLQLI  TFTIMFCIMM  LGFLFSGWLT  FGTDIASFNG
                    FIPMFGQLTK  TVQRAAGKVL  ELVVIFALTL  VGAALAFYLA  FGNFAANYHT
                    MSRKLSTLTR  TIAKAASNVI  FILIVLIIPT  IGFAMGCTLI  FGSDDFYFSN
                    ISKRMSLLLR  MLGRAARDLA  WFFVCFLVCI  CAFAQIGLLL  FGLDVRGFSS
                    FSKSALIITK  TIKRAVLGIA  ALTVMVMFLL  LGFAFFGNQS  FGTDVDSYRT
                    YLTDIANLSY  TLTNAAKDCG  LFLLIFAMVI  FAYAQAFHIA  FGTDIGTYQT
                    HFDRIHQLSE  TLVRAAADTV  LFMIMFLIIF  FGYAQAGYMM  FSADVEGFRT
                    FNKTLVQFTT  TLKRCSKDLA  GFSLMFGIVF  LAYAQLGLLL  FGTKHPDFRN
                    VNKTMSQLSS  TLTRSAKDIG  GFAVMFAVFF  FAFAQFGYLC  FGTQIADYSN
                    FNKTMNQLSA  TLSRSAKDIG  GFAVMFFVFF  FAYAQFGYLV  FGTQIQDYST
                    FNKMMTQLIS  TLNYCLKDLV  GFSLMFFIVF  LAFAQAGYLI  FGSQLANYRE
                    FNKTMTQLST  TLGRCSKDLA  GFAVMFFIIF  FAFAQLGYLL  FGAQLQSFRE
                    FNKTMTQLSA  TLSRCSKDLA  GFAIMFFIIF  IAFAQLGYLI  FGAQVNDFSK
                    FNKTMTQLSS  TLSACSKDLA  GFAVMFFIVF  LAFAQLGYLI  FGTQCSDFRK
                    FNKTMSQLQS  TLARCAKDIA  VFAVMFMIVF  LAYAQLGNLL  FGSKLNDYNT
                    FNKTMTQLSS  TLSRCAKDLA  GFAVMFFIVF  FAYAQLGYLL  FGTQVEDYNS
                    FNKTMTQLSS  TLSRCSKDIT  GFAVMFFIVF  VAYSQLGYLL  FGSQVQDFSS
                    FNKTMTQLSS  TLSRCSKDIG  GFAVMFFIVF  FAFAQLGYLL  FGSIVKEFNT
                    FNKTMTQLSS  TLSRCSKDVA  GFSIMFFIVF  FAFAQLGYLL  FGTQIQGFSS
                    FNKTMSQLSS  TLARCAKDLA  GFAVMYFIVF  LAFTQLGHLL  FGSKLKEFSD
                    FNKTMTQLST  TLSRCAKDLL  GFFIMFFIVF  LAFTQLGFLL  FGTQVNDFST
                    FNKTMNQLSS  TLSKCAKDVL  GFCVMFFIVF  FAFAQLGYLV  FGAQLRDFST
                    FNKTMTQLQS  TLARCAKDIA  GFAVMFFIIF  LAYAQWGYLI  FGTQVRDFST
                    FNKTMTQLSS  TLSKCAKDVA  GFAIMFFIIF  FAYAQLGYLI  FGTQVRDFST
                    FNKTMTQLSS  TLARCAKDIA  GFLVMFFIIF  FAYAQLGYLV  FGTQVKDFST
                    FNRTMTQLQS  TLSRCSKDIA  GFAVMFFIIF  LAYAQLGYLV  FGTQVKDFST
                    FNKTMTQLSS  TLSRCAKDVG  GFTVMFAIIF  MAYAQLGYLV  FGTQIKDFSS
                    A---------  ----------  ----------  ----KF----  -----D----
                    FNKTMTQLSS  TLSKCSKDLG  GFAVMFFIFF  LAFAQLGYLL  FGAQVPDYNS
                    FNKTMTQLSS  TLGACAKDLG  GFSIMFFIVF  LAFAQLGYLL  FGAEVSDFNA
                    FNKTMSQLTT  TLGKAKKDIV  GFLVMFMIIF  FAFAQLGYLL  FGTQVRDFSN
                    FNKTMTQLSS  TLGACAKDLL  GFAVMFFIVF  FAFAQLGYLI  FGTKVEDFRE
                    FNKTMTQLSS  TLGKCAKDLA  GFAVMFFIIF  LAFTQLGYLI  FGTQVKEFSS
                    FNKTMTQLSS  TLGRCAKDLL  GFAVMFFIIF  LAFTQLGYLL  FGTQVKDFSN
                    FNKTMTQLSS  TLGRCAKDLA  GFFVMFLIIF  LAFTQLGYLL  FGTQVKDFSS
                    FNKTMTQLSS  TLSRCAGDLA  GFLVMFCIMF  FAFAQLGVLV  FGAVIRDFSN
                    FNKTMTQLSR  TLGSCAKDLA  GFAVMFFIIF  LAFAQLGYLI  FGTEVKDFST
                    FNKTMTQLSS  TLAACAKDLA  GFAVMFFIIF  LAFAQLGYLI  FGTQVKDFSS
                    FNKTMTQLSS  TIANCAKDLA  GFGVMFFIIL  FAFAQLGYLI  FGTQVRDFRS
                    FNKTMGQLNN  TLKRCAFDIL  GFSIMFFIIF  FAFALLGYLL  FGSQVEDFSS
                    FNKTMMQLSS  TLGRAAKDVA  SFAIMFFIVF  FAFAQLGFFL  FGTQLEAYND
                    FNMTMTQLST  TLSRCAKGIV  GFAIMFFIVF  FGYAQLGYLI  FGTQVESYHT
                    FNKTMSQLSS  TLSRCVKDIV  GFAIMFFIIF  FAYAQLGFLV  FGSQVDDFST
                    FNKTMTQLSS  TLSRCAKDII  GFAIMFFIIF  FAYAQLGYLV  FGSQVDEFST
                    FNKTMTQLAS  TLSRCAKDII  GFAIMFFIIF  FSYAQLGYLV  FGTQVDDFST
                    INKTMTQLSS  TMSRCAKDII  GFAIMFFIVF  LAYAQLAYLV  FGTQVDDFNT
                    FNKTMNQLST  TMSRCAKDLM  GFAIMFFIVF  LAYAQLAYLV  FGTQVNDFST
                    FNRTMSQLST  TMSRCAKDLF  GFAIMFFIIF  LAYAQLAYLV  FGTQVDDFST
                    FNKTMSQLSS  TMSRCAKDVI  GFAIMFFIIF  LAYAQLAYLV  FGTQVDDFST
                    FNKTMTQLTS  TLARCALDIF  GFAIMFFIVF  FAYAQLGYLL  FGTEVETFST
                    FNKTMTQLSS  TLARCAKDIL  GFAVMFFIVF  FAYAQLGYLL  FGTQVENFST
                    FNKTMTQLSS  TLARCAKDIL  GFAIMFFIVF  FAYAQLGYLL  FGTQVANFST
                    FNKTMTQLSS  TLARCAKDIF  GFAIMFFIVF  FAYAQLGYLL  FGTQVENFST
                    FNKTMTQLSS  TLARCAKDVL  GFAVMFFIIF  FAYAQLGYLL  FGTQVEDFST
                    FNKTLTQLSS  TLARCAKDVL  GFAVMFFIIF  FAYAQTGYLV  FGSQVEDFSS

                    FFNSLGTSLQ  YIIGNPSYAD  MQYTNRALGP  IYNILFTIFM  FFILINMFIA
                    FVTSLGTLLQ  FIIGNPDYEA  MSYTNRALGP  IYYLLFTIFM  FFILVNMFVA
                    FLSSFYTLLH  IVTGEMSLAD  LRLANRVLGP  FFFISFVFLM  MFVILNIFIV
                    FKTSLYTLLR  AAYGDFNFQD  -WSSNRYLGP  ILLLFWVFFS  NFLLLNIIIA
                    LGLAIVTLLQ  AVAGELDYAG  MADSHRVAGP  VFYILYYLLL  LLILVNVFLA
                    FTFSLLTMVR  GLLGELDFES  LWANNRLMGP  IFYLAFVILF  VFILMSVYIS
                    LLESIFGLFK  TLLGDFNFNA  IKSSNAYLGP  LLFITFEVVC  YFIFLNMFLA
                    IFRSMESLVL  SILGEFDYSQ  IERSNRYLAP  LFFFSYMLLV  FFVLLNVFIA
                    FITSILTMIR  MILGDFQYNL  IEQANRVLGP  IYFLTYILLV  FFILLNMFLA
                    LYNSAFALLR  LILGDFNFSA  LESCNRFFGP  AFFIAYVFFV  SFILLNMFLA
                    FYDAVFALFR  TILGDFDFHA  LERANRVLGP  IFFITYVFFV  FFVLLNMFLA
                    FYICIFTLFR  IILNDCNFKE  LLPLNPILGP  LYFILYVFFV  FFILFNMFLA
                    LHYSIFTLYR  IILGDFTFSD  FQTVHIILGP  LYFILYVFFV  FFVLFNMFLA
                    LQYCIYTLFR  IILGDFDFAQ  LEVAHRIFGP  LYFVFYVFFV  FFVLFNMFLA
                    FEISIYTLFR  IILGDFDFNQ  LQTANAVLGP  LYFIVYVFFV  FFILFNMFIA
                    IIDCIYTLFR  IILGDFTFSD  LKNTNPILGP  IYFVTFVFFV  FFVLFNMFLA
                    FISSTFTLLR  TILGDFNFQD  MEEANRILGP  IFFLTYVFFV  FFVLLNMFLA
                    FLKAIFTLLR  VILGDFNFNE  IEEANRVLGP  LYFLSYVFFV  FFVLMNMFLA
                    FGTSVFTLLR  LILGDFDFEA  LENANRVLGP  IYFLSYIFFV  FFVLMNMFLA
                    FVNAVFTLLR  LILGDFDFEE  MEAANRVLGP  IYFLSYVFFV  FFVLLNMFLA
                    FTSSFFALFN  IILGSFDFYA  LREVDRYLGP  TFFMLFIFFI  FFILVNMFLA
                    FMNSFFTLFR  IILGDFDFHQ  LEQANRILGP  IFFMLFVFFV  FFVLINMFLA
                    FGDSVFTLFR  IILGDFDFIA  LEDANRILGP  IFFVTYVFFV  FFVLLNMFLA
                    YLNSVFTLFR  IILGDFNFRE  IEDANRFLGP  LFFISYVFFV  FFVLINMFLA
                    FEDSIFTLFR  IILGDFDFHQ  IENANRVLGP  LFFMTYVFFV  FFVLLNMFLA
                    FPDAIFTLFR  IILGDFDFNA  LEEANRVLGP  MFFITYILLV  FFVLLNMFLA
                    FQESIFTQFR  IILGDFDFHA  LEAANRVLGP  IFFLTYVFFV  FFVLLNMFLA
                    IGSCIYTLFR  IVLGDFNFHE  LEAANRFMGP  IFFLTYVFVV  FFVLLNMFLA
                    -IFTGFTLFR  IILGDFDFHE  LEQANRIMGP  IFFCTYVFFV  FFVLLNMFLA
                    LGTCIFTLFR  FILGDFDFAS  LQQANRVLGP  IYFVCFVFFM  FFILLNMFLA
                    YETAIFTLFR  IILGDFNFQA  LQQANSILGP  TYFILYVFFV  FFVLLNMFLA
                    LINAMLTLFR  IILGDFDFHE  LESAHRVLGP  IYFIFFVFFV  FFVLLNMFLA
                    FQQAIFTLFR  IILGDFDFAS  LQNAHRVLGP  IYFILYVFFV  FFVLINMFLA
                    FESAFFTLFR  IILGDFDFHQ  LESANRVLGP  IFFILYVFFV  FFILLNMFLA
                    FGNSFFTLFR  IILGDFDFHQ  LEAANRYLGP  IFFMLFVFFV  FFVLINMFLA
                    FENSFFTLFR  IILGDFDFHQ  LEQANRILGP  IFFMLFVFFV  FFVLINMFLA
                    FWNAVFTLFR  IILGDFDFNS  LQDFDKFLGP  LYFFCYVFFV  FLILLNMFLA
                    FGNAVFTLLR  IILGDFNFHE  LEEAERILGP  VYFILYVFFV  FFVLLNMFLA
                    FDDAIFTLFR  IILGDFNFQE  LEEANRILGP  IYFLLYVFFV  FFVLLNMFLA
                    FPDTILTLFR  IILGDFDFHE  LEAAHRVLGP  LYFLLYVFFV  FFVLLNMFLA
                    FGVAMFTLLR  TILGDFDYQA  IEKANRVLAP  IYFLAYIFFV  FFVLLNMFLA
                    VGTASFTLMR  IILGDFDFDA  LYAANRLFGP  LFFFMYIFFV  FFVLLNMFLA
                    FGNCIFTQFR  IILGDFNFHE  IEDANQILGP  VYFITFVFCL  FFVLLNVFLA
                    FQNSIFAQFR  IVLGDFNFAG  IQQANPILGP  IYFITFIFFV  FFVLLNMFLA
                    FQNCIFTQFR  IVLGDFNFAS  IEHANRILGP  IYFITFVFFV  FFVLLNMFLA
                    FENCIFTQFR  IILGDFDFAT  IEMANRVLGP  IYFITFVFFV  FFILLNMFLA
                    FHTCIFTQFR  IILGDFDFAK  IEEADRILGP  VYFVTFVFFI  FFILLNMFLA
                    FQACIFTQFR  IILGDFDFSE  IEEADSVLGP  IYFTTFVFFI  FMILLNMFLA
                    FQECIFTQFR  IILGDINFAE  IEEANRVLGP  IYFTTFVFFM  FFILLNMFLA
                    FQDCIFTQFR  IILGDFSFTE  IEEANRVLGP  IYFTTFVFFI  FFILLNMFLA
                    FNKCIFTQFR  IILGDFDYDA  IDRANRVLGP  IYFFSYVFFV  FFVLLNMFLA
                    FIKCIFTQFR  IILGDFDYNA  IDNANRILGP  AYFVTYVFFV  FFVLLNMFLA
                    FLKCIFTQFR  IILGDFNFDE  IDNANRILGP  IYFVTYVFFV  FFVLLNMFLA
                    FVKCIFTQFR  IILGDFDYDA  IDDANRVLGP  IYFVTYVFFV  FFVLLNMFLA
                    FSNCIFTQFR  IILGDFDFNA  IENANRVLGP  LYFTTYVFVV  FFVLLNMFLA
                    FVNCIFTQFR  IILGDFDFHA  IENANRILGP  IYFTTYIFFV  FFVLLNMFLA

                    IISNSYQEIA  SSLDQKNKHK  -----KWQRY  GLSIFRKNI-  --EVNLSSQR
                    IISDSYQNIS  NTFEQKTK-R  -----RWERT  MKSLFTPNS-  --TDGIDPSR
                    IVSEAYTDTK  KELRD--EMA  SLSKAIAHHF  LHRVLGPRV-  -AKVNLN---
                    ILCDSFAVVM  AENERARGVK  GVFGKRITNI  IE--KQRQVA  LEKMDADGDG
                    ILNDAYMQTI  TEQEEDEELA  -----AHNHA  MGWD-SGDV-  -ANADISPSE
                    VIDDAYGRVQ  DKYERPNPHA  DYAAGHMPAK  VKSWKQKEIG  VLAADTNNDD
                    ILNKSYSDVI  DKGVDPMTVE  NTLAANFRRF  IDRLKSEDGR  NQQE----DG
                    IISSSFDSVR  EAAARDAEQR  QLLSGKVQRL  SPWAKRAMLR  SGKGDINLDG
                    IIMETYNTVK  GEITGRS--H  SYIYRKLSGM  LYWIGRKRRA  SETEDKD--A
                    IINDSYVEVK  AELAKKDGEG  DWFMNK----  VRGLRGKRP-  --AP----GE
                    IINDTYVEVK  AELAQPDDFQ  SFVSKSWYRF  LRAITKE-I-  --NM----ES
                    ILDDAYGDIK  EELEKENEFE  DFLKEKSRKV  FEKLKREKIA  MKTVDTNNDG
                    IINDTYSEVK  NELAVKNEFE  DYFKERTIKM  LEKLKKEKIA  ITNADTNNDG
                    IITDTYGEVK  EELAQKNEFE  DYVKERTEVV  LAKLKKDKIA  VIAGDTNNDG
                    IINDTYCEVK  EELSQANEFE  DFFKQRAALM  MKKLKRDKIA  LNIADANNDN
                    IINDSYAEVK  SELAQEDEFQ  DYFKKGYNKL  INKLKKVRIA  LKSSDKKQD-
                    IINDTYSEVK  VEIAQRSEFE  DYFKRGYNNM  MGKLKRDKLA  LKLSDGNSDG
                    IINDTYAEVK  TELAEKNEFE  EYFKKSYKNL  MSKLRRDKIA  MKQVNGDQIR
                    IINDTYAEVK  AEIASNSEFE  DFFKKGYNNI  LGKLKRDKIA  LRVADFDGDK
                    IINDTYAEVK  SEIAQKNEFE  DYFKKGYNNI  LGKLKRDQIA  LKMADSNNDS
                    IINDTYSEVK  SELAQKDDLK  DYVLTRYRKM  LGKIKEDRVV  LKYADANADG
                    IINDTYSEVK  SDMAQTDQFI  DYIRQGYQRI  WSKLKKDNKK  ILSGELS-GK
                    IINDTYGEVK  AEIR-DDEMT  DYFKKSYNKL  LGKLRRAQVA  LKDADHNKDK
                    IINDTYAEVK  SDLAQEDDFA  DYFKKGYDKM  MNKLKREKIA  LQTADTNQDN
                    IINDTYAEVK  SDIAQESEFE  DYFKKGYQNM  LNKLKREKIA  LKSADVNQDN
                    IINDTYSEVK  EEIAQKSEFE  DYFKKGYNKM  LSKLKRDKIA  LAAADVNRDK
                    IINDTYSEVK  AEISQKSEFE  DYIKRGYNKV  LEKLKKDRIA  IQTADLNQDR
                    IINDTYSEVK  SDIAQKSEFE  DYFKKGYEKM  VGKIKRDKIA  LAHADANADQ
                    IINDTYSEVK  ADIAQKSEFE  DYFKRGYDKM  LGKLKRDKIA  LAQADINNDQ
                    IINDTYSEVK  SELAAKNEFE  DYFKQGALKM  MDKLKKEKLA  VKSGDLNNDG
                    IINDTYSEVK  AELAQPNDID  GYFKQRANNV  LTKLRKNKIA  ITTADANGDR
                    IINDTYAEVK  AELAAKNEIE  EFFKQQYNKM  MSKMKKDKIA  LRSADKDNNK
                    IINDTYSEVK  SNLAQPNDFE  DYFKQRAGRV  LDKLRRDKIA  MQSADMNNDR
                    IINDTYSEVK  GDIAQKSEFE  DYFKRGYQRM  VDKLKRDKIA  LQSADMNNDK
                    IINDTYSEVK  GDMAQMNEFE  DYFKRGYQKM  VDKLKRDKIT  LKHADINGDD
                    IINDTYSEVK  SDMATKNEFE  DYFKKGYMKM  LDKLKRDKIA  LQSADINQDK
                    IINDTYADVK  SDIAQKNDFE  DYFKKGYQKM  MDKLKRDKIA  LASADMDNDM
                    IINDTYSAVK  EDLAQKSEFE  IQQNEGETQL  Q----ERQDA  IQAADINQDR
                    IINDTYSEVK  AELAQKSEFE  DYFKKGYDRM  LDKLKRDKIA  INSADHNQDK
                    IINDTYSEVK  ADLEQENEFE  DYFKKGYDKM  LDKLKRDKIA  IVDADANADK
                    IINDTYADVK  TEIAAPDEMQ  EFLKKGFYKM  LQKCNIKYF-  -QKA----EF
                    IINDTYSAVK  EDLAKRNDFE  DYIMRGFKRL  VRAFKRFERK  ILKN----KA
                    IINDTYSEVK  DDKTKEVDFD  DVFRKGYHSF  LARLKKTSSA  VYKG----DK
                    IINDTYSEVK  ADYSRRPDFE  KMIKQSYKNV  LEKFKKAQKT  --KG----SG
                    IINDTYSEVK  ADFSPSREFE  DLIRQSYNKA  LVKLKRQTSY  SIKR----KG
                    IINETYAEVK  ADLSQNPEFE  DLIRKSYNKA  LVKLKKAAVC  VRKA----SG
                    IINDTYSEVK  SDMAQKNEME  DLIKKVLIFF  FF--------  ----------
                    IINDTYSEVK  ADMAQRSEME  DLIKKSYNRA  MVKLKKSSIS  LQQA----AG
                    IINDTYSEVK  SDLAQKAEME  DLIRKGYHKA  LVKLKKNTVS  LRQG----GG
                    IINDTYSEVK  ADMAQKTEME  DLIKKGCNKA  MVQLKKTTVS  LRQA----GG
                    IINDTYSEVK  SELAQKDEFQ  DLIKQSYAKT  FMKLKKEKIA  LDSG----AS
                    IINDTYSEVK  EELAQKDELQ  DLLKQGYNKT  LLRLRKERVV  LQGG----EQ
                    IINDTYSEVK  ADLSQKSELQ  DIIKQGYNKA  LMKMKKERIT  LQNG----SK
                    IINDTYSEVK  EELSQKNELQ  DIIKQSYNRT  LMRLKKERIA  LQSG----SK
                    IINDTYAEVK  NELAKENEFD  GYFKKVYLDI  RKKLNRGNIV  LDAS----SQ
                    IINDTYTDVK  AELATKDDFE  DFFKQGYKNM  LNKLKKDDIA  LDSA----GK

                    VYDEDLRLDL  SSKIFKSYQM  SEWLEEQEKN  QVKMEKEERL  RQ--------
                    FKDEIIQ---  -QVHK--KDL  DTWKKEAKIK  EKKK---FEL  NT--------
                    ---AEVTRRL  R---------  GRSSVVAA--  TEVMKHETAC  QAKLQDIEQL
                    KTDMELESWL  SEDIMEKYDK  DGSGLLDAEE  MEQIKRWVAS  EERILSIENN
                    ERALAARREM  E--------T  TACRLL-VAD  VKRVVSEIRV  SRRVELQQSQ
                    KIDREAQALL  ADDLFAMYDA  DQDGQLDLEE  QAAIMARLEL  GTRVESLETL
                    DEDEEVKKIE  K---------  ---------A  LGMMLNTIQV  QPDINRNGQK
                    MISR--DEAL  TAEAFDQYDE  NEDNQLDADE  IEAWLADLRY  KKRVARMGSS
                    EHDV------  -R--------  ---KNMTPAE  QQYFK----L  NNRVGLLEEI
                    DATYDYKLML  YNEAFTRFNV  TSMTEHVPEK  V---AEDIAL  NRRVDQMQES
                    NIDFAWKTAL  RNEKFTKFEV  QSWKEMDNER  R---D-ELEI  SRRVEGIETA
                    VMDFEWKTEL  KESLFAKFDT  DGDRVLDEQE  QLKMLKELNL  SRHIDDLENI
                    LMDFEWKAAM  KENVFSKYDT  DGNRVLDQTE  QIEMQRQLEL  NSRVEEMENN
                    KMDFEWKVEL  KEAVFARYDT  DGDKALDEAE  QIAMQKELEL  NRRVDRMDNN
                    KLDFEWKAEL  KEAVFARYDT  DGDRVLDENE  KKNMQSELEL  NVRVDHMEST
                    NLSFEWRSEL  KEAVFAKYDM  DRDFVLNSEE  RGKMMIDLEL  ARRVDRIEHS
                    HLTFEIRHNL  KEMFFAKYDL  DGNRTLEVDE  VKMMLKDLEL  QRRVDRLEHS
                    KFSFEIRQTL  KEMIFSKYDL  DGNRVLDEIE  MKQMLLDLEL  SRRVDRMEHS
                    KLSYEVRQQL  KEMLFAKYDV  DGNRELDEKE  MQQMFADLEL  TRRVDRMEHS
                    KLTFEVRRTL  KEMIFSKYDV  DGNRELSEQE  TKEMMAHLEL  SRRVDRMEHS
                    VIDFEWRQDL  IEALFCKYDA  DGSRYLDQEE  QRRLRQDLEL  CRRVERMEHA
                    AVHFDWKKEL  KEEVFAKYDI  DGDRVLDPVE  QAKMLEELQL  TRRVDRMETT
                    NIDFEWRTEM  KEEAFAAYDE  NGDRVLSEDE  QRHLARDLE-  ----------
                    KLDFEWRTEL  KEAVFAKYDV  DGDRILNEDE  QRKMQEDLEL  SRRVDRVEHS
                    KLDFEWRANL  KEAVFAKYDL  DGDRILDEDE  QRRMQEDLEL  SRRVDRMEHS
                    QVDFEWRQDL  KEAVFAKYDL  DGDRVLDADE  QIKMQADLEL  SRRVDRMEHS
                    HLDWEWRLDL  KEAVFAKYDQ  DGDMILNENE  QKKLKADLEL  ARRVDRMEHS
                    HLDFEWRQEL  KEAVFAKYDV  DGDRVLDAEE  QMKMAHDLEL  SRRVDRMEHS
                    QLDYEWRHEL  KEAVFAKYDV  DGDRVLDSDE  QARMAADLQL  SRRVDRMEHS
                    VVDFEWRHNM  KEAVFARYDS  DGNRNLDGAE  MDNMAADLE-  ----------
                    MIDFEWRHDL  KEAVFAKYDI  NGDRLLDESE  LYKMQADLE-  ----------
                    KIDMEFRTEL  KEAAFAKYDL  NGDRVLDEEE  QRKMQDDLEL  SRRVDRMEHS
                    QLDFEWRTEL  KEALFARYDM  DGDRVLDEEE  QRKMQWELEL  SRRVDRMEHS
                    QLDFEWRQDM  KELMFAKYDL  NGDRVLDEDE  QKKMNADLKL  SRRVDRMEHS
                    KLDFEWRQDL  KEALFAKYDI  DGDRVLDKDE  QIRMQEDLNL  SRRVDRMEHS
                    QLDFEWRQDL  KEAMFAKYDI  DGDRVLDEEE  QKRMQADLAL  SRRVDRMEHS
                    VVDFEWRTEL  KEALFAKYDV  DGDRTLDESE  QKQMAVELEL  QRRVDRMEHS
                    MLDFEWRRDM  KEAVFAKYDQ  DADRVLDENE  QSKINADLEL  SRRVDRMEHS
                    QLDFEWRHDL  KEAVFAKYDL  DGDRVLDEGE  QMRMNRELEL  VRRVDRMEHS
                    QIDFEWKRDL  KEAVFAKYDL  NNDRMLDEEE  IRKMQEELEL  SRRVDRMEHS
                    NATIQIRDAL  KEMFFARYNI  DPLAEVGDYD  IKKIMKELEQ  QERLDQIEKT
                    LVELRWEDDL  KAEVFGKVHT  EAAGDSA---  ---------L  EGRVRKLETA
                    ETQK--EDDF  ENIYY----T  DSAKE-----  ---------N  IRRTGAIGYG
                    DLAE-RRE--  --------IQ  ------NAEQ  MKKWKERLEG  TTTKYKMRFS
                    QSTSDVTK--  -SSASG--VP  DPVSHKEFQK  LSKYIADLEC  GDTGNHSSKE
                    EMNLKLQQDM  EKAIFNAYDI  DKNEELHKTE  GQKIDQKSQL  VTQVSQLKQQ
                    ----------  ----------  ----------  ----------  ----------
                    KLSFELRQDL  REAIFAKYDL  DGDQELTEHE  HQQMRDDLEL  VRRVDRMEHS
                    KLNFELRQDL  KEAIFTKYDQ  DGDQELTEHE  HQQMRDDLEL  VRRVDRMEHS
                    KLNFELRADL  KEAIFAKYDQ  DGDQELTERE  HQQMRDDLEL  VRRVDRMEHS
                    ELEFDFRNAL  KSAAFSKFDQ  DGNQTLDKQE  QENMKQELEL  VHKVSQLENS
                    EIQFDFTNTL  RTATFTKFDR  DGNRILDEKE  QEKMRQDLEL  TRRVLQLETV
                    KLDYDFRSNL  KNDTFSRFDS  DDNKILDEEE  QTRMQNELEL  GHRVVQLERS
                    ELEFDFRNCL  KTAAFTRFDH  DGNHVLDEDE  QKIMQNDLEL  VQHVVQLEHI
                    KINYDWRLKL  KEAAFAKFDK  DKNSVLDSNE  MKLMRDELKL  VQNVDNLEQS
                    HLEYIWRKNL  IAAAFSKFDK  DSDNVLDEDE  QKQLRAELEF  ASRVAKMESS

                    ------KLDR  LLTLL-SQSI  SL
                    ------KLDL  LLQAM-QQSI  PQ
                    MPACLE----  ---HL-----  -N
                    VKEIKEKVEE  ILNKLPRLEL  NQ
                    IENLRHTVDD  VAARL---KT  QR
                    VASLHGKLDV  ALDFL-QARA  RR
                    VRS-------  ------TSKL  HD
                    GDPGLRPIDP  NILRLTAAIS  DS
                    LEKLINNMDD  ILKRVYHNKK  K-
                    VFSIVDRIEG  VNATLEKQRV  QQ
                    IFAIASRIET  VAGRLEWDKV  RI
                    IEILTQKFDI  ILDNFIKTKE  KS
                    IISMVSKIDM  VLRNLDKAKA  KR
                    TRIIVTKIDT  VLEALEKDKA  RS
                    VSSIVTKIDG  VLQNLEKTKS  KR
                    VGTILSKVDR  LLLKLDKLKV  KR
                    IGSIVSKIDA  VLVKLEKTKN  KR
                    IGSIVSKIDA  VLVKMERAKA  KR
                    IGSIVSKIDA  VLVKMEKAKV  KR
                    IGSIVSKIDA  VLVKMEKAKA  HR
                    VGGIIGKIDA  VLAKLEKAKI  RR
                    LKGMINNIDA  VLVNLVQR--  --
                    ----------  ----------  --
                    IGSIVSKIDA  VLLKLDKAKI  KR
                    IGSIVSKIDA  VLVKLEKAKL  KR
                    IGSIVSKIDA  VLVKLERAKL  KR
                    IGSIVSKIDA  VIVKLERAKL  KR
                    IGSIVSKIDA  VLVKLERAKL  KR
                    IGSIVSKIDA  VXVKLERAKL  KR
                    ----------  ----------  --
                    ----------  ----------  --
                    IGSIVSKIDA  VLVKLEKAKL  KR
                    IGGIVNRIDS  VLLKLERAKL  KR
                    IGSIVSKIDA  VLVKLEKAKI  KR
                    IGSIVSKIDA  VLVKLEKAKL  KR
                    IGSIVSKIDA  VLVKLEKAKL  KR
                    IGSIVSKIDA  VLVKLEKAKL  KR
                    IGSIVSKIDA  VLVKLERAKS  KR
                    IGSIVSKIDA  VLVKLERAKA  KR
                    IGSIVSKIDA  VLVKLEKAKL  KR
                    IQMLATKIDT  LIKKLENVRK  AK
                    LSAILTNFDL  ALAKLERVKL  TR
                    S---------  ----------  --
                    LSA-------  ----------  --
                    IQE-------  ----------  --
                    INDMMQKMDE  KTPKSKSGKK  AY
                    ----------  ----------  --
                    IGSIVSKIDA  VIVKLERAKM  KR
                    IGSIVSKIDA  VIVKLERAKL  KR
                    IGSIVSKIDA  VIVKLERAKL  KR
                    VSAIMSKLDF  VMEKMTFNTE  SR
                    LEGVVSQIDA  VGSKLERKGW  LA
                    VSNIVLKLDA  ISVKVEKNKD  MV
                    IGSIVSKIDT  VMMKLEKSKV  KR
                    ISTMFSKVDV  IMNKVAK---  --
                    MDSLMSKVES  LLTKL-----  --
