# Supplementary material for: Neural circuitry of a polycystin-mediated hydrodynamic startle response for predator avoidance
Source: eLife. 2018 Dec 14;7:e36262. doi: 10.7554/eLife.36262 (PMC6294549; doi:10.7554/eLife.36262)
Supplement: Figure 4—source data 1. [file elife-36262-fig4-data1.xlsx]

## Sheet: PKD1-1
								Summary %table
Touch phenotyping assay results. Worms heterozygotes for the Δ1 or i1 PKD1-1 alleles were intercrossed and the resulting batches phenotyped. Genotype was determined after phenotype.
Batch_ID	Genotype	#Larvae	Non-Responders	Responders	Total phenotyped			Genotype	#Larvae	%Non-Responders	%Responders	Total phenotyped
P1T1T2T5_250117_M4T5_wt/1bIxwt/1bI	WT/WT	9	0	9	23			WT/WT	95	6.31579	93.6842	390
	WT/i1	7	1	6				WT/Δ1	119	5.88235	94.1176
	i1/i1	7	6	1				WT/i1	76	9.21053	90.7895
P1T1T2T5_270117_M4T5_wt/1bIxwt/1bI	WT/WT	7	1	6	19			Δ1/Δ1	43	97.6744	2.32558
	WT/i1	7	0	7				i1/i1	37	94.5946	5.40541
	i1/i1	5	4	1				Δ1/i1	20	100	0
P1T1T2T5_130217_M4T5xF2T5_wt/1bIxwt/1bI	WT/WT	4	1	3	15
	WT/i1	6	1	5
	i1/i1	5	5	0
P1T1T2T5_140217_F2_T5_wt/1bIxwt/1bI	WT/WT	5	0	5	22
	WT/i1	11	1	10
	i1/i1	6	6	0
P1T1T2T5_240217_M4xF2/M4_T5_Wtp/I1xWTp/I1	WT/WT	4	0	4	23
	WT/i1	12	2	10
	i1/i1	7	7	0
P1T1T2T5_250217_F2/M4xF2_T5_WT/I1bxWT/I1b	WT/WT	4	0	4	20
	WT/i1	13	0	13
	i1/i1	3	3	0
P1T1T2T5_010317_F2_T5_Wtp/1bIxWT/1bI	WT/WT	10	1	9	24
	WT/i1	10	2	8
	i1/i1	4	4	0
P1T1T2T5_280117_F4T1xF2T1_wt/1bDxwt/1bD	WT/WT	4	0	4	20
	WT/Δ1	8	1	7
	Δ1/Δ1	8	8	0
P1T1T2T5_150217_F4_T1_wt/1bDxwt/1bD	WT/WT	2	0	2	21
	WT/Δ1	10	2	8
	Δ1/Δ1	9	8	1
P1T1T2T5_250217_F2xF4_T1_WT/1bDxWT/1bD	WT/WT	4	0	4	21
	WT/Δ1	17	0	17
	Δ1/Δ1	0	0	0
P1T1T2T5_270217_F4xF2_T1_WT/1bDxWT/1bD	WT/WT	8	0	8	22
	WT/Δ1	7	0	7
	Δ1/Δ1	7	7	0
P1T1T2T5_270217_F4_T1_WT/1bDxWT/1bD	WT/WT	5	1	4	24
	WT/Δ1	15	0	15
	Δ1/Δ1	4	4	0
P1T1T2T5_010317_F4xF2_T1_Wtp/1bDx1bD/1bD	WT/WT	4	0	4	21
	WT/Δ1	14	0	14
	Δ1/Δ1	3	3	0
P1T1T2T5_240317_F4xF2_GT1_wt/1bDxwt/1bD	WT/WT	5	1	4	21
	WT/Δ1	10	1	9
	Δ1/Δ1	6	6	0
P1T1T2T5_270317_F2_T1_wt/1bDxwt/1bD	WT/WT	3	0	3	24
	WT/Δ1	15	2	13
	Δ1/Δ1	6	6	0
240317_M4T5xF2T1_wt/1bI;wt/wt_x_wt/wtXwt/1bD	T1:WT/WT;T5:WT/WT	7	1	6	22
	T1:WT/Δ1;T5:WT/i1	4	4	0
	T1:WT/Δ1;T5:WT/WT	6	1	5
	T1:WT/WT;T5:WT/i1	5	0	5
110417_T1F4xT5F2/M4_wt/1bD;wt/wt_x_wt/wtXwt/1bI	T1:WT/WT;T5:WT/WT	5	0	5	24
	T1:WT/Δ1;T5:WT/i1	8	8	0
	T1:WT/Δ1;T5:WT/WT	9	0	9
	T1:WT/WT;T5:WT/i1	2	0	2
140417_T1F4xT5F2/M4_wt/1bD;wt/wt_x_wt/wtXwt/1bI	T1:WT/WT;T5:WT/WT	5	0	5	24
	T1:WT/Δ1;T5:WT/i1	8	8	0
	T1:WT/Δ1;T5:WT/WT	8	0	8
	T1:WT/WT;T5:WT/i1	3	0	3

## Sheet: PKD2-1
Touch phenotyping assay results. Worms homozygotes or heterozygotes for the Δ5, Δ4, or Δ137 PKD2-1 alleles were intercrossed and the resulting batches phenotyped. Genotype was determined after phenotype.
Batch_ID	Genotype	#Larvae	Non-Responders	Responders	Total phenotyped		Summary %table
130117_M56/M63_NR	WT/WT	6	1	5	16		Genotype	#Larvae	%Non-Responders	%Responders	Total phenotyped
	Δ5/WT	7	1	6			WT/WT	19	5.26316	94.7368	214
	Δ5/Δ5	3	3	0			Δ5/WT	36	8.33333	91.6667
150117_M56/M63xM56_NR	WT/WT	5	0	5	16		Δ4/WT	10	0	100
	Δ4/WT	4	0	4			Δ137/WT	25	12	88
	Δ5/WT	3	0	3			Δ5/Δ5	23	95.6522	4.34783
	Δ4/Δ5	4	4	0			Δ4/Δ5	20	100	0
160117_M56xM56/M63_NR	Δ137/WT	5	0	5	16		Δ137/Δ5	50	100	0
	Δ5/WT	4	0	4			Δ137/Δ137	19	100	0
	Δ137/Δ5	3	3	0			Δ4/Δ137	9	100	0
	Δ5/Δ5	4	4	0			Δ4/Δ4	3	100	0
160117_M56/M63xM56/M5_NR	WT/WT	3	0	3	15
	Δ137/WT	5	3	2
	Δ5/WT	4	0	4			Data plotted in Fig. 3I (excluding Δ4 allele results)
	Δ137/Δ5	3	3	0			Genotype	#Larvae	%Non-Responders	%Responders	Total phenotyped
200117_M56/?xM56/M63_NR	Δ137/WT	4	0	4	16		WT/WT	19	5.26316	94.7368	172
	Δ5/WT	3	0	3			Δ5/WT	36	8.33333	91.6667
	Δ137/Δ5	5	5	0			Δ137/WT	25	12	88
	Δ5/Δ5	4	3	1			Δ5/Δ5	23	95.6522	4.34783
260117_M56xM56/M63_NR	Δ137/WT	3	0	3	16		Δ137/Δ137	19	100	0
	Δ5/WT	3	0	3			Δ137/Δ5	50	100	0
	Δ137/Δ5	5	5	0
	Δ5/Δ5	5	5	0
260117_M56/M63_NR	Δ137/Δ5	6	6	0	15
	Δ5/Δ5	5	5	0
	Δ137/Δ137	4	4	0
270117_M56/M63_NR	Δ137/Δ5	10	10	0	14
	Δ5/Δ5	2	2	0
	Δ137/Δ137	2	2	0
110217_M56/M63xM44/M5_NR	Δ137/WT	1	0	1	14
	Δ5/Δ4	4	4	0
	Δ5/WT	4	2	2
	Δ4/Δ137	5	5	0
110217_M56/M63xM44/M5_NR	Δ137/WT	3	0	3	15
	Δ5/Δ4	5	5	0
	Δ5/WT	5	0	5
	Δ4/Δ137	2	2	0
120217_M56/M5xM44/M5_NR	WT/WT	5	0	5	14
	Δ4/WT	6	0	6
	Δ4/Δ4	3	3	0
150217_M56/M63xM63_Nrgxg	Δ137/Δ137	7	7	0	16
	Δ5/Δ137	9	9	0
150217_M56/M63xM56/M5_NR	Δ137/WT	4	0	4	16
	Δ5/WT	3	0	3
	Δ137/Δ4	2	2	0
	Δ5/Δ4	7	7	0
160117_M56/M63xM63_NR	Δ137/Δ137	6	6	0	15
	Δ5/Δ137	9	9	0
