# Supplementary material for: Neural circuitry of a polycystin-mediated hydrodynamic startle response for predator avoidance
Source: eLife. 2018 Dec 14;7:e36262. doi: 10.7554/eLife.36262 (PMC6294549; doi:10.7554/eLife.36262)
Supplement: Figure 4—source data 2. [file elife-36262-fig4-data2.xlsx]

## Sheet: Sheet1
Startle response kynematics analysis of PKD1-1 and PKD2-1 mutant nectochaete larvae. Values were calculated from manually annotated videos. All stimulation experiments performed 100 um from larva.
Genotype	Experiment_ID	Larva_ID	Time per frame (ms)	Probe speed (um/ms)	Parapodial Elevation (deg.)	Closure Prototroch	Elevation Parapodia	Stimulation side
PKD1-1i1/i1	Experiment-303.czi	200217_D1L1	3.6036	21.2565	0	NoClosure	NoElevation	Anterior
PKD1-1i1/i1	Experiment-304.czi	200217_D1L1	3.6036	17.0107	0	NoClosure	NoElevation	Anterior
PKD1-1i1/i1	Experiment-305.czi	200217_D1L1	3.6036	56.7765	0	NoClosure	NoElevation	Anterior
PKD1-1i1/i1	Experiment-306.czi	200217_D1L1	3.6036	25.0027	0	NoClosure	NoElevation	Anterior
PKD1-1i1/i1	Experiment-307.czi	200217_D1L1	3.6036	17.427	0	NoClosure	NoElevation	Anterior
PKD1-1i1/i1	Experiment-308.czi	200217_D1L1	3.6036	54.4732	0	NoClosure	NoElevation	Anterior
PKD1-1i1/i1	Experiment-309.czi	200217_D1L1	3.6036	57.3037	0	NoClosure	NoElevation	Anterior
PKD1-1i1/i1	Experiment-310.czi	200217_D1L1	3.6036	36.6022	0	NoClosure	NoElevation	Anterior
PKD1-1i1/i1	Experiment-312.czi	200217_D1L2	3.6036	47.8132	0	NoClosure	NoElevation	Anterior
PKD1-1i1/i1	Experiment-313.czi	200217_D1L2	3.6036	36.6855	0	NoClosure	NoElevation	Anterior
PKD1-1i1/i1	Experiment-314.czi	200217_D1L2	3.6036	44.7885	0	NoClosure	NoElevation	Anterior
PKD1-1i1/i1	Experiment-315.czi	200217_D1L2	3.6036	22.0335	0	NoClosure	NoElevation	Anterior
PKD1-1i1/i1	Experiment-316.czi	200217_D1L2	3.6036	15.4567	0	NoClosure	NoElevation	Anterior
PKD1-1i1/i1	Experiment-317.czi	200217_D1L2	3.6036	23.976	0	NoClosure	NoElevation	Anterior
PKD1-1i1/i1	Experiment-318.czi	200217_D1L2	3.6036	65.7397	0	NoClosure	NoElevation	Anterior
PKD1-1i1/i1	Experiment-319.czi	200217_D1L2	3.6036	10.9612	0	NoClosure	NoElevation	Anterior
PKD1-1i1/i1	Experiment-321.czi	200217_D1L2	3.6036	68.043	0	NoClosure	NoElevation	Posterior
PKD1-1i1/i1	Experiment-322.czi	200217_D1L2	3.6036	31.4685	0	NoClosure	NoElevation	Posterior
PKD1-1i1/i1	Experiment-323.czi	200217_D1L2	3.6036	81.6127	0	NoClosure	NoElevation	Posterior
PKD1-1i1/i1	Experiment-326.czi	200217_D1L3	3.6036	28.638	0	NoClosure	NoElevation	Anterior
PKD1-1i1/i1	Experiment-327.czi	200217_D1L3	3.6036	59.2185	0	NoClosure	NoElevation	Anterior
PKD1-1i1/i1	Experiment-328.czi	200217_D1L3	3.6036	46.8975	0	NoClosure	NoElevation	Anterior
PKD1-1i1/i1	Experiment-333.czi	200217_D2L1	3.6036	36.9907	0	NoClosure	NoElevation	Anterior
PKD1-1i1/i1	Experiment-334.czi	200217_D2L1	3.6036	24.7807	0	NoClosure	NoElevation	Anterior
PKD1-1i1/i1	Experiment-335.czi	200217_D2L1	3.6036	73.8705	0	NoClosure	NoElevation	Anterior
PKD1-1i1/i1	Experiment-337.czi	200217_D2L2	3.6036	42.0412	0	NoClosure	NoElevation	Anterior
PKD1-1i1/i1	Experiment-338.czi	200217_D2L2	3.6036	56.4435	0	NoClosure	NoElevation	Anterior
PKD1-1i1/i1	Experiment-339.czi	200217_D2L2	3.6036	45.7597	0	NoClosure	NoElevation	Anterior
PKD1-1i1/i1	Experiment-340.czi	200217_D2L2	3.6036	72.7882	0	NoClosure	NoElevation	Anterior
PKD1-1i1/i1	Experiment-532.czi	290317_D1L1	3.6049	25.5485	0	NoClosure	NoElevation	Anterior
PKD1-1i1/i1	Experiment-533.czi	290317_D1L1	3.6049	6.40794	0	NoClosure	NoElevation	Anterior
PKD1-1i1/i1	Experiment-534.czi	290317_D1L1	3.6049	89.4615	0	NoClosure	NoElevation	Anterior
PKD1-1i1/i1	Experiment-535.czi	290317_D1L1	3.6049	68.8507	0	NoClosure	NoElevation	Anterior
PKD1-1i1/i1	Experiment-536.czi	290317_D1L1	3.6049	70.099	0	NoClosure	NoElevation	Anterior
PKD1-1i1/i1	Experiment-537.czi	290317_D1L1	3.6049	62.1931	0	NoClosure	NoElevation	Anterior
PKD1-1i1/i1	Experiment-538.czi	290317_D1L1	3.6049	64.7452	0	NoClosure	NoElevation	Anterior
PKD1-1i1/i1	Experiment-539.czi	290317_D1L1	3.6049	80.446	0	NoClosure	NoElevation	Anterior
PKD1-1i1/i1	Experiment-542.czi	290317_D1L1	3.6049	69.9048	0	NoClosure	NoElevation	Posterior
PKD1-1i1/i1	Experiment-543.czi	290317_D1L1	3.6049	83.4142	0	NoClosure	NoElevation	Posterior
PKD1-1i1/i1	Experiment-544.czi	290317_D1L1	3.6049	88.1855	0	NoClosure	NoElevation	Posterior
PKD1-1i1/i1	Experiment-547.czi	290317_D1L2	3.6049	60.3622	0	NoClosure	NoElevation	Anterior
PKD1-1i1/i1	Experiment-549.czi	290317_D1L2	3.6049	67.1863	0	NoClosure	NoElevation	Anterior
PKD1-1i1/i1	Experiment-550.czi	290317_D1L2	3.6049	76.0353	0	NoClosure	NoElevation	Anterior
PKD1-1i1/i1	Experiment-551.czi	290317_D1L2	3.6049	82.0827	0	NoClosure	NoElevation	Posterior
PKD1-1i1/i1	Experiment-552.czi	290317_D1L2	3.6049	72.2072	0	NoClosure	NoElevation	Posterior
PKD1-1i1/i1	Experiment-553.czi	290317_D1L2	3.6049	61.139	0	NoClosure	NoElevation	Posterior
PKD1-1i1/i1	Experiment-556.czi	290317_D1L3	3.6049	6.935	0	NoClosure	NoElevation	Anterior
PKD1-1i1/i1	Experiment-557.czi	290317_D1L3	3.6049	58.6978	0	NoClosure	NoElevation	Anterior
PKD1-1i1/i1	Experiment-558.czi	290317_D1L3	3.6049	10.6799	0	NoClosure	NoElevation	Anterior
PKD1-1i1/i1	Experiment-559.czi	290317_D1L3	3.6049	53.5382	0	NoClosure	NoElevation	Anterior
PKD1-1i1/i1	Experiment-560.czi	290317_D1L3	3.6049	76.3127	0	NoClosure	NoElevation	Anterior
PKD1-1i1/i1	Experiment-561.czi	290317_D1L3	3.6049	66.5483	0	NoClosure	NoElevation	Anterior
PKD1-1i1/i1	Experiment-562.czi	290317_D1L3	3.6049	20.3057	0	NoClosure	NoElevation	Anterior
PKD1-1i1/i1	Experiment-563.czi	290317_D1L3	3.6049	58.2817	0	NoClosure	NoElevation	Anterior
PKD1-1i1/i1	Experiment-564.czi	290317_D1L3	3.6049	94.3437	0	NoClosure	NoElevation	Posterior
PKD1-1i1/i1	Experiment-565.czi	290317_D1L3	3.6049	79.3087	0	NoClosure	NoElevation	Posterior
PKD1-1i1/i1	Experiment-566.czi	290317_D1L3	3.6049	68.8229	0	NoClosure	NoElevation	Posterior
PKD1-1i1/i1	Experiment-569.czi	290317_D2L1	3.6036	5.661	0	NoClosure	NoElevation	Anterior
PKD1-1i1/i1	Experiment-570.czi	290317_D2L1	3.6036	9.4905	0	NoClosure	NoElevation	Anterior
PKD1-1i1/i1	Experiment-571.czi	290317_D2L1	3.6036	16.8442	0	NoClosure	NoElevation	Anterior
PKD1-1i1/i1	Experiment-572.czi	290317_D2L1	3.6036	42.8182	0	NoClosure	NoElevation	Anterior
PKD1-1i1/i1	Experiment-573.czi	290317_D2L1	3.6036	84.8872	0	NoClosure	NoElevation	Anterior
PKD1-1i1/i1	Experiment-574.czi	290317_D2L1	3.6036	61.3275	0	NoClosure	NoElevation	Anterior
PKD1-1i1/i1	Experiment-575.czi	290317_D2L1	3.6036	52.7527	0	NoClosure	NoElevation	Anterior
PKD1-1i1/i1	Experiment-576.czi	290317_D2L1	3.6036	74.7585	0	NoClosure	NoElevation	Anterior
PKD1-1i1/i1	Experiment-579.czi	290317_D2L1	3.6036	84.7485	0	NoClosure	NoElevation	Posterior
PKD1-1i1/i1	Experiment-580.czi	290317_D2L1	3.6036	62.937	0	NoClosure	NoElevation	Posterior
PKD1-1i1/i1	Experiment-581.czi	290317_D2L1	3.6036	70.7625	0	NoClosure	NoElevation	Posterior
PKD1-1i1/i1	Experiment-584.czi	290317_D2L2	3.6036	8.8245	0	NoClosure	NoElevation	Anterior
PKD1-1i1/i1	Experiment-585.czi	290317_D2L2	3.6036	17.6767	0	NoClosure	NoElevation	Anterior
PKD1-1i1/i1	Experiment-586.czi	290317_D2L2	3.6036	12.1545	0	NoClosure	NoElevation	Anterior
PKD1-1i1/i1	Experiment-587.czi	290317_D2L2	3.6036	68.709	0	NoClosure	NoElevation	Anterior
PKD1-1i1/i1	Experiment-588.czi	290317_D2L2	3.6036	71.0955	0	NoClosure	NoElevation	Anterior
PKD1-1i1/i1	Experiment-589.czi	290317_D2L2	3.6036	74.2035	0	NoClosure	NoElevation	Anterior
PKD1-1i1/i1	Experiment-594.czi	290317_D2L2	3.6036	81.0855	0	NoClosure	NoElevation	Anterior
PKD1-1i1/i1	Experiment-595.czi	290317_D2L2	3.6036	59.6902	0	NoClosure	NoElevation	Anterior
PKD1-1i1/i1	Experiment-596.czi	290317_D2L2	3.6036	85.7197	0	NoClosure	NoElevation	Posterior
PKD1-1i1/i1	Experiment-597.czi	290317_D2L2	3.6036	67.9597	0	NoClosure	NoElevation	Posterior
PKD1-1i1/i1	Experiment-598.czi	290317_D2L2	3.6036	52.947	0	NoClosure	NoElevation	Posterior
PKD2-1mut/mut	Experiment-234.czi	170317_D1L1	2.72777	11.6396	0	NoClosure	NoElevation	Anterior
PKD2-1mut/mut	Experiment-236.czi	170317_D1L1	2.72777	12.9043	0	NoClosure	NoElevation	Anterior
PKD2-1mut/mut	Experiment-237.czi	170317_D1L1	2.72777	43.6254	0	NoClosure	NoElevation	Anterior
PKD2-1mut/mut	Experiment-238.czi	170317_D1L1	2.72777	77.5359	0	NoClosure	NoElevation	Anterior
PKD2-1mut/mut	Experiment-239.czi	170317_D1L1	2.72777	96.2325	0	NoClosure	NoElevation	Anterior
PKD2-1mut/mut	Experiment-240.czi	170317_D1L1	2.72777	94.7294	0	NoClosure	NoElevation	Anterior
PKD2-1mut/mut	Experiment-251.czi	170317_D1L2	3.6036	7.0485	0	NoClosure	NoElevation	Anterior
PKD2-1mut/mut	Experiment-252.czi	170317_D1L2	3.6036	71.595	0	NoClosure	NoElevation	Anterior
PKD2-1mut/mut	Experiment-257.czi	170317_D1L2	3.6036	48.4237	0	NoClosure	NoElevation	Anterior
PKD2-1mut/mut	Experiment-259.czi	170317_D1L2	3.6036	67.155	0	NoClosure	NoElevation	Anterior
PKD2-1mut/mut	Experiment-260.czi	170317_D1L2	3.6036	4.07925	0	NoClosure	NoElevation	Anterior
PKD2-1mut/mut	Experiment-261.czi	170317_D1L2	3.6036	69.6525	0	NoClosure	NoElevation	Anterior
PKD2-1mut/mut	Experiment-263.czi	170317_D1L2	3.6036	54.39	0	NoClosure	NoElevation	Posterior
PKD2-1mut/mut	Experiment-264.czi	170317_D1L2	3.6036	55.6387	0	NoClosure	NoElevation	Posterior
PKD2-1mut/mut	Experiment-265.czi	170317_D1L2	3.6036	66.1005	0	NoClosure	NoElevation	Posterior
PKD2-1mut/mut	Experiment-266.czi	170317_D2L1	3.6036	57.498	0	NoClosure	NoElevation	Anterior
PKD2-1mut/mut	Experiment-267.czi	170317_D2L1	3.6036	49.7835	0	NoClosure	NoElevation	Anterior
PKD2-1mut/mut	Experiment-268.czi	170317_D2L1	3.6036	62.2432	0	NoClosure	NoElevation	Anterior
PKD2-1mut/mut	Experiment-273.czi	170317_D2L1	3.6036	80.3362	0	NoClosure	NoElevation	Posterior
PKD2-1mut/mut	Experiment-275.czi	170317_D2L1	3.6036	81.3907	0	NoClosure	NoElevation	Posterior
PKD2-1mut/mut	Experiment-276.czi	170317_D2L1	3.6036	70.2352	0	NoClosure	NoElevation	Posterior
PKD2-1mut/mut	Experiment-277.czi	170317_D2L2	3.6036	66.9885	0	NoClosure	NoElevation	Anterior
PKD2-1mut/mut	Experiment-278.czi	170317_D2L2	3.6036	66.0172	0	NoClosure	NoElevation	Anterior
PKD2-1mut/mut	Experiment-279.czi	170317_D2L2	3.6036	76.0905	0	NoClosure	NoElevation	Anterior
PKD2-1mut/mut	Experiment-283.czi	170317_D2L3	3.6036	60.384	0	NoClosure	NoElevation	Anterior
PKD2-1mut/mut	Experiment-284.czi	170317_D2L3	3.6036	66.378	0	NoClosure	NoElevation	Anterior
PKD2-1mut/mut	Experiment-285.czi	170317_D2L3	3.6036	53.3355	0	NoClosure	NoElevation	Anterior
PKD2-1mut/mut	Experiment-290.czi	170317_D2L3	3.6036	63.936	0	NoClosure	NoElevation	Posterior
PKD2-1mut/mut	Experiment-291.czi	170317_D2L3	3.6036	55.8885	0	NoClosure	NoElevation	Posterior
PKD2-1mut/mut	Experiment-292.czi	170317_D2L3	3.6036	81.0577	0	NoClosure	NoElevation	Posterior
PKD2-1mut/mut	Experiment-95.czi	270417_D1L1	4.21941	6.3279	0	NoClosure	NoElevation	Anterior
PKD2-1mut/mut	Experiment-96.czi	270417_D1L1	4.21941	75.603	0	NoClosure	NoElevation	Anterior
PKD2-1mut/mut	Experiment-97.czi	270417_D1L1	4.21941	67.308	0	NoClosure	NoElevation	Anterior
PKD2-1mut/mut	Experiment-98.czi	270417_D1L1	4.21941	65.2698	0	NoClosure	NoElevation	Anterior
PKD2-1mut/mut	Experiment-99.czi	270417_D1L1	4.21941	55.3158	0	NoClosure	NoElevation	Anterior
PKD2-1mut/mut	Experiment-100.czi	270417_D1L1	4.21941	19.9554	0	NoClosure	NoElevation	Anterior
PKD2-1mut/mut	Experiment-101.czi	270417_D1L1	4.21941	7.3944	0	NoClosure	NoElevation	Anterior
PKD2-1mut/mut	Experiment-102.czi	270417_D1L1	4.21941	30.6204	0	NoClosure	NoElevation	Anterior
PKD2-1mut/mut	Experiment-103.czi	270417_D1L1	4.21941	76.2903	0	NoClosure	NoElevation	Posterior
PKD2-1mut/mut	Experiment-105.czi	270417_D1L1	4.21941	52.377	0	NoClosure	NoElevation	Posterior
PKD2-1mut/mut	Experiment-106.czi	270417_D1L1	4.21941	68.0427	0	NoClosure	NoElevation	Posterior
PKD2-1mut/mut	Experiment-109.czi	270417_D1L2	4.21941	70.4838	0	NoClosure	NoElevation	Anterior
PKD2-1mut/mut	Experiment-110.czi	270417_D1L2	4.21941	72.996	0	NoClosure	NoElevation	Anterior
PKD2-1mut/mut	Experiment-111.czi	270417_D1L2	4.21941	70.3653	0	NoClosure	NoElevation	Anterior
PKD2-1mut/mut	Experiment-114.czi	270417_D2L1	4.21941	62.1651	0	NoClosure	NoElevation	Anterior
PKD2-1mut/mut	Experiment-118.czi	270417_D2L1	4.21763	57.3071	0	NoClosure	NoElevation	Anterior
PKD2-1mut/mut	Experiment-119.czi	270417_D2L1	4.21763	67.7632	0	NoClosure	NoElevation	Anterior
PKD2-1mut/mut	Experiment-120.czi	270417_D2L1	4.21763	61.2429	0	NoClosure	NoElevation	Anterior
PKD2-1mut/mut	Experiment-121.czi	270417_D2L1	4.21763	15.1507	0	NoClosure	NoElevation	Anterior
PKD2-1mut/mut	Experiment-122.czi	270417_D2L1	4.21763	75.6349	0	NoClosure	NoElevation	Anterior
PKD2-1mut/mut	Experiment-123.czi	270417_D2L1	4.21763	4.36264	0	NoClosure	NoElevation	Anterior
PKD2-1mut/mut	Experiment-125.czi	270417_D2L1	3.80952	62.1337	0	NoClosure	NoElevation	Anterior
PKD2-1mut/mut	Experiment-126.czi	270417_D2L1	3.80952	72.975	0	NoClosure	NoElevation	Anterior
PKD2-1mut/mut	Experiment-127.czi	270417_D2L1	4.21763	58.0895	0	NoClosure	NoElevation	Anterior
PKD2-1mut/mut	Experiment-03.czi	280417_D1L1	3.6036	10.767	0	NoClosure	NoElevation	Anterior
PKD2-1mut/mut	Experiment-05.czi	280417_D1L1	3.6036	80.2252	0	NoClosure	NoElevation	Anterior
PKD2-1mut/mut	Experiment-06.czi	280417_D1L1	3.6049	43.2744	0	NoClosure	NoElevation	Anterior
PKD2-1mut/mut	Experiment-07.czi	280417_D1L1	3.6036	55.7775	0	NoClosure	NoElevation	Anterior
PKD2-1mut/mut	Experiment-09.czi	280417_D1L1	3.6036	58.275	0	NoClosure	NoElevation	Anterior
PKD2-1mut/mut	Experiment-10.czi	280417_D1L1	3.6036	56.943	0	NoClosure	NoElevation	Anterior
PKD2-1mut/mut	Experiment-12.czi	280417_D1L1	3.6036	8.07525	0	NoClosure	NoElevation	Anterior
PKD2-1mut/mut	Experiment-13.czi	280417_D1L1	3.6036	23.9482	0	NoClosure	NoElevation	Anterior
PKD2-1mut/mut	Experiment-15.czi	280417_D1L1	4.11015	70.4353	0	NoClosure	NoElevation	Posterior
PKD2-1mut/mut	Experiment-18.czi	280417_D1L1	4.11015	67.3941	0	NoClosure	NoElevation	Posterior
PKD2-1mut/mut	Experiment-19.czi	280417_D1L1	4.11015	66.6642	0	NoClosure	NoElevation	Posterior
PKD2-1mut/mut	Experiment-25.czi	280417_D1L2	4.40141	12.4506	0	NoClosure	NoElevation	Anterior
PKD2-1mut/mut	Experiment-26.czi	280417_D1L2	4.40141	6.17984	0	NoClosure	NoElevation	Anterior
PKD2-1mut/mut	Experiment-27.czi	280417_D1L2	4.40141	6.27072	0	NoClosure	NoElevation	Anterior
PKD2-1mut/mut	Experiment-29.czi	280417_D1L2	4.40141	80.3379	0	NoClosure	NoElevation	Anterior
PKD2-1mut/mut	Experiment-30.czi	280417_D1L2	4.40141	40.3734	0	NoClosure	NoElevation	Anterior
PKD2-1mut/mut	Experiment-31.czi	280417_D1L2	4.40141	65.888	0	NoClosure	NoElevation	Anterior
PKD2-1mut/mut	Experiment-32.czi	280417_D1L2	4.40141	69.6822	0	NoClosure	NoElevation	Anterior
PKD2-1mut/mut	Experiment-33.czi	280417_D1L2	4.40529	45.7405	0	NoClosure	NoElevation	Anterior
PKD2-1mut/mut	Experiment-34.czi	280417_D1L2	4.40141	62.5027	0	NoClosure	NoElevation	Posterior
PKD2-1mut/mut	Experiment-35.czi	280417_D1L2	4.40141	73.1584	0	NoClosure	NoElevation	Posterior
PKD2-1mut/mut	Experiment-36.czi	280417_D1L2	4.40141	52.7104	0	NoClosure	NoElevation	Posterior
PKD2-1mut/mut	Experiment-40.czi	280417_D1L3	4.40141	22.72	0	NoClosure	NoElevation	Anterior
PKD2-1mut/mut	Experiment-41.czi	280417_D1L3	4.40141	58.663	0	NoClosure	NoElevation	Anterior
PKD2-1mut/mut	Experiment-42.czi	280417_D1L3	4.40141	11.6781	0	NoClosure	NoElevation	Anterior
PKD2-1mut/mut	Experiment-43.czi	280417_D1L3	4.40141	66.0243	0	NoClosure	NoElevation	Anterior
PKD2-1mut/mut	Experiment-44.czi	280417_D1L3	4.40141	63.3661	0	NoClosure	NoElevation	Anterior
PKD2-1mut/mut	Experiment-45.czi	280417_D1L3	4.40141	67.4784	0	NoClosure	NoElevation	Anterior
PKD2-1mut/mut	Experiment-46.czi	280417_D1L3	4.40141	57.5952	0	NoClosure	NoElevation	Anterior
PKD2-1mut/mut	Experiment-49.czi	280417_D1L3	4.40141	5.29376	0	NoClosure	NoElevation	Anterior
PKD2-1mut/mut	Experiment-50.czi	280417_D1L3	4.40141	68.5235	0	NoClosure	NoElevation	Posterior
PKD2-1mut/mut	Experiment-51.czi	280417_D1L3	4.40141	62.5709	0	NoClosure	NoElevation	Posterior
PKD2-1mut/mut	Experiment-52.czi	280417_D1L3	4.40141	63.9568	0	NoClosure	NoElevation	Posterior
