# Supplementary material for: Neural circuitry of a polycystin-mediated hydrodynamic startle response for predator avoidance
Source: eLife. 2018 Dec 14;7:e36262. doi: 10.7554/eLife.36262 (PMC6294549; doi:10.7554/eLife.36262)
Supplement: Figure 5—source data 1. [file elife-36262-fig5-data1.xlsx]

## Sheet: Sheet1
gene	Batch_ID	Replicate_ID	Incubation time	Incubation time (days)	Incubation volume (L)	#Startitng mutant larvae	#Startitng WT larvae	#Copepods alive after experiment	Total Survivors	Mutant survivors	WT survivors	Failed PCR	#Starting concentration mutant larvae	#Starting concentration WT larvae	Mutant_survivors concentration	WT_survivors concentration	Predation Rate Mutant	Predation Rate WT
PKD2-1	150617_M56/M63_5bD/137bDx137bD/5bD	150617_R1	25h	1.04167	0.2	25	25	10	5	1	2	2	125	125	5	10	11.52	11.04
		150617_R2		1.04167	0.2	25	25	10	2	0	2	0	125	125	0	10	12	11.04
		150617_R3		1.04167	0.2	25	25	9	13	2	11	0	125	125	10	55	12.2667	7.46667
		NegCont		1.04167	0.2	25	25	0	44	NA	NA	NA	125	125	NA	NA	NA	NA
	170617_M56/M63_137bD/137bDx5bD/5bD	170617-1_R1	11 1/2h	0.479167	0.2	25	25	8	24	10	14	0	125	125	50	70	19.5652	14.3478
		170617-1_R2		0.479167	0.2	25	25	9	18	3	14	1	125	125	15	70	25.5072	12.7536
		170617-1_R3		0.479167	0.2	25	25	8	16	3	13	0	125	125	15	65	28.6957	15.6522
		NegCont		0.479167	0.2	25	25	0	51	NA	NA	NA	125	125	NA	NA	NA	NA
	170617_M56/M63_137bD/137bDx137bD/137bD	170617-2_R1	251/2h	1.0625	0.2	25	25	4	22	6	16	0	125	125	30	80	22.3529	10.5882
		NegCont		1.0625	0.2	25	25	0	49	NA	NA	NA	125	125	NA	NA	NA	NA
	200617_M56/M63_137bD/137bDx5bD/137bD	200617_P1-R1	12 1/2h	0.520833	0.2	25	25	10	24	7	17	0	125	125	35	85	17.28	7.68
		200617_P1-R2		0.520833	0.2	25	25	10	17	3	14	0	125	125	15	70	21.12	10.56
		200617_P1-R3		0.520833	0.2	25	25	10	14	5	9	0	125	125	25	45	19.2	15.36
		NegCont		0.520833	0.2	25	25	0	50	NA	NA	NA	125	125	NA	NA	NA	NA
		200617_P2-R1	25h	1.04167	0.2	25	25	5	32	10	22	0	125	125	50	110	14.4	2.88
		200617_P2-R2		1.04167	0.2	25	25	5	23	6	17	0	125	125	30	85	18.24	7.68
		NegCont		1.04167	0.2	25	25	0	47	NA	NA	NA	125	125	NA	NA	NA	NA
	230617_M56/M63_5bD/5bDx5bD/137bD	230617_R1	24 1/2h	1.02083	0.2	25	25	5	19	4	15	0	125	125	20	75	20.5714	9.79592
		230617_R2		1.02083	0.2	25	25	4	27	6	21	0	125	125	30	105	23.2653	4.89796
		230617_R3		1.02083	0.2	25	25	4	23	6	17	0	125	125	30	85	23.2653	9.79592
		NegCont		1.02083	0.2	25	25	0	43	NA	NA	NA	125	125	NA	NA	NA	NA
	240617B1_M56/M63_5bD/137bDx5bD/137bD	240617_P1-R1	12h	0.5	0.2	25	25	10	3	0	3	0	125	125	0	15	25	22
		240617_P1-R2		0.5	0.2	25	25	10	4	1	3	0	125	125	5	15	24	22
		240617_P1-R3		0.5	0.2	25	25	10	12	2	10	0	125	125	10	50	23	15
		240617_P2-R1	24 1/2h	1.02083	0.2	25	25	4	11	1	10	0	125	125	5	50	29.3878	18.3673
		240617_P2-R2		1.02083	0.2	25	25	3	35	14	21	0	125	125	70	105	17.9592	6.53061
		240617_P2-R3		1.02083	0.2	25	25	4	25	3	21	1	125	125	15	105	26.9388	4.89796
		NegCont		1.02083	0.2	25	25	0	50	NA	NA	NA	125	125	NA	NA	NA	NA
	250617_M56/M63_5bD/137bDx5bD/137bD	250617_P1-R1	12h	0.5	0.2	25	25	10	2	0	2	0	125	125	0	10	25	23
		250617_P2-R1	24h	1	0.2	25	25	5	1	0	1	0	125	125	0	5	25	24
		250617_P2-R2		1	0.2	25	25	5	1	0	1	0	125	125	0	5	25	24
		250617_P2-R3		1	0.2	25	25	5	10	2	8	0	125	125	10	40	23	17
		NegCont		1	0.2	25	25	0	51	NA	NA	NA	125	125	NA	NA	NA	NA
	170717_M56/M63_137bD/137bDx5bD/137bD	170717_P1-R1	12h15m	0.510417	0.2	25	25	10	16	4	12	0	125	125	20	60	20.5714	12.7347
		170717_P1-R2		0.510417	0.2	25	25	10	12	2	10	0	125	125	10	50	22.5306	14.6939
		170717_P1-R3		0.510417	0.2	25	25	10	24	7	17	0	125	125	35	85	17.6327	7.83673
		NegCont		0.510417	0.2	25	25	0	44	NA	NA	NA	125	125	NA	NA	NA	NA
		170717_P2-R1	24h15m	1.01042	0.2	25	25	5	32	12	19	1	125	125	60	95	12.866	5.93814
		170717_P2-R2		1.01042	0.2	25	25	5	35	11	24	0	125	125	55	120	13.8557	0.989691
		170717_P2-R3		1.01042	0.2	25	25	5	35	14	21	0	125	125	70	105	10.8866	3.95876
		NegCont		1.01042	0.2	25	25	0	49	NA	NA	NA	125	125	NA	NA	NA	NA
	190717_M56/M63_5bD/137bDx5bD/137bD	190717_R1	24h	1	0.2	25	25	5	18	8	10	0	125	125	40	50	17	15
		190717_R2		1	0.2	25	25	5	15	7	8	0	125	125	35	40	18	17
		190717_R3		1	0.2	25	25	3	31	16	15	0	125	125	80	75	15	16.6667
		NegCont		1	0.2	25	25	0	48	NA	NA	NA	125	125	NA	NA	NA	NA
	B1_200717_M56/M63_137bD/137bDx137bD/137bD-2	B1-200717_R1	24h	1	0.2	25	25	5	3	2	1	0	125	125	10	5	23	24
		B1-200717_R2		1	0.2	25	25	4	3	1	1	1	125	125	5	5	30	30
		NegCont		1	0.2	25	25	0	45	NA	NA	NA	125	125	NA	NA	NA	NA
	210717_M56/M63_137bD/137bDx137bD/5bD	210717_R1	24h	1	0.2	25	25	4	20	10	10	0	125	125	50	50	18.75	18.75
		210717_R2		1	0.2	25	25	5	14	3	11	0	125	125	15	55	22	14
		210717_R3		1	0.2	25	25	5	8	2	6	0	125	125	10	30	23	19
		NegCont		1	0.2	25	25	0	44	NA	NA	0	125	125	NA	NA	NA	NA
	220717_M56/M63_137bD/137bDx137bD/5bD	220717_R1	12 1/2h	0.520833	0.2	25	25	10	10	3	7	0	125	125	15	35	21.12	17.28
		220717_R2		0.520833	0.2	25	25	9	3	2	1	0	125	125	10	5	24.5333	25.6
		220717_R3		0.520833	0.2	25	25	9	6	3	3	0	125	125	15	15	23.4667	23.4667
		NegCont		0.520833	0.2	25	25	0	46	NA	NA	0	125	125	NA	NA	NA	NA
