# Supplementary material for: Neural circuitry of a polycystin-mediated hydrodynamic startle response for predator avoidance
Source: eLife. 2018 Dec 14;7:e36262. doi: 10.7554/eLife.36262 (PMC6294549; doi:10.7554/eLife.36262)
Supplement: Figure 6—source data 1. [file elife-36262-fig6-data1.xlsx]

## Sheet: Sheet1
			Connectivity matrix. Number of synpases from presynaptic to postsynaptic cells. Cells are grouped according to Fig.4B, or by convenience. Number of cells per group is indicated inside square brakets.
			Postsynaptic cells
			Sensory Cells				Interneurons					Motorneurons				Ciliary bands		Muscles	Cells not included in the circuit
			CRhead [#25]	CRsegmental [#10]	CRpygidium [#10]	pygPBunp [#1]	INarc [#2]	INCM [#2]	INsplit [#21]	INrope [#2]	INcomm [#15]	MC [#1]	Loop [#2]	MNant [#2]	MNvnc [#50]	Prototroch [#23]	Bodytrochs [#42]	MUS [#304]	Glia [#2]	Extra_SensoryCells [#4]	ExtraINs [#2]	Fragments w/o soma[#8]
Presynaptic cells	Sensory Cells	CRhead [#25]	35	4	1	5	27	137	107	21	23	8	0	3	9	2	0	0	6	4	8	32
		CRsegmental [#10]	5	1	0	0	0	0	16	0	6	0	0	0	4	0	0	0	0	4	1	6
		CRpygidium [#10]	1	1	34	8	0	0	60	0	27	0	0	0	12	0	0	0	0	4	1	7
		pygPBunp [#1]	2	0	5	0	8	0	4	1	5	8	1	4	7	11	0	0	0	1	0	3
	Interneurons	INarc [#2]	0	0	0	0	0	0	0	0	0	0	0	3	0	0	0	0	0	0	0	0
		INCM [#2]	0	0	0	0	0	0	2	2	0	0	28	24	3	0	0	0	1	0	0	1
		INsplit [#21]	3	1	5	2	4	2	45	1	22	0	0	0	70	0	1	0	2	5	0	7
		INrope [#2]	0	0	0	0	0	2	5	0	4	0	27	0	161	0	0	0	0	2	3	0
		INcomm [#15]	10	2	11	3	0	1	28	1	4	1	0	0	16	0	0	0	0	3	0	0
	Motorneurons	MC [#1]	2	0	0	0	0	0	0	0	0	0	0	0	0	336	0	0	0	0	0	0
		Loop [#2]	0	0	0	0	0	0	0	7	0	2	0	7	6	90	295	2	0	0	0	0
		MNant [#2]	0	0	0	0	0	0	0	0	0	0	8	3	0	55	139	0	0	0	0	0
		MNvnc [#50]	0	0	0	0	0	0	0	2	0	0	1	1	49	1	0	1250	0	0	0	0
	Ciliary bands	Prototroch [#23]	0	0	0	1	0	0	0	0	0	0	0	0	0	0	0	0	0	0	0	1
		Bodytrochs [#42]	0	0	0	0	0	0	0	0	0	0	0	0	0	0	0	0	0	0	0	0
	Muscles	MUS [#304]	0	0	0	0	0	0	0	0	0	0	0	0	1	0	0	0	0	0	0	0
	Cells not included in the circuit	Glia [#2]	0	0	0	0	0	0	0	0	0	0	0	0	0	0	0	0	0	0	0	0
		Extra_SensoryCells [#4]	1	0	1	0	1	0	22	1	5	3	0	0	11	0	0	0	0	0	0	0
		ExtraINs [#2]	0	0	0	0	1	1	0	2	0	0	1	5	16	0	0	0	0	1	0	0
		Fragments w/o soma [#8]	20	0	4	0	0	1	21	0	7	1	0	0	5	0	0	0	0	1	0	3
