# Supplementary material for: Neural circuitry of a polycystin-mediated hydrodynamic startle response for predator avoidance
Source: eLife. 2018 Dec 14;7:e36262. doi: 10.7554/eLife.36262 (PMC6294549; doi:10.7554/eLife.36262)
Supplement: Supplementary file 1. [file elife-36262-supp1.xlsx]

## Sheet: Sheet1
Table 1. Neurons in the startle response circuit
Neuron group name	Neuron group abreviation			Description	Proposed role in the startle response	Supporting evidence
Collar receptor (CR) neurons	CR	CRhead		Penetrating uniciliated sensory cells located in head, segments and pygidium. CRs express pkd1-1 and pkd2-1.	Detect near-field water disturbances and trigger the startle response.	Calcium imaging and genetic analysis (this study)
		CRsegmental
		CRpygidium
Pygidial biciliated unpaired neuron	pygPBunp			Penetrating biciliated neuron in the pygidium projecting up to the prototroch; it expresses pkd1-1 and pkd2-1.	Unknown. It may contribute to detect near-field vibrations and/or to regulate ciliary band closures upon posterior stimulation.	Ultrastructure, genetic analysis (this study) and connectivity (this study and Verasztó et al. 2017)
Arc interneuron	INarc			Decussating head interneuron postsynaptic to head CRs.	Unknown. Part of the eyespot and nuchal organ circuits	Randel et al, 2014,2015; Shahidi et al, 2015
Ciliomotor (CM) interneuron	INCM			Pseudounipolar trunk ipsilateral interneuron postsynaptic to CRhead.	Control of Loop and MNant ciliomotor neurons	Connectivity pattern (this study)
Rope interneuron	INrope			Descending intersegmental ipsilateral head interneurons postsynaptic to CRhead	Temporal coordination of ciliary band closures and muscle contractions by targeting both trunk motorneurons (MNvnc) and Loop ciliomotor neurons. Intersemental and bilateral muscle coordination	Connectivity pattern (this study)
Split interneurons	INsplit			Segmentally arranged ipsilateral pseudounipolar interneurons postsynaptic to CRs	Control and segmental coordination of muscle contraction upon activation by CRs by targeting MNvnc	Connectivity pattern (this study)
Commissural interneurons	INcomm			Decussating trunk interneurons postsynaptic to CRs.	Likely a mix of different interneuron cell types. Bilateral coordination of the response. Role in regulating startle circuit?	Connectivity pattern (this study)
MC ciliomotor neuron	MC			Cholinergic head ciliomotor neuron	Trigger of prototroch closure upon CRhead activation	Connectivity pattern (this study) , calcium imaging and cell ablation (Verasztó et al. 2017)
Loop ciliomotor neuron	Loop			Cholinergic trunk ciliomotor neuron	Trigger of ciliary band closures via CRhead à INCM and/or CRhead à INrope	Connectivity pattern (this study) and calcium imaging (Verasztó et al. 2017)
MNant ciliomotor neuron	MNant			Decusating ciliomotor neuron	Coordination of ciliary closures on the left and right body sides via CRhead à INCM.	Connectivity pattern (this study and Verasztó et al. 2017)
Ventral nerve cord (VNC) musclemotor neurons	MNvnc	MNvnc(decus)	MNcrab	Ipsilateral and decusating trunk motoneurons postsynaptic to Rope, Split, and commisural interneurons	Responsible for parapodia elevation and body contraction by targeting major groups of trunk muscles.	Connectivity pattern (this study)
			MNspider
			MNcross
			MNsmile
			MNhose
			MNring
		MNvnc(ipsi)	MNarm
			MNbiramous
			MNbow
			MNwave
Longitudinal muscles	MUSlong			Body musculature	Muscle contraction is needed to elevate the parapodia, extend the chaetae and shorten the body. This response is proposed to have a defensive function.	Calcium imaging and connectivity pattern (this study). Predation assays
Transverse muscles	MUStrans
Oblique muscles	MUSob
Parapodial muscles	MUSpara
Axochord & mouth muscles	MUSax-mo
Ciliary bands	Prototroch			Locomotor multiciliary cells around the head of the animal	Ciliary arrests upon CR neuron activation are needed to stop larval swimming and avoid predation	Kynematic analysis (this study)
	Bodytrochs			Locomotor multiciliary cells in the trunk of the animal
